# Supplementary material for: Directly synthesized cobalt oxyhydroxide as an oxygen evolution catalyst in proton exchange membrane water electrolyzers
Source: Nat Commun. 2025 Aug 13;16:7518. doi: 10.1038/s41467-025-62744-4 (PMC12350611; doi:10.1038/s41467-025-62744-4)
Supplement: Supplementary file 3 — Supplementary Data 1 [file 41467_2025_62744_MOESM3_ESM.zip]

Archive with 7 entries (6 files):
- Rawdata202507/
- Rawdata202507/CoOOH_2O.cif
- Rawdata202507/CoOOH_O.cif
- Rawdata202507/CoOOH_OH.cif
- Rawdata202507/CoOOH_OO.cif
- Rawdata202507/CoOOH_OOH.cif
- Rawdata202507/Energy_diagrams.ipynb
