# Supplementary material for: Directly synthesized cobalt oxyhydroxide as an oxygen evolution catalyst in proton exchange membrane water electrolyzers
Source: Nat Commun. 2025 Aug 13;16:7518. doi: 10.1038/s41467-025-62744-4 (PMC12350611; doi:10.1038/s41467-025-62744-4)
Supplement: Supplementary file 3 — Supplementary Data 1 [file 41467_2025_62744_MOESM3_ESM.zip › Rawdata202507/CoOOH_2O.cif]

data_image0
_chemical_formula_structural       Co24H46O60
_chemical_formula_sum              "Co24 H46 O60"
_cell_length_a       8.629577123047808
_cell_length_b       10.67006349428745
_cell_length_c       30.219664247814116
_cell_angle_alpha    90.35950186509578
_cell_angle_beta     89.09149303152796
_cell_angle_gamma    92.11157610704612

_space_group_name_H-M_alt    "P 1"
_space_group_IT_number       1

loop_
  _space_group_symop_operation_xyz
  'x, y, z'

loop_
  _atom_site_type_symbol
  _atom_site_label
  _atom_site_symmetry_multiplicity
  _atom_site_fract_x
  _atom_site_fract_y
  _atom_site_fract_z
  _atom_site_occupancy
  Co  Co1       1.0  0.24613688465161854  0.0515093413120968  0.39843745110250683  1.0000
  Co  Co2       1.0  0.2467972231079508  0.5516534092953612  0.3986097008436173  1.0000
  Co  Co3       1.0  0.5779468327979088  0.049195817732082876  0.39833269123798226  1.0000
  Co  Co4       1.0  0.578878456611469  0.5493429920570173  0.39829618402648725  1.0000
  Co  Co5       1.0  0.9152157649024385  0.04827257165511989  0.39783823801899726  1.0000
  Co  Co6       1.0  0.9161942283770138  0.548740267506111  0.39771626013876593  1.0000
  Co  Co7       1.0  0.08468849740411283  0.18058788010515  0.46629153548543345  1.0000
  Co  Co8       1.0  0.08310548263846437  0.6808654474331018  0.46642992488453294  1.0000
  Co  Co9       1.0  0.4138820228611264  0.1802352286653073  0.46586781062121174  1.0000
  Co  Co10      1.0  0.41664052046193173  0.6800996908191521  0.46579710864758606  1.0000
  Co  Co11      1.0  0.7467625717269544  0.18150409755875063  0.46682541983841397  1.0000
  Co  Co12      1.0  0.7501951074846707  0.6827971895596893  0.46691423781102775  1.0000
  Co  Co13      1.0  0.2507396082210185  0.31962597144138577  0.5332787618846099  1.0000
  Co  Co14      1.0  0.2538159504225058  0.8206006863341512  0.5335761898393521  1.0000
  Co  Co15      1.0  0.5835574345291997  0.3200176641629308  0.5337226423174632  1.0000
  Co  Co16      1.0  0.5863552281518983  0.8213886497363635  0.5338195897919227  1.0000
  Co  Co17      1.0  0.9122262409024783  0.3184270449575527  0.5336803240693798  1.0000
  Co  Co18      1.0  0.9152424638308561  0.8185608272775446  0.5333167957938896  1.0000
  Co  Co19      1.0  0.09211662678789655  0.44947196240167236  0.6032002119417141  1.0000
  Co  Co20      1.0  0.08562236215453753  0.9528230781812381  0.6018525395572749  1.0000
  Co  Co21      1.0  0.41714326775305893  0.4473499802356688  0.602985162849775  1.0000
  Co  Co22      1.0  0.42280345747604914  0.9521588944112231  0.6014386447763915  1.0000
  Co  Co23      1.0  0.7426728177256167  0.44657213233525106  0.6030953891800519  1.0000
  Co  Co24      1.0  0.7545445188208149  0.9490757688230625  0.6013401642887044  1.0000
  H   H1        1.0  0.8241926186645468  0.36020782685785296  0.35786910719476855  1.0000
  H   H2        1.0  0.4705971887446778  0.35820070187945985  0.3599127627060518  1.0000
  H   H3        1.0  0.41581504402282715  0.5465529636982803  0.3335274648902881  1.0000
  H   H4        1.0  0.7475577788962585  0.540565391431503  0.3337994787361607  1.0000
  H   H5        1.0  0.7468392132227037  0.039495916529172975  0.3339136086128574  1.0000
  H   H6        1.0  0.08142586653777369  0.5475741601784402  0.3336181086815658  1.0000
  H   H7        1.0  0.12608798204336916  0.36635326687777336  0.3628870232438393  1.0000
  H   H8        1.0  0.12811815210022626  0.8648267402591189  0.3627648444516399  1.0000
  H   H9        1.0  0.4158014646841539  0.04775123274620266  0.3333403078801349  1.0000
  H   H10       1.0  0.469199726577041  0.8588816417558407  0.3598807421532686  1.0000
  H   H11       1.0  0.07975894040521543  0.046552484846215644  0.3336146288114913  1.0000
  H   H12       1.0  0.822384462734617  0.8593319582221067  0.35843928209417936  1.0000
  H   H13       1.0  0.24884720446205202  0.31171806094062077  0.39569490387827827  1.0000
  H   H14       1.0  0.25043583717563195  0.8107199242762507  0.3961759013016969  1.0000
  H   H15       1.0  0.5851321827818193  0.3070064987797739  0.39627376966227823  1.0000
  H   H16       1.0  0.5830401849489667  0.8066744236672216  0.3963719468748478  1.0000
  H   H17       1.0  0.9207358387943851  0.28870543147865163  0.40436576814187636  1.0000
  H   H18       1.0  0.9227093517196774  0.7903569376589378  0.4039512786774377  1.0000
  H   H19       1.0  0.08278478905275548  0.42220082203135584  0.46946161908902684  1.0000
  H   H20       1.0  0.08582082262474168  0.9217804172357702  0.46946973986472235  1.0000
  H   H21       1.0  0.4162923713895497  0.42269338248947513  0.4690241338558481  1.0000
  H   H22       1.0  0.4164558076038885  0.9223835145223177  0.4689336004063745  1.0000
  H   H23       1.0  0.7476240214063117  0.441333806154201  0.4612711373082517  1.0000
  H   H24       1.0  0.747862271167574  0.9395618211531146  0.46182416694112377  1.0000
  H   H25       1.0  0.25256526441438004  0.062235747757844184  0.5370396569157698  1.0000
  H   H26       1.0  0.24715185293281844  0.5785230250377242  0.5315738398303101  1.0000
  H   H27       1.0  0.5837041865700563  0.07771720136125654  0.5311047734005694  1.0000
  H   H28       1.0  0.5846612513376288  0.5796322061908113  0.5306991399354978  1.0000
  H   H29       1.0  0.9149061715939133  0.07669100075623544  0.531630851323104  1.0000
  H   H30       1.0  0.916446073886743  0.5560740977662724  0.5389764304225382  1.0000
  H   H31       1.0  0.07917129683042053  0.2092285058788605  0.5962209985296424  1.0000
  H   H32       1.0  0.08502440515665147  0.711188661292044  0.596051270110235  1.0000
  H   H33       1.0  0.4153694753870459  0.19207315599201571  0.6043049458387834  1.0000
  H   H34       1.0  0.42083106274368276  0.6910134947861439  0.6048377256604976  1.0000
  H   H35       1.0  0.7497388508357451  0.1874237178569736  0.6049252497876634  1.0000
  H   H36       1.0  0.7518674721959444  0.6876722352650273  0.6040644789428082  1.0000
  H   H37       1.0  0.17577027935989767  0.14166154206665335  0.6423438390698485  1.0000
  H   H38       1.0  0.9201140175125201  0.9510861321112544  0.6664134784173842  1.0000
  H   H39       1.0  0.5293963152552459  0.14334014770588202  0.6410545964406923  1.0000
  H   H40       1.0  0.5849443354604068  0.9515853436872876  0.6665476761506436  1.0000
  H   H41       1.0  0.8734788482185297  0.1354350655448438  0.6376229024241056  1.0000
  H   H42       1.0  0.8764775267983558  0.6293759347010598  0.6359294171176229  1.0000
  H   H43       1.0  0.9147316908178305  0.44351093615007053  0.6680153106163671  1.0000
  H   H44       1.0  0.2539855533358499  0.9598009744153962  0.6660194916410489  1.0000
  H   H45       1.0  0.5260444169202839  0.632692571668709  0.6428713029889876  1.0000
  H   H46       1.0  0.1765955797953866  0.6330367936902858  0.643874020695657  1.0000
  O   O1        1.0  0.4193042068890969  0.6016800499122618  0.3593889949239907  1.0000
  O   O2        1.0  0.7518680205218748  0.5977524740717199  0.3590971476149351  1.0000
  O   O3        1.0  0.23581302816320757  0.3820554457976303  0.37150527917539017  1.0000
  O   O4        1.0  0.5734824117353668  0.379127924607506  0.3717076777217001  1.0000
  O   O5        1.0  0.7511340796524393  0.09701192098356645  0.35911933730417167  1.0000
  O   O6        1.0  0.08465945104816461  0.6032017897112764  0.35937320028540604  1.0000
  O   O7        1.0  0.4187605595583097  0.10225233570531997  0.35936484194750323  1.0000
  O   O8        1.0  0.23695443232659044  0.8814990603703281  0.371804094042984  1.0000
  O   O9        1.0  0.08348127799528125  0.10246780376650207  0.3592871917401229  1.0000
  O   O10       1.0  0.5721724834921507  0.8792098793670594  0.3717416645726859  1.0000
  O   O11       1.0  0.9210705243053698  0.38345590554558745  0.3725921371700552  1.0000
  O   O12       1.0  0.9201279617606644  0.8828884715301515  0.3726739091605035  1.0000
  O   O13       1.0  0.2532205332646486  0.2108942251320444  0.4262730219618173  1.0000
  O   O14       1.0  0.2551895943165486  0.7107190076120429  0.42642477813175417  1.0000
  O   O15       1.0  0.5868060826340981  0.20922185266477045  0.4262837570498494  1.0000
  O   O16       1.0  0.5868063073878016  0.7093830134612439  0.42620038308109204  1.0000
  O   O17       1.0  0.9179956117585644  0.2100800999279589  0.4264412498727189  1.0000
  O   O18       1.0  0.9202116005496601  0.7108261827612666  0.4262694652481058  1.0000
  O   O19       1.0  0.07794518722718678  0.019333311772314073  0.4386742512321942  1.0000
  O   O20       1.0  0.07799209530701354  0.5193899999122062  0.4387849116999881  1.0000
  O   O21       1.0  0.40863009776465176  0.01852004224735407  0.43858885214688115  1.0000
  O   O22       1.0  0.40989467291229037  0.5182682068166301  0.4386696386190645  1.0000
  O   O23       1.0  0.7434756005726295  0.01624621635203881  0.4387658720174956  1.0000
  O   O24       1.0  0.7447731855734945  0.5170754896982307  0.4387209998139147  1.0000
  O   O25       1.0  0.08480704766954757  0.34671035136057443  0.4925493217002572  1.0000
  O   O26       1.0  0.08831422044012241  0.8468050521396805  0.4924629530517154  1.0000
  O   O27       1.0  0.41974187075792374  0.34692285264992995  0.4921966826147931  1.0000
  O   O28       1.0  0.4216664316194492  0.846950797566459  0.4920740910940913  1.0000
  O   O29       1.0  0.7527471788540501  0.3446730725261246  0.492756773012473  1.0000
  O   O30       1.0  0.7553975747263002  0.8460159574265874  0.4924618789013573  1.0000
  O   O31       1.0  0.2451907450829704  0.15474245338932302  0.5071384263019356  1.0000
  O   O32       1.0  0.2462439858353946  0.6548697623862965  0.5078399120084591  1.0000
  O   O33       1.0  0.5778842014707756  0.1535097452741323  0.5075841545073929  1.0000
  O   O34       1.0  0.5806434422961676  0.6546343417680862  0.5076547817244387  1.0000
  O   O35       1.0  0.9118435637578401  0.1533431295453205  0.5078613935020942  1.0000
  O   O36       1.0  0.9127171126693362  0.6546347850686876  0.5072752579605019  1.0000
  O   O37       1.0  0.25400439630439675  0.4833909356878115  0.5609830033893076  1.0000
  O   O38       1.0  0.25731859344525315  0.9851880242212366  0.5607006710284184  1.0000
  O   O39       1.0  0.5885603104694004  0.48207395840174605  0.5611957851856297  1.0000
  O   O40       1.0  0.5922086588238653  0.9835020497101691  0.5611376638944267  1.0000
  O   O41       1.0  0.9196913792312263  0.481196168762778  0.5617691726525706  1.0000
  O   O42       1.0  0.9226960081897673  0.9821386389972803  0.5610742912434961  1.0000
  O   O43       1.0  0.0799428639720362  0.2894219667265526  0.5733805762033068  1.0000
  O   O44       1.0  0.08309193840468367  0.7907697630591726  0.5736636798961431  1.0000
  O   O45       1.0  0.41106367410775385  0.2903194666629546  0.5729982003989501  1.0000
  O   O46       1.0  0.4148091563141503  0.7932688852339949  0.5734163648840891  1.0000
  O   O47       1.0  0.7425160413824834  0.2892539065380787  0.5735322769930226  1.0000
  O   O48       1.0  0.7466337551830893  0.7903397755930768  0.5733171997589658  1.0000
  O   O49       1.0  0.08031487205747398  0.11875478726083165  0.6268469266484962  1.0000
  O   O50       1.0  0.0833512086640278  0.6163305247325923  0.6265603635004161  1.0000
  O   O51       1.0  0.4273860695551375  0.12200995314677354  0.6287618908875959  1.0000
  O   O52       1.0  0.9173912099021854  0.8975207697880205  0.6401266635968941  1.0000
  O   O53       1.0  0.7642390886677426  0.11833968042228865  0.6289057633111369  1.0000
  O   O54       1.0  0.5818287840143658  0.8984698843695526  0.6401685758491403  1.0000
  O   O55       1.0  0.9133671433904181  0.3946757477869848  0.6406450859285788  1.0000
  O   O56       1.0  0.24964327731492006  0.9038767763419614  0.6403761109396179  1.0000
  O   O57       1.0  0.42560865951161664  0.6203474384083438  0.628616030277849  1.0000
  O   O58       1.0  0.7653892347345422  0.6179625395240379  0.6280362638759256  1.0000
  O   O59       1.0  0.24825676972857946  0.40721849359329354  0.6376468990779984  1.0000
  O   O60       1.0  0.5782169035944984  0.40601166764588453  0.6378334026725254  1.0000
