# Supplementary material for: Directly synthesized cobalt oxyhydroxide as an oxygen evolution catalyst in proton exchange membrane water electrolyzers
Source: Nat Commun. 2025 Aug 13;16:7518. doi: 10.1038/s41467-025-62744-4 (PMC12350611; doi:10.1038/s41467-025-62744-4)
Supplement: Supplementary file 3 — Supplementary Data 1 [file 41467_2025_62744_MOESM3_ESM.zip › Rawdata202507/CoOOH_O.cif]

data_image0
_chemical_formula_structural       Co24H47O60
_chemical_formula_sum              "Co24 H47 O60"
_cell_length_a       8.638244632927607
_cell_length_b       10.665329630983685
_cell_length_c       30.46340577578654
_cell_angle_alpha    90.20788516785757
_cell_angle_beta     89.07501324967448
_cell_angle_gamma    92.23057898258068

_space_group_name_H-M_alt    "P 1"
_space_group_IT_number       1

loop_
  _space_group_symop_operation_xyz
  'x, y, z'

loop_
  _atom_site_type_symbol
  _atom_site_label
  _atom_site_symmetry_multiplicity
  _atom_site_fract_x
  _atom_site_fract_y
  _atom_site_fract_z
  _atom_site_occupancy
  Co  Co1       1.0  0.24656375497586938  0.05120906270014544  0.39960642500164906  1.0000
  Co  Co2       1.0  0.24640890460525086  0.5510642572715105  0.3995909640223407  1.0000
  Co  Co3       1.0  0.5798386782276035  0.049891078866632146  0.39949660677617554  1.0000
  Co  Co4       1.0  0.579724550122601  0.5498088335000082  0.39948699770781515  1.0000
  Co  Co5       1.0  0.9140174891305753  0.04865630333129676  0.39914412448120706  1.0000
  Co  Co6       1.0  0.9138522084790917  0.5485893063297366  0.3991549956294816  1.0000
  Co  Co7       1.0  0.0844578814453018  0.1802771119597014  0.4664561624052893  1.0000
  Co  Co8       1.0  0.08435165185784116  0.6802624264912844  0.4664298331857681  1.0000
  Co  Co9       1.0  0.4161438422342014  0.17985274819850772  0.4662231758524916  1.0000
  Co  Co10      1.0  0.4160203172214746  0.6798255331819246  0.4661834199540346  1.0000
  Co  Co11      1.0  0.7478121187690404  0.18001697482035162  0.4663451146681543  1.0000
  Co  Co12      1.0  0.7476481088203486  0.6800473072569672  0.4663123801948453  1.0000
  Co  Co13      1.0  0.25245615544664457  0.3200383650280577  0.5338608406893343  1.0000
  Co  Co14      1.0  0.2518872512958642  0.8203975024763177  0.5338929219401154  1.0000
  Co  Co15      1.0  0.5840130383435074  0.32053432360367445  0.5339067458612332  1.0000
  Co  Co16      1.0  0.5838272386330717  0.8197945141899513  0.5335308874486121  1.0000
  Co  Co17      1.0  0.9158661254530367  0.319919522218632  0.5337014917084345  1.0000
  Co  Co18      1.0  0.9156054435386582  0.8202127054189308  0.5338336015739663  1.0000
  Co  Co19      1.0  0.08627974090565908  0.45159812710518754  0.6010274132728018  1.0000
  Co  Co20      1.0  0.08562067142258596  0.9511365802376868  0.601499431235299  1.0000
  Co  Co21      1.0  0.42038191397486413  0.45031478222666477  0.6007643697135314  1.0000
  Co  Co22      1.0  0.42481438362968266  0.9480537750840953  0.6013210517604273  1.0000
  Co  Co23      1.0  0.7536697054164422  0.4492453266330207  0.6006172459116392  1.0000
  Co  Co24      1.0  0.7471148319542328  0.94781242876012  0.6015208617034608  1.0000
  H   H1        1.0  0.8205972031065558  0.35950819154679453  0.36001065601900206  1.0000
  H   H2        1.0  0.4703777784394579  0.359879891026116  0.3614002735784264  1.0000
  H   H3        1.0  0.4141702303971602  0.5473259197122011  0.3349838447508199  1.0000
  H   H4        1.0  0.7471198731932218  0.541488453278184  0.3354597083783331  1.0000
  H   H5        1.0  0.7471104951329478  0.04128475848786058  0.33549700831053964  1.0000
  H   H6        1.0  0.08094509918902751  0.5462300411143771  0.3353166558677541  1.0000
  H   H7        1.0  0.12812133114756677  0.3649538066154788  0.36400366187391736  1.0000
  H   H8        1.0  0.12813545616461006  0.8652845057697093  0.3640307679053329  1.0000
  H   H9        1.0  0.4144536108831004  0.047941392369684914  0.3349523446386996  1.0000
  H   H10       1.0  0.46970105793742845  0.8604008384098037  0.36149441536794696  1.0000
  H   H11       1.0  0.0811593799841245  0.046605431596513675  0.3353117632579248  1.0000
  H   H12       1.0  0.8216539130125246  0.8594326380923023  0.35975213995459937  1.0000
  H   H13       1.0  0.24951244555452134  0.3106623572301644  0.3971321783924242  1.0000
  H   H14       1.0  0.24944547311130766  0.8107272195430026  0.3971373198849527  1.0000
  H   H15       1.0  0.584908223289645  0.30831647197345863  0.397138310779156  1.0000
  H   H16       1.0  0.5847354322531706  0.8084849334721359  0.39700161575611614  1.0000
  H   H17       1.0  0.9212259045038056  0.2914669525336241  0.4043534352717303  1.0000
  H   H18       1.0  0.9213826760796262  0.7913093186214455  0.40436285188833  1.0000
  H   H19       1.0  0.08544285217111006  0.42221020915536045  0.46978519608009345  1.0000
  H   H20       1.0  0.08540904348377035  0.9222622692366814  0.469752830148696  1.0000
  H   H21       1.0  0.4166302794360916  0.42278096771803697  0.469445293057779  1.0000
  H   H22       1.0  0.4166151701571923  0.922799590206385  0.46941910128654357  1.0000
  H   H23       1.0  0.7508477848107429  0.4237511011834345  0.46900178376587087  1.0000
  H   H24       1.0  0.7507844164008691  0.9238082503704114  0.46895438857578664  1.0000
  H   H25       1.0  0.24921609774400547  0.07619145872042417  0.5310456926243878  1.0000
  H   H26       1.0  0.24915272933413163  0.576248607907401  0.5309982974343035  1.0000
  H   H27       1.0  0.5833841855784689  0.07720010081940251  0.5305809825799394  1.0000
  H   H28       1.0  0.5833690990517054  0.5772196614653402  0.5305547913123685  1.0000
  H   H29       1.0  0.9145903122518907  0.07773742178910623  0.5302472537177869  1.0000
  H   H30       1.0  0.9145565127472511  0.577789480345457  0.5302145594906352  1.0000
  H   H31       1.0  0.07982892465040001  0.2074449392069443  0.5963365259572398  1.0000
  H   H32       1.0  0.07911031528291138  0.7068960898037039  0.5964206103206102  1.0000
  H   H33       1.0  0.41915642469675607  0.19039156242561095  0.6040192577242816  1.0000
  H   H34       1.0  0.41566281496270024  0.6907556835113305  0.6036796012676936  1.0000
  H   H35       1.0  0.7518057195722099  0.18927993189969616  0.6030699706019068  1.0000
  H   H36       1.0  0.7505330568041475  0.6887108991002086  0.6036520013862461  1.0000
  H   H37       1.0  0.1794159765918931  0.14005311745662205  0.6406469721720739  1.0000
  H   H38       1.0  0.9108987640881713  0.9494090804957909  0.665916623967219  1.0000
  H   H39       1.0  0.5277232307305575  0.133655048885374  0.6412413014302165  1.0000
  H   H40       1.0  0.8741350139351465  0.1333443077283566  0.635674702213894  1.0000
  H   H41       1.0  0.8721256796952562  0.6355173119179373  0.6366559591846846  1.0000
  H   H42       1.0  0.9181566662392574  0.4521529164134465  0.6652321041156792  1.0000
  H   H43       1.0  0.25848136278565154  0.9549061531076635  0.665339763396383  1.0000
  H   H44       1.0  0.252767189016728  0.4578919043412768  0.6649939419387655  1.0000
  H   H45       1.0  0.5857901429564515  0.45131873676590856  0.6655220519976893  1.0000
  H   H46       1.0  0.5295175989911163  0.6398795377809909  0.6396208391094862  1.0000
  H   H47       1.0  0.1784469743045633  0.6419220522309707  0.6406040571728754  1.0000
  O   O1        1.0  0.41820432392080004  0.6017451953133188  0.36073326400373745  1.0000
  O   O2        1.0  0.7517348217561045  0.5987441986156422  0.360458705289785  1.0000
  O   O3        1.0  0.23651646713293176  0.38157997943417293  0.3730564510045187  1.0000
  O   O4        1.0  0.5735009773263882  0.3801800628497632  0.37292816334163903  1.0000
  O   O5        1.0  0.7518313875119473  0.09870323119395344  0.3604512116608781  1.0000
  O   O6        1.0  0.08459436448421176  0.6020155083115898  0.3607355615537909  1.0000
  O   O7        1.0  0.4183736073945071  0.10208353663863813  0.36077309862698254  1.0000
  O   O8        1.0  0.2366164715122959  0.8817225600044447  0.37307897947882496  1.0000
  O   O9        1.0  0.08477512043194785  0.10228267212711732  0.3607589137814237  1.0000
  O   O10       1.0  0.573158475400022  0.8803527876884405  0.37285981568011334  1.0000
  O   O11       1.0  0.9178748148273914  0.38263945566157764  0.3743335542878292  1.0000
  O   O12       1.0  0.9184722243244595  0.8827518239269895  0.37426496839884943  1.0000
  O   O13       1.0  0.25443032188448295  0.21028750305314242  0.42719353658763504  1.0000
  O   O14       1.0  0.25429385724340475  0.7102019324657034  0.427151806350535  1.0000
  O   O15       1.0  0.586952023888966  0.20937728136912268  0.42696226989651753  1.0000
  O   O16       1.0  0.5867778861776923  0.7093529798966455  0.42691311275341987  1.0000
  O   O17       1.0  0.9199924326057073  0.21054416826906638  0.42696017103572687  1.0000
  O   O18       1.0  0.919908545301866  0.7105420159853462  0.42693248452096627  1.0000
  O   O19       1.0  0.077451843093607  0.018942126980012425  0.43950914057008117  1.0000
  O   O20       1.0  0.0773077702963505  0.518882931435599  0.4395137301347884  1.0000
  O   O21       1.0  0.409886173021124  0.018086627131824067  0.4394264879166126  1.0000
  O   O22       1.0  0.4097662748037335  0.5180089974776102  0.43942017765565994  1.0000
  O   O23       1.0  0.7434304309829759  0.017607172389828823  0.43943899051001056  1.0000
  O   O24       1.0  0.7432952233886829  0.5176315995608193  0.43944754845206346  1.0000
  O   O25       1.0  0.08805383912331805  0.34632116481286396  0.4926923113662839  1.0000
  O   O26       1.0  0.08793237178562144  0.8463390314500039  0.4926594711882563  1.0000
  O   O27       1.0  0.42052074775834325  0.3464156984765639  0.49251790182021843  1.0000
  O   O28       1.0  0.4203986625447021  0.8464035257711944  0.49248110597587413  1.0000
  O   O29       1.0  0.7541450070444681  0.34659702387226643  0.4923966756776908  1.0000
  O   O30       1.0  0.754016232763105  0.8466073058328363  0.49237008508752844  1.0000
  O   O31       1.0  0.2459831321552561  0.153392383667981  0.5076296704832003  1.0000
  O   O32       1.0  0.2458543486911931  0.6534026671535211  0.5076034081887921  1.0000
  O   O33       1.0  0.5796006931909591  0.15359616525459308  0.5075189778906088  1.0000
  O   O34       1.0  0.5794797663865314  0.6535840106142716  0.507482179379956  1.0000
  O   O35       1.0  0.9120681515419531  0.15366067611586134  0.5073402817161639  1.0000
  O   O36       1.0  0.911945539364479  0.6536794643705133  0.5073077730038636  1.0000
  O   O37       1.0  0.25682223306100793  0.482661522857017  0.5607237953032983  1.0000
  O   O38       1.0  0.25519059384694637  0.9827414935683264  0.5611255051462555  1.0000
  O   O39       1.0  0.5902302833547427  0.4825803791098337  0.5607355357333171  1.0000
  O   O40       1.0  0.589754578139292  0.9819967438591055  0.560056458492753  1.0000
  O   O41       1.0  0.9229034818332023  0.4814771747795359  0.5606328160571519  1.0000
  O   O42       1.0  0.9229636803132136  0.9814033173026407  0.5611848135564591  1.0000
  O   O43       1.0  0.08037222507926849  0.28951964630429794  0.5733256653752264  1.0000
  O   O44       1.0  0.07982510364599789  0.7895479239274052  0.5733269706695612  1.0000
  O   O45       1.0  0.4137993429779343  0.29105879263040124  0.5732339314139216  1.0000
  O   O46       1.0  0.4135688352077533  0.7902039157732758  0.5728663149351869  1.0000
  O   O47       1.0  0.7458301867393788  0.29064184992985054  0.5728484898389555  1.0000
  O   O48       1.0  0.7447764240104507  0.7899388053527054  0.5727766707780171  1.0000
  O   O49       1.0  0.08263416633812241  0.11789116089727908  0.6258343751384181  1.0000
  O   O50       1.0  0.08224897159432502  0.6185617740426215  0.6256961707841454  1.0000
  O   O51       1.0  0.42637887738687913  0.11882052846515721  0.6277868883858208  1.0000
  O   O52       1.0  0.9119184100184717  0.8968900221653995  0.6396409345896716  1.0000
  O   O53       1.0  0.7648336658321269  0.11916550263312033  0.6269488078841858  1.0000
  O   O54       1.0  0.5817689337103867  0.908189227993905  0.6362848481675321  1.0000
  O   O55       1.0  0.9154297017581549  0.39793447554577616  0.6393724377602401  1.0000
  O   O56       1.0  0.2502635470174623  0.8995423346293712  0.6398548493478572  1.0000
  O   O57       1.0  0.42657656305505204  0.6201237465692089  0.627807909636485  1.0000
  O   O58       1.0  0.7636108178244476  0.6187953632826728  0.627578112878018  1.0000
  O   O59       1.0  0.24829089396198253  0.4013189645215635  0.6397708185604468  1.0000
  O   O60       1.0  0.5819694811189808  0.3982091627625602  0.639406562681433  1.0000
