# Supplementary material for: Directly synthesized cobalt oxyhydroxide as an oxygen evolution catalyst in proton exchange membrane water electrolyzers
Source: Nat Commun. 2025 Aug 13;16:7518. doi: 10.1038/s41467-025-62744-4 (PMC12350611; doi:10.1038/s41467-025-62744-4)
Supplement: Supplementary file 3 — Supplementary Data 1 [file 41467_2025_62744_MOESM3_ESM.zip › Rawdata202507/CoOOH_OH.cif]

data_image0
_chemical_formula_structural       Co24H48O60
_chemical_formula_sum              "Co24 H48 O60"
_cell_length_a       8.64890464848333
_cell_length_b       10.667635499189355
_cell_length_c       30.480820490641072
_cell_angle_alpha    90.15240906775156
_cell_angle_beta     89.08552780035286
_cell_angle_gamma    92.2779217330633

_space_group_name_H-M_alt    "P 1"
_space_group_IT_number       1

loop_
  _space_group_symop_operation_xyz
  'x, y, z'

loop_
  _atom_site_type_symbol
  _atom_site_label
  _atom_site_symmetry_multiplicity
  _atom_site_fract_x
  _atom_site_fract_y
  _atom_site_fract_z
  _atom_site_occupancy
  Co  Co1       1.0  0.2465631362858152  0.05120896404806831  0.3996065618684628  1.0000
  Co  Co2       1.0  0.24640826232589774  0.5510641196306698  0.3995907547510124  1.0000
  Co  Co3       1.0  0.5798394243101022  0.04989093332776843  0.39949646002154326  1.0000
  Co  Co4       1.0  0.5797240926004591  0.5498086244013413  0.3994868220011569  1.0000
  Co  Co5       1.0  0.9140184415204732  0.04865576613244138  0.39914416784105355  1.0000
  Co  Co6       1.0  0.9138532140297202  0.5485896155834102  0.3991549920357345  1.0000
  Co  Co7       1.0  0.08445737613803396  0.18027661596862726  0.46645604498180865  1.0000
  Co  Co8       1.0  0.08435112219799233  0.6802618964129425  0.4664296818895328  1.0000
  Co  Co9       1.0  0.41614477842204967  0.17985258417603892  0.4662233098743232  1.0000
  Co  Co10      1.0  0.4160200824310939  0.6798253313168109  0.4661835322756694  1.0000
  Co  Co11      1.0  0.7478126263722548  0.18001651453113704  0.46634519615678804  1.0000
  Co  Co12      1.0  0.7476475603708985  0.6800477122945378  0.4663120969403515  1.0000
  Co  Co13      1.0  0.2523524434624267  0.31995189561043824  0.5336878648629144  1.0000
  Co  Co14      1.0  0.25218737746107045  0.8199830933738389  0.5336547656464777  1.0000
  Co  Co15      1.0  0.5839799214022313  0.32017427658816516  0.5338164295275963  1.0000
  Co  Co16      1.0  0.5838552254112757  0.8201470237289372  0.5337766519289426  1.0000
  Co  Co17      1.0  0.9156488816353329  0.3197377114920335  0.533570279913733  1.0000
  Co  Co18      1.0  0.9155426276952913  0.8197229919363489  0.5335439168214571  1.0000
  Co  Co19      1.0  0.08614678980360509  0.4514099923215658  0.6008449697675313  1.0000
  Co  Co20      1.0  0.08598156231285219  0.9513438417725347  0.6008557939622122  1.0000
  Co  Co21      1.0  0.42027591123286623  0.4501909835036348  0.6005131398021089  1.0000
  Co  Co22      1.0  0.42016057952322294  0.9501086745772075  0.6005035017817225  1.0000
  Co  Co23      1.0  0.7535917415074275  0.4489354882743061  0.6004092070522534  1.0000
  Co  Co24      1.0  0.7534368675475099  0.9487906438569076  0.600393399934803  1.0000
  H   H1        1.0  0.8205978137708243  0.3595088821725051  0.3600105076043303  1.0000
  H   H2        1.0  0.47037799885250464  0.35987996986588994  0.3614001428433153  1.0000
  H   H3        1.0  0.41417000470462495  0.5473252996309698  0.334983799449494  1.0000
  H   H4        1.0  0.7471203029031691  0.5414887716513374  0.33545984037017895  1.0000
  H   H5        1.0  0.7471098266419175  0.041285083738756036  0.3354968786574701  1.0000
  H   H6        1.0  0.0809445333561881  0.5462297079067304  0.33531653698154923  1.0000
  H   H7        1.0  0.1281224193456708  0.36495341175339424  0.3640038241820689  1.0000
  H   H8        1.0  0.12813544269694893  0.8652848952346553  0.36403080983212943  1.0000
  H   H9        1.0  0.41445350338493403  0.04794081893065722  0.33495226332939687  1.0000
  H   H10       1.0  0.4697011087570484  0.8604004174243431  0.3614944031040002  1.0000
  H   H11       1.0  0.08115891702966783  0.04660607391986359  0.33531163465777974  1.0000
  H   H12       1.0  0.8216529358615697  0.8594321086268278  0.35975212885057667  1.0000
  H   H13       1.0  0.24951194898124998  0.3106621966768863  0.39713209336617195  1.0000
  H   H14       1.0  0.24944494759886168  0.8107269811264102  0.39713749775816604  1.0000
  H   H15       1.0  0.58490827358439  0.3083160942588397  0.3971381040785176  1.0000
  H   H16       1.0  0.5847356068682104  0.8084846092078459  0.3970014042359058  1.0000
  H   H17       1.0  0.9212255003368738  0.2914676560649851  0.40435353939419894  1.0000
  H   H18       1.0  0.9213829936020134  0.7913091340865753  0.404362930440931  1.0000
  H   H19       1.0  0.08544292772258094  0.4222106040717912  0.4697852529772927  1.0000
  H   H20       1.0  0.08540905004400585  0.9222626467168712  0.4697525183369903  1.0000
  H   H21       1.0  0.4166305853572945  0.42278050101102543  0.4694451500047477  1.0000
  H   H22       1.0  0.41661537300881174  0.9228000507505489  0.4694192489480846  1.0000
  H   H23       1.0  0.7508471306354662  0.4237508347922287  0.4690014958364462  1.0000
  H   H24       1.0  0.7507837327478691  0.9238089160419325  0.4689543955006744  1.0000
  H   H25       1.0  0.2492162852439298  0.07619163092836753  0.5310458947457893  1.0000
  H   H26       1.0  0.24915287319785906  0.5762487731127472  0.5309984659668195  1.0000
  H   H27       1.0  0.5833846449829873  0.07720049621975095  0.5305810412983792  1.0000
  H   H28       1.0  0.5833694184760306  0.5772191068939505  0.530554811798518  1.0000
  H   H29       1.0  0.9145909770235456  0.0777378991644553  0.5302474438026462  1.0000
  H   H30       1.0  0.9145570761107443  0.5777890038331848  0.5302147088259731  1.0000
  H   H31       1.0  0.0786170102313119  0.20869047381840064  0.5956370313623348  1.0000
  H   H32       1.0  0.07877452673067765  0.7085328898163414  0.5956464227454377  1.0000
  H   H33       1.0  0.41526439696511486  0.19151499869713004  0.60299855756736  1.0000
  H   H34       1.0  0.4150917302489351  0.6916835136461362  0.6028618577247482  1.0000
  H   H35       1.0  0.7505550562344635  0.18927262677856582  0.6028624640450997  1.0000
  H   H36       1.0  0.7504880548520753  0.6893374112280898  0.6028678684370937  1.0000
  H   H37       1.0  0.17834706797175556  0.14056749927814818  0.6402478329526892  1.0000
  H   H38       1.0  0.9188411100378836  0.9533944719614629  0.6646883274818568  1.0000
  H   H39       1.0  0.5302988950762768  0.13959919048063277  0.6385055586992656  1.0000
  H   H40       1.0  0.5855465004483912  0.9520587889743188  0.6650476984738688  1.0000
  H   H41       1.0  0.8718645843706027  0.1347156506466711  0.6359691523075071  1.0000
  H   H42       1.0  0.8718775844876544  0.6350461961515818  0.6359961376211969  1.0000
  H   H43       1.0  0.9190554704771371  0.4537698999982455  0.6646834248217165  1.0000
  H   H44       1.0  0.2528902004256339  0.9587154621425704  0.6645030834821664  1.0000
  H   H45       1.0  0.25287970093015616  0.4585108362536386  0.6645401214330869  1.0000
  H   H46       1.0  0.5858299991287003  0.4526743082740064  0.6650161623537717  1.0000
  H   H47       1.0  0.5296220282150469  0.6401205760154365  0.6385998192963211  1.0000
  H   H48       1.0  0.17940221329672723  0.6404916637088214  0.6399894545353062  1.0000
  O   O1        1.0  0.41820423159843545  0.6017456139315542  0.36073351441784024  1.0000
  O   O2        1.0  0.7517348067356509  0.5987442671164029  0.3604587448597844  1.0000
  O   O3        1.0  0.23651680394924063  0.38158026845996545  0.3730566550325461  1.0000
  O   O4        1.0  0.5735015575329849  0.3801806487145854  0.3729281891295318  1.0000
  O   O5        1.0  0.7518325256099254  0.0987034048567987  0.36045131158575505  1.0000
  O   O6        1.0  0.08459502423980356  0.6020153149573604  0.3607356745940752  1.0000
  O   O7        1.0  0.4183736423419329  0.10208392688894381  0.36077331886247455  1.0000
  O   O8        1.0  0.23661547528251456  0.8817227665304183  0.37307910105957987  1.0000
  O   O9        1.0  0.08477470211537205  0.10228247052638989  0.3607586936223643  1.0000
  O   O10       1.0  0.5731582517552263  0.8803532633774817  0.3728597952528329  1.0000
  O   O11       1.0  0.917874924978132  0.382640002217524  0.37433330761702793  1.0000
  O   O12       1.0  0.9184714864626049  0.8827516535763525  0.37426470585157684  1.0000
  O   O13       1.0  0.2544304987347185  0.21028709673969778  0.4271934712153  1.0000
  O   O14       1.0  0.25429402684757435  0.7102024548725194  0.4271517282206475  1.0000
  O   O15       1.0  0.5869523696930589  0.2093775680680776  0.4269622335626157  1.0000
  O   O16       1.0  0.5867770892183339  0.709352287498186  0.426913386159405  1.0000
  O   O17       1.0  0.9199923349520834  0.21054457952430947  0.4269603324638525  1.0000
  O   O18       1.0  0.9199084115685373  0.7105423984849663  0.42693228304270386  1.0000
  O   O19       1.0  0.07745193317968933  0.018941875972925563  0.43950894546543945  1.0000
  O   O20       1.0  0.0773078901278463  0.5188835403776632  0.43951349079420876  1.0000
  O   O21       1.0  0.4098854542000687  0.01808681591775567  0.43942622733401415  1.0000
  O   O22       1.0  0.4097655108003234  0.5180091351110199  0.4394202107321727  1.0000
  O   O23       1.0  0.743431221567931  0.017607073409984974  0.43943888897422373  1.0000
  O   O24       1.0  0.7432949134123881  0.5176323240425315  0.43944771642675357  1.0000
  O   O25       1.0  0.08805465490950483  0.34632113139132026  0.4926920967259959  1.0000
  O   O26       1.0  0.08793205473607026  0.846339881765874  0.4926595513193109  1.0000
  O   O27       1.0  0.42052119545371625  0.34641604707777857  0.49251783358405793  1.0000
  O   O28       1.0  0.42039910354258647  0.8464038485113038  0.4924810090479863  1.0000
  O   O29       1.0  0.7541448820490835  0.3465971162902207  0.4923964043169808  1.0000
  O   O30       1.0  0.7540161152933701  0.8466073533921542  0.4923701031146672  1.0000
  O   O31       1.0  0.24598388853995504  0.15339225451282168  0.5076298586885986  1.0000
  O   O32       1.0  0.2458551217842418  0.6534024916147553  0.507603557486285  1.0000
  O   O33       1.0  0.5796009235249651  0.15359669737002277  0.5075189530916502  1.0000
  O   O34       1.0  0.5794788316138352  0.6535844988035479  0.5074821285555786  1.0000
  O   O35       1.0  0.9120679723314813  0.1536606641154526  0.5073404108203255  1.0000
  O   O36       1.0  0.9119453721580467  0.6536794144900062  0.5073078654136406  1.0000
  O   O37       1.0  0.2567051136551634  0.4823682218387951  0.5605522457128829  1.0000
  O   O38       1.0  0.2565688054996205  0.9823934724713417  0.5605610731654128  1.0000
  O   O39       1.0  0.5902344930330018  0.4819904727939563  0.560579751071093  1.0000
  O   O40       1.0  0.5901145728674828  0.9819137299635707  0.5605737348056223  1.0000
  O   O41       1.0  0.9226921369397053  0.4811170055036634  0.5604864713454277  1.0000
  O   O42       1.0  0.9225480706536359  0.9810577319320505  0.5604910163378263  1.0000
  O   O43       1.0  0.08009161549901414  0.28945814739636017  0.5730676790969325  1.0000
  O   O44       1.0  0.08000769211546799  0.7894559663570171  0.5730396296757838  1.0000
  O   O45       1.0  0.4132229055392388  0.2906473214957634  0.573086903750688  1.0000
  O   O46       1.0  0.4130476573744925  0.7906229778132489  0.5730377285770208  1.0000
  O   O47       1.0  0.7457060002199771  0.2897980910088071  0.5728482339189889  1.0000
  O   O48       1.0  0.7455695050986066  0.7897125111652782  0.5728064905879658  1.0000
  O   O49       1.0  0.08152854060494658  0.117248892304974  0.6257352562880596  1.0000
  O   O50       1.0  0.08212510208941962  0.6173605436638026  0.6256666545226085  1.0000
  O   O51       1.0  0.42684177531232537  0.11964728250384486  0.6271401668868035  1.0000
  O   O52       1.0  0.9152253017179531  0.8977171373785862  0.6392412681809015  1.0000
  O   O53       1.0  0.7633845517850368  0.1182777793509083  0.6269208610800566  1.0000
  O   O54       1.0  0.5816263847256186  0.8979166189923826  0.6392266432771619  1.0000
  O   O55       1.0  0.9154049795935217  0.3979842929476157  0.6392642872091906  1.0000
  O   O56       1.0  0.24816747822339977  0.9012962030481773  0.6395486502175107  1.0000
  O   O57       1.0  0.4264984695345665  0.6198198971667411  0.6270717730101046  1.0000
  O   O58       1.0  0.7634832231183108  0.6184202774213611  0.6269433071070905  1.0000
  O   O59       1.0  0.24826519709767436  0.401255340788573  0.6395412169434813  1.0000
  O   O60       1.0  0.581795795469116  0.3982549319497723  0.6392664477217963  1.0000
