# Supplementary material for: Directly synthesized cobalt oxyhydroxide as an oxygen evolution catalyst in proton exchange membrane water electrolyzers
Source: Nat Commun. 2025 Aug 13;16:7518. doi: 10.1038/s41467-025-62744-4 (PMC12350611; doi:10.1038/s41467-025-62744-4)
Supplement: Supplementary file 3 — Supplementary Data 1 [file 41467_2025_62744_MOESM3_ESM.zip › Rawdata202507/CoOOH_OO.cif]

data_image0
_chemical_formula_structural       Co24H46O60
_chemical_formula_sum              "Co24 H46 O60"
_cell_length_a       8.620557816535205
_cell_length_b       10.648360965679554
_cell_length_c       30.306860092426138
_cell_angle_alpha    90.44307795441478
_cell_angle_beta     89.02230745342521
_cell_angle_gamma    92.15405943436808

_space_group_name_H-M_alt    "P 1"
_space_group_IT_number       1

loop_
  _space_group_symop_operation_xyz
  'x, y, z'

loop_
  _atom_site_type_symbol
  _atom_site_label
  _atom_site_symmetry_multiplicity
  _atom_site_fract_x
  _atom_site_fract_y
  _atom_site_fract_z
  _atom_site_occupancy
  Co  Co1       1.0  0.24602614995457103  0.05113312277127509  0.39855997944502525  1.0000
  Co  Co2       1.0  0.24725796723341467  0.5511000940392876  0.3987579506585387  1.0000
  Co  Co3       1.0  0.57948364425145  0.0498612392277688  0.3984171515733876  1.0000
  Co  Co4       1.0  0.5806575110075032  0.5498415193287043  0.3986235306292674  1.0000
  Co  Co5       1.0  0.9132922462087019  0.048590205645509824  0.39821209674623065  1.0000
  Co  Co6       1.0  0.9144817954240941  0.548472404164361  0.3983599020656589  1.0000
  Co  Co7       1.0  0.0828846854047115  0.18107477987877402  0.46587185487690336  1.0000
  Co  Co8       1.0  0.08461401655489925  0.6807733074203363  0.46617814075073766  1.0000
  Co  Co9       1.0  0.41506158833658563  0.18009690153942912  0.4655985612876041  1.0000
  Co  Co10      1.0  0.41677211772028605  0.6802750837049598  0.46590124141792694  1.0000
  Co  Co11      1.0  0.7468605123457981  0.18042681654121967  0.4658806301599735  1.0000
  Co  Co12      1.0  0.7487558626393289  0.6800301480360301  0.4661863859343302  1.0000
  Co  Co13      1.0  0.24873046875328228  0.32046120530602223  0.533727289312454  1.0000
  Co  Co14      1.0  0.2516626512818664  0.8213010691624433  0.5342826198989266  1.0000
  Co  Co15      1.0  0.5818716658332085  0.32059467960360877  0.5337811237736585  1.0000
  Co  Co16      1.0  0.5848552872875286  0.8214439047918035  0.534174655315544  1.0000
  Co  Co17      1.0  0.9150146119927707  0.3216367712884194  0.5342984543580362  1.0000
  Co  Co18      1.0  0.9181716191488402  0.8207933919278614  0.534275197026034  1.0000
  Co  Co19      1.0  0.089320203536116  0.4467618295180564  0.6024256562001205  1.0000
  Co  Co20      1.0  0.08696371173647545  0.9505110970976799  0.6014207713414722  1.0000
  Co  Co21      1.0  0.41610115829438593  0.4469713114833943  0.6028025818501507  1.0000
  Co  Co22      1.0  0.4204433164181112  0.9511611564984174  0.6013490812697979  1.0000
  Co  Co23      1.0  0.7435110762708967  0.4477067350603352  0.6027325561284238  1.0000
  Co  Co24      1.0  0.7538438241188402  0.9506212537259908  0.6013984198718566  1.0000
  H   H1        1.0  0.8214537522766863  0.35847870496077877  0.35858996539260274  1.0000
  H   H2        1.0  0.4714246625211411  0.35947246842556957  0.3597880183111453  1.0000
  H   H3        1.0  0.4149999630693447  0.54778278945515  0.33364689632035677  1.0000
  H   H4        1.0  0.7484562662540317  0.5413067684560665  0.3341580817478637  1.0000
  H   H5        1.0  0.7474784921011778  0.04079034664005532  0.333957442229375  1.0000
  H   H6        1.0  0.08259483905287462  0.5469747087275151  0.3339424561632082  1.0000
  H   H7        1.0  0.12854015873170924  0.36486800650829104  0.3626372975050274  1.0000
  H   H8        1.0  0.12733957234470059  0.8643980070289926  0.36289735343654494  1.0000
  H   H9        1.0  0.41387373925317456  0.04740734090915208  0.3333992890829274  1.0000
  H   H10       1.0  0.470676057664126  0.8586966884232706  0.3599802445813136  1.0000
  H   H11       1.0  0.08142804073918102  0.04663936851124414  0.3337253583560169  1.0000
  H   H12       1.0  0.8210695538013423  0.857594115065701  0.3588105289057245  1.0000
  H   H13       1.0  0.24978087387187708  0.3106725598486869  0.3959472241479834  1.0000
  H   H14       1.0  0.24966947850288218  0.8108372182649005  0.3960546803265997  1.0000
  H   H15       1.0  0.5851479715481797  0.3084589477169073  0.3959648089265708  1.0000
  H   H16       1.0  0.5853366271835746  0.8085700107561855  0.39608433357882383  1.0000
  H   H17       1.0  0.9205707173390127  0.2924849375723518  0.4031530592399861  1.0000
  H   H18       1.0  0.9210300957303582  0.7921814933703549  0.40347892716651157  1.0000
  H   H19       1.0  0.08395223670480055  0.4239837472195354  0.469411346779413  1.0000
  H   H20       1.0  0.08536313750576441  0.9227635027748095  0.46971223438854187  1.0000
  H   H21       1.0  0.4168123291463708  0.4231381838164839  0.46913227941381846  1.0000
  H   H22       1.0  0.4181036344836049  0.9221308816444131  0.4694871965158246  1.0000
  H   H23       1.0  0.7496338195321813  0.4235995335984232  0.4691150630705952  1.0000
  H   H24       1.0  0.751322054211396  0.922232330313466  0.4693378676524054  1.0000
  H   H25       1.0  0.2474565638313758  0.07792788859760712  0.5305567179688756  1.0000
  H   H26       1.0  0.24549391925698225  0.578434770514391  0.5304873133110499  1.0000
  H   H27       1.0  0.5827381157813892  0.07791942208850805  0.5306655473502251  1.0000
  H   H28       1.0  0.58336021346937  0.5787790522713678  0.5306121091637261  1.0000
  H   H29       1.0  0.9148573455508466  0.07956988657037092  0.5302312348233996  1.0000
  H   H30       1.0  0.9146303590832909  0.5779132779742532  0.531110993933086  1.0000
  H   H31       1.0  0.08098063734280714  0.19149336469202666  0.6035924678183183  1.0000
  H   H32       1.0  0.08648918409043063  0.6903584510726514  0.6040910641364012  1.0000
  H   H33       1.0  0.4145438475782393  0.1919749926498169  0.6034635952109868  1.0000
  H   H34       1.0  0.4205014585269734  0.6915694737113716  0.6043415391006766  1.0000
  H   H35       1.0  0.7473889109897333  0.1913146958555335  0.603836506465907  1.0000
  H   H36       1.0  0.7501385444844879  0.6908652328204546  0.6035428659032958  1.0000
  H   H37       1.0  0.19177558748470053  0.14216735326902633  0.6409411127804915  1.0000
  H   H38       1.0  0.9183877418299629  0.9513156802291206  0.666578548160321  1.0000
  H   H39       1.0  0.5246816210756432  0.1430001305905496  0.6411053400748358  1.0000
  H   H40       1.0  0.5851245779155584  0.9524293512984003  0.6664992817728521  1.0000
  H   H41       1.0  0.8592032114771573  0.14291853075823147  0.6408047732214117  1.0000
  H   H42       1.0  0.8635876960475051  0.6351271974566488  0.6392401960482181  1.0000
  H   H43       1.0  0.9141363415399243  0.4418148289372132  0.6679673463775677  1.0000
  H   H44       1.0  0.25249262793463195  0.9530475735439345  0.6664570889990097  1.0000
  H   H45       1.0  0.5216909523823884  0.6324035244856491  0.6432384348105868  1.0000
  H   H46       1.0  0.19109328873249526  0.6325389653590981  0.6424518479239424  1.0000
  O   O1        1.0  0.41892713646575963  0.6020948951246822  0.3596830700840063  1.0000
  O   O2        1.0  0.7527309909591952  0.5987936757508929  0.3593618149871486  1.0000
  O   O3        1.0  0.23735657572127514  0.38132025294650684  0.3717168101557454  1.0000
  O   O4        1.0  0.5745872749584755  0.37978747809876795  0.3715618262816859  1.0000
  O   O5        1.0  0.7516583543424421  0.09850242641822701  0.3590953811322924  1.0000
  O   O6        1.0  0.08541046310193948  0.6022427105384128  0.35975822166169835  1.0000
  O   O7        1.0  0.417772635345608  0.10181453220836564  0.35940794039315216  1.0000
  O   O8        1.0  0.23633054298984302  0.8810539443562769  0.37180809701282397  1.0000
  O   O9        1.0  0.08422124196890782  0.10203999492530072  0.35950241805887195  1.0000
  O   O10       1.0  0.5738498725806406  0.8794644923689123  0.3716566259810012  1.0000
  O   O11       1.0  0.9185343026109474  0.3817418068752756  0.3732377273335058  1.0000
  O   O12       1.0  0.9178814376600444  0.8813355520361951  0.373506436261983  1.0000
  O   O13       1.0  0.2533732641999063  0.2107921030723193  0.4263716056383734  1.0000
  O   O14       1.0  0.2549007480547591  0.7106663786694832  0.42662021073142864  1.0000
  O   O15       1.0  0.5861236345423204  0.20976861368128386  0.42620838849260223  1.0000
  O   O16       1.0  0.5877669688166904  0.7096148190779132  0.4264797727853959  1.0000
  O   O17       1.0  0.9187665501293183  0.211130930807515  0.4261964345834433  1.0000
  O   O18       1.0  0.9203051726348923  0.710693995005017  0.42648815488721703  1.0000
  O   O19       1.0  0.07672353934262242  0.019237016313995214  0.4387929260615761  1.0000
  O   O20       1.0  0.0779882201342537  0.518814592410649  0.4389830399075893  1.0000
  O   O21       1.0  0.4093977356054522  0.018228003676309733  0.43851046325781234  1.0000
  O   O22       1.0  0.41062539211416627  0.5180305487135177  0.4387966584202201  1.0000
  O   O23       1.0  0.7427630248939742  0.01793990985569085  0.4386163178060052  1.0000
  O   O24       1.0  0.7439199589479514  0.5174455922238422  0.4388224365011632  1.0000
  O   O25       1.0  0.08563781612145652  0.3477351823691311  0.4925932732367326  1.0000
  O   O26       1.0  0.08850937992543735  0.8473624999467125  0.49263007093406846  1.0000
  O   O27       1.0  0.41921196266268174  0.3469718384017597  0.4923234691699283  1.0000
  O   O28       1.0  0.4217175571336844  0.8470730170870114  0.4924776070232312  1.0000
  O   O29       1.0  0.7523183096800886  0.3473686866236342  0.49254767456566834  1.0000
  O   O30       1.0  0.7551131504250498  0.8469177344198171  0.49248853257829983  1.0000
  O   O31       1.0  0.24421346646777273  0.15381891456276314  0.5072246634475827  1.0000
  O   O32       1.0  0.2459663689091463  0.6545200019327979  0.5075295862278669  1.0000
  O   O33       1.0  0.5783189838722433  0.1537000303561417  0.5072695493038267  1.0000
  O   O34       1.0  0.5801277287322688  0.6543032863744741  0.5075702465441699  1.0000
  O   O35       1.0  0.9111577396066772  0.15484016339464968  0.5072855314666354  1.0000
  O   O36       1.0  0.9130907020373992  0.6536348116162394  0.507717159233879  1.0000
  O   O37       1.0  0.25247167034176293  0.4826768617187116  0.5608974044521681  1.0000
  O   O38       1.0  0.2568503645040774  0.9838638864459107  0.5612305801480909  1.0000
  O   O39       1.0  0.587766778958795  0.4828526196233078  0.5610859693723542  1.0000
  O   O40       1.0  0.5906477263172213  0.983989606184341  0.5612184651477587  1.0000
  O   O41       1.0  0.9199828568618693  0.48295011935359805  0.5624909314367784  1.0000
  O   O42       1.0  0.9238317338731659  0.9832721642508746  0.5613070303796397  1.0000
  O   O43       1.0  0.07802023558731161  0.28986302465725694  0.573119004158236  1.0000
  O   O44       1.0  0.0811247552121231  0.7910409332585001  0.5736862447531823  1.0000
  O   O45       1.0  0.41077583138103657  0.2898736211605815  0.5728548587673737  1.0000
  O   O46       1.0  0.41453755325135244  0.7920644978025873  0.5735026933902683  1.0000
  O   O47       1.0  0.7430332145816677  0.2904345277186964  0.5732750393091287  1.0000
  O   O48       1.0  0.747055362972103  0.7915125875543597  0.5734947659781408  1.0000
  O   O49       1.0  0.08999178535691121  0.12124402157744232  0.6283213850951659  1.0000
  O   O50       1.0  0.09011157644130004  0.6187270389679608  0.6283702659406987  1.0000
  O   O51       1.0  0.4232632602948449  0.12198350371043318  0.6282961859429606  1.0000
  O   O52       1.0  0.9153745059295388  0.8982265837747812  0.6402316066618734  1.0000
  O   O53       1.0  0.7572270320239135  0.12120860325488027  0.6284151171540897  1.0000
  O   O54       1.0  0.5818686125144567  0.899107106045048  0.6402103650807516  1.0000
  O   O55       1.0  0.911547010478872  0.39361097091314384  0.6405066083141204  1.0000
  O   O56       1.0  0.24907128997383587  0.8992535158478813  0.6402847566442722  1.0000
  O   O57       1.0  0.4222014130286356  0.6204947012857149  0.6283928626519005  1.0000
  O   O58       1.0  0.7585450006359524  0.620008916015977  0.627877138002911  1.0000
  O   O59       1.0  0.246974991083689  0.40554669123808357  0.6372647321455116  1.0000
  O   O60       1.0  0.577342014879394  0.4065136229302221  0.6374689650609117  1.0000
