# Supplementary material for: Directly synthesized cobalt oxyhydroxide as an oxygen evolution catalyst in proton exchange membrane water electrolyzers
Source: Nat Commun. 2025 Aug 13;16:7518. doi: 10.1038/s41467-025-62744-4 (PMC12350611; doi:10.1038/s41467-025-62744-4)
Supplement: Supplementary file 3 — Supplementary Data 1 [file 41467_2025_62744_MOESM3_ESM.zip › Rawdata202507/CoOOH_OOH.cif]

data_image0
_chemical_formula_structural       Co24H48O61
_chemical_formula_sum              "Co24 H48 O61"
_cell_length_a       8.629062154171201
_cell_length_b       10.664800009245495
_cell_length_c       30.431839416507323
_cell_angle_alpha    90.21598741691601
_cell_angle_beta     89.10028456566421
_cell_angle_gamma    92.06883630618864

_space_group_name_H-M_alt    "P 1"
_space_group_IT_number       1

loop_
  _space_group_symop_operation_xyz
  'x, y, z'

loop_
  _atom_site_type_symbol
  _atom_site_label
  _atom_site_symmetry_multiplicity
  _atom_site_fract_x
  _atom_site_fract_y
  _atom_site_fract_z
  _atom_site_occupancy
  Co  Co1       1.0  0.24656306515966844  0.05120955220819372  0.39960663555683973  1.0000
  Co  Co2       1.0  0.24640876196607123  0.5510644333005146  0.39959087319881903  1.0000
  Co  Co3       1.0  0.5798386562695098  0.049890787785369047  0.3994964183561949  1.0000
  Co  Co4       1.0  0.5797238599368746  0.5498091022722208  0.3994868575770714  1.0000
  Co  Co5       1.0  0.9140177114736834  0.04865618799169227  0.39914405178926243  1.0000
  Co  Co6       1.0  0.9138528481539542  0.5485898154052098  0.39915498635396934  1.0000
  Co  Co7       1.0  0.08445740586122723  0.18027653037226057  0.46645613811712944  1.0000
  Co  Co8       1.0  0.08435155311906306  0.6802624208957746  0.46642984628697076  1.0000
  Co  Co9       1.0  0.41614429711742507  0.1798533089068608  0.4662232153125172  1.0000
  Co  Co10      1.0  0.4160199700832331  0.6798257415236838  0.4661834814988666  1.0000
  Co  Co11      1.0  0.7478124925537137  0.18001663935475942  0.466345324569312  1.0000
  Co  Co12      1.0  0.7476475703072248  0.6800475986217124  0.46631229411105846  1.0000
  Co  Co13      1.0  0.25098605601628743  0.31886251468787524  0.534191637191382  1.0000
  Co  Co14      1.0  0.25153060705063746  0.8205980257839035  0.5344934385605836  1.0000
  Co  Co15      1.0  0.5839378783577015  0.3213062025808118  0.5340598307149229  1.0000
  Co  Co16      1.0  0.5839375894314898  0.820617960603526  0.5337347746599874  1.0000
  Co  Co17      1.0  0.9167108423044912  0.3200049326258844  0.5340319019904237  1.0000
  Co  Co18      1.0  0.9173533908963025  0.8208217793655648  0.5343167329071042  1.0000
  Co  Co19      1.0  0.08616195415314436  0.44611133753532306  0.6010813340321641  1.0000
  Co  Co20      1.0  0.08668639761952017  0.9478784488380254  0.6015895716955079  1.0000
  Co  Co21      1.0  0.4165030527948444  0.4489506276725641  0.6017846585936486  1.0000
  Co  Co22      1.0  0.4251507576232899  0.9470105935686421  0.6014458862804432  1.0000
  Co  Co23      1.0  0.7529883821444368  0.4506491528766696  0.6012370495087439  1.0000
  Co  Co24      1.0  0.7481532990489452  0.9487654924204595  0.6016999643679956  1.0000
  H   H1        1.0  0.8205975073117451  0.35950820489931345  0.3600105949723192  1.0000
  H   H2        1.0  0.4703780773565205  0.35987986050368487  0.36140032309003284  1.0000
  H   H3        1.0  0.4141705734189346  0.547325241209811  0.3349837754774642  1.0000
  H   H4        1.0  0.7471193809998246  0.541488819118512  0.33545994740398666  1.0000
  H   H5        1.0  0.7471099054600139  0.04128467332912676  0.3354968542442641  1.0000
  H   H6        1.0  0.08094449017542646  0.546229908654712  0.3353166127431533  1.0000
  H   H7        1.0  0.12812190595848585  0.36495341517210644  0.3640038585559659  1.0000
  H   H8        1.0  0.12813594162194325  0.8652845243140307  0.36403078289700797  1.0000
  H   H9        1.0  0.4144538666082021  0.04794091953451674  0.3349522670820604  1.0000
  H   H10       1.0  0.46970139001057976  0.8604010486001249  0.3614942997795472  1.0000
  H   H11       1.0  0.08115904221904255  0.04660557032338336  0.33531170324996484  1.0000
  H   H12       1.0  0.8216535034352499  0.8594319880379894  0.3597519957577975  1.0000
  H   H13       1.0  0.24951171008982517  0.3106620946966768  0.39713210454317666  1.0000
  H   H14       1.0  0.24944502068276  0.8107274722263658  0.3971373297162915  1.0000
  H   H15       1.0  0.5849075396255624  0.3083157061126753  0.3971383977747278  1.0000
  H   H16       1.0  0.5847358814875931  0.80848489047304  0.3970013097130626  1.0000
  H   H17       1.0  0.9212257300300865  0.2914671383441746  0.40435365020730707  1.0000
  H   H18       1.0  0.9213822518390755  0.7913097450048034  0.4043628255646106  1.0000
  H   H19       1.0  0.08544357777654438  0.42221057477105906  0.46978536159351486  1.0000
  H   H20       1.0  0.08540892855552698  0.9222621751215595  0.4697527157315981  1.0000
  H   H21       1.0  0.41663076534824167  0.42278029686065344  0.46944514596242004  1.0000
  H   H22       1.0  0.4166160871671798  0.9228003296264695  0.469419005923247  1.0000
  H   H23       1.0  0.750848163694677  0.4237515918894246  0.4690015919345923  1.0000
  H   H24       1.0  0.7507839037407003  0.923808323981  0.468954227391353  1.0000
  H   H25       1.0  0.24921663782026562  0.07619117460755981  0.5310456695823874  1.0000
  H   H26       1.0  0.2491523989905891  0.5762488448291565  0.5309983056586461  1.0000
  H   H27       1.0  0.5833844755180863  0.07720010709211161  0.5305808916699913  1.0000
  H   H28       1.0  0.5833686166699578  0.5772191849801793  0.5305547535565309  1.0000
  H   H29       1.0  0.9145904534626726  0.07773730671927333  0.5302471837873528  1.0000
  H   H30       1.0  0.91455695465924  0.5777889251863485  0.5302148640151985  1.0000
  H   H31       1.0  0.08405563565620194  0.18756642355671907  0.6041356412527285  1.0000
  H   H32       1.0  0.09126296611160577  0.6807118045173283  0.606214825465448  1.0000
  H   H33       1.0  0.4203943010600759  0.19011327272123743  0.6039635777406694  1.0000
  H   H34       1.0  0.4250773491071931  0.6748616913585299  0.611016266385588  1.0000
  H   H35       1.0  0.7514017509562625  0.191287513656999  0.603699111658219  1.0000
  H   H36       1.0  0.7483485075148816  0.687908694313736  0.6060616815401968  1.0000
  H   H37       1.0  0.19559210015144338  0.13528029381578532  0.6407535879868297  1.0000
  H   H38       1.0  0.9112561668031187  0.9410285601833313  0.6670917370285547  1.0000
  H   H39       1.0  0.5204366050705379  0.13270948293736476  0.6434937262406087  1.0000
  H   H40       1.0  0.5578064589426236  0.8086683154926547  0.6916227482189873  1.0000
  H   H41       1.0  0.863261810876349  0.13773872304805243  0.6400371123206939  1.0000
  H   H42       1.0  0.8727448200747503  0.636805513713307  0.6384054316422696  1.0000
  H   H43       1.0  0.9166803984269832  0.4472416042222443  0.6660834547430302  1.0000
  H   H44       1.0  0.25924420345251037  0.9341332091600127  0.6673144168550205  1.0000
  H   H45       1.0  0.2498073103188169  0.4391525608449152  0.6659364936255786  1.0000
  H   H46       1.0  0.5806403217683709  0.4788801656296705  0.6615980271168916  1.0000
  H   H47       1.0  0.46808704801785445  0.6855316316777154  0.6864907979014886  1.0000
  H   H48       1.0  0.22942696486260833  0.617870107653737  0.6332252528728134  1.0000
  O   O1        1.0  0.4182043839267433  0.6017456865932794  0.36073346992605654  1.0000
  O   O2        1.0  0.7517340982397921  0.5987445783786949  0.36045883396401657  1.0000
  O   O3        1.0  0.23651654472578373  0.3815797075233243  0.37305668017944826  1.0000
  O   O4        1.0  0.5735010852111305  0.38018035891614815  0.3729283681229033  1.0000
  O   O5        1.0  0.7518315488668594  0.09870401808852888  0.36045125827756486  1.0000
  O   O6        1.0  0.08459404756567779  0.6020153233173791  0.36073556647153654  1.0000
  O   O7        1.0  0.4183739468913224  0.1020833895584983  0.3607733241820531  1.0000
  O   O8        1.0  0.2366157167009461  0.8817225861808905  0.37307901114607606  1.0000
  O   O9        1.0  0.08477523743723436  0.10228278231360226  0.3607589145192354  1.0000
  O   O10       1.0  0.5731583716625289  0.8803530102399937  0.37285968281833415  1.0000
  O   O11       1.0  0.9178738766409522  0.3826395216180347  0.374333616720492  1.0000
  O   O12       1.0  0.9184721477905609  0.882751684785333  0.3742647850293672  1.0000
  O   O13       1.0  0.254430759726635  0.21028719746066774  0.42719341182309545  1.0000
  O   O14       1.0  0.25429360343354995  0.7102022284558306  0.4271516938623429  1.0000
  O   O15       1.0  0.5869527695723145  0.20937713309078748  0.4269622450617044  1.0000
  O   O16       1.0  0.586777771783866  0.7093525416311215  0.4269130953010893  1.0000
  O   O17       1.0  0.9199915914499728  0.21054442095075707  0.4269604574071925  1.0000
  O   O18       1.0  0.9199080691378795  0.7105418803971016  0.4269324814771458  1.0000
  O   O19       1.0  0.07745178197598866  0.01894192333795108  0.4395089556455857  1.0000
  O   O20       1.0  0.0773081327989024  0.5188833312426173  0.43951360528800304  1.0000
  O   O21       1.0  0.40988511653386434  0.01808658665789218  0.43942622815291316  1.0000
  O   O22       1.0  0.4097656872746699  0.5180095398612685  0.43942029563682233  1.0000
  O   O23       1.0  0.7434311948617176  0.017606954403102063  0.4394389118389244  1.0000
  O   O24       1.0  0.7432951139590126  0.5176319560444785  0.43944754751027276  1.0000
  O   O25       1.0  0.08805374152963504  0.34632087372908243  0.4926922182550406  1.0000
  O   O26       1.0  0.0879314083749331  0.8463393215793311  0.49265974222097786  1.0000
  O   O27       1.0  0.4205203155218181  0.3464156120962505  0.4925177515246206  1.0000
  O   O28       1.0  0.42039856343533094  0.8464031006084997  0.4924809802472707  1.0000
  O   O29       1.0  0.7541453057792434  0.3465976738984239  0.49239665653673176  1.0000
  O   O30       1.0  0.754016820538742  0.8466076194791056  0.49237010308275236  1.0000
  O   O31       1.0  0.2459837421465241  0.1533928172394754  0.507629794510486  1.0000
  O   O32       1.0  0.2458540882380749  0.653402747441278  0.50760357223669  1.0000
  O   O33       1.0  0.5796008185828686  0.1535963812323331  0.5075189192716801  1.0000
  O   O34       1.0  0.5794790664963814  0.6535838697445822  0.5074821479943303  1.0000
  O   O35       1.0  0.9120679645180849  0.15366016163034946  0.5073404859329459  1.0000
  O   O36       1.0  0.9119456616128648  0.6536795462417716  0.5073076818834081  1.0000
  O   O37       1.0  0.25475384055331546  0.4792643143132497  0.5609842768599683  1.0000
  O   O38       1.0  0.2551591469209785  0.9824810661720582  0.5614080382910379  1.0000
  O   O39       1.0  0.5878854106379753  0.48341467900284657  0.5614809382570052  1.0000
  O   O40       1.0  0.5901610925719157  0.9830642525243055  0.5601570459516326  1.0000
  O   O41       1.0  0.9232870179383993  0.48099625423287184  0.5610967743140508  1.0000
  O   O42       1.0  0.9243345085239544  0.9821526864003729  0.5615580762148447  1.0000
  O   O43       1.0  0.07875564678860182  0.2874797218003334  0.5729792476375177  1.0000
  O   O44       1.0  0.08010697201121492  0.7906043581668672  0.5732381935719726  1.0000
  O   O45       1.0  0.4157142126862878  0.2892167178202169  0.572991894757167  1.0000
  O   O46       1.0  0.4161858735388488  0.7912553312995475  0.5727436438298206  1.0000
  O   O47       1.0  0.7452258647918877  0.29201167953436585  0.573185036574919  1.0000
  O   O48       1.0  0.7453098044975426  0.7915195717006706  0.5730324563164476  1.0000
  O   O49       1.0  0.09247974689827497  0.11731832315070571  0.6284881272274061  1.0000
  O   O50       1.0  0.1064064531729752  0.611243079318237  0.6286145535232368  1.0000
  O   O51       1.0  0.4222786200193805  0.11882944839217068  0.6281920611139179  1.0000
  O   O52       1.0  0.9121970587811862  0.8945771251450431  0.6394304410132672  1.0000
  O   O53       1.0  0.7605153514754638  0.12069663543746728  0.6276140917472922  1.0000
  O   O54       1.0  0.5830036788431174  0.9109060247979341  0.6365427257340038  1.0000
  O   O55       1.0  0.9141494222315735  0.39597774461760543  0.6394523307759108  1.0000
  O   O56       1.0  0.25189779374884563  0.8929192735667176  0.6387227922179961  1.0000
  O   O57       1.0  0.3983804126563384  0.6051504607800173  0.6316185617742459  1.0000
  O   O58       1.0  0.7667848375834021  0.6177629984430532  0.6285430503178473  1.0000
  O   O59       1.0  0.24661729366517138  0.3884084157649158  0.639167531123721  1.0000
  O   O60       1.0  0.5811917747503649  0.4082887769520179  0.6408279139934079  1.0000
  O   O61       1.0  0.5111535442195229  0.7407539847901079  0.7094711946790895  1.0000
