# Supplementary material for: Directly synthesized cobalt oxyhydroxide as an oxygen evolution catalyst in proton exchange membrane water electrolyzers
Source: Nat Commun. 2025 Aug 13;16:7518. doi: 10.1038/s41467-025-62744-4 (PMC12350611; doi:10.1038/s41467-025-62744-4)
Supplement: Supplementary file 3 — Supplementary Data 1 [file 41467_2025_62744_MOESM3_ESM.zip › Rawdata202507/Energy_diagrams.ipynb]

# %% [code]
import pandas as pd
import numpy as np
import matplotlib.pyplot as plt

# %% [code]
############ Constants ############
kb = 8.617*10**(-5) # eV/K
T = 298.15 # K

# %% [markdown]
# OER reaction on CoOOH

# %% [markdown]
sources: https://doi.org/10.1021/jacs.2c12431

![Paths.png](attachment:Paths.png)

# %% [markdown]
### Energy of the gas molecules

# %% [code]
# Energy - ZPE - TS, T = 298K
# Source: Atkins, P.; de, P. J. Atkins’ Physical Chemistry, 7th Edition. Oxford Univ. Press 2002
E_mol_df = pd.DataFrame({'H2O': [-14.220274, 0.580, 0.670], 'H2': [-6.7710469, 0.270, 0.41]})
E_mol_df['O'] = E_mol_df['H2O'] - E_mol_df['H2'] 
E_mol_df['OH'] = E_mol_df['H2O'] - E_mol_df['H2']*0.5
E_mol_df['OOH'] = E_mol_df['H2O']*2 - E_mol_df['H2']*3/2 
E_mol_df.rename(index={0: 'Energy', 1: 'ZPE', 2: 'TS'}, inplace=True)
display(E_mol_df)

# %% [markdown]
### Potential and pH correction

# %% [code]
def dG(df, U = 0, pH = 0, T = 298.15):
    # Correction of the energy dataframe with a potential and pH
    dG = df - U + kb*T*np.log(10)*pH
    return dG

# %% [code]
def dG(df, exclude_row=None, U=0, pH=0, T=298.15):
    """
    Correction of the energy dataframe with a potential and pH

    Parameters:
        df: The energy dataframe
        exclude_row (int): Row index where the correction is not applied.
        U (float): Potential.
        pH (float): pH value.
        T (float): Temperature in Kelvin.

    Returns:
        DataFrame: Corrected energy dataframe.
    """
    dG = df.copy()
    if exclude_row is not None:
        dG.loc[df.index != exclude_row] = df - U + np.log(10) * kb * T * pH  # Apply correction to all rows except exclude_row
    else:
        dG = df - U + np.log(10) * kb * T * pH  # Apply correction to all rows
    return dG


# %% [markdown]
### Function for the step plot

# %% [code]
colors = ['blue','red', 'limegreen','gold', 'orange']
def step_plot(dataframes,  species, df_labels=None, ylim=[-6, 2], save = "no", filename = "energy_diagram.png", title = " "):
    #### Takes as input a list of dataframe columns ####
    fig, ax = plt.subplots(figsize=(10, 7), dpi=100)
    for i, df in enumerate(dataframes):
        cum_values = df.reset_index(drop=True).cumsum()
        #cum_values = cum_values.append(pd.Series(cum_values.iloc[-1], index=[cum_values.index[-1] + 1]))
        cum_values = pd.DataFrame({'Values': [0] + cum_values.tolist() + [cum_values.iloc[-1]]})
        
        max_value = df.max()
        label = f'{df_labels[i]}' if df_labels else f'Dataframe {i + 1}' #(Max: {max_value:.2f}) ' (Max: {max_value:.2f})'
        plt.step(cum_values.index, cum_values, where='post', label=label, color = colors[i])

    for j in range(len(species)):
        plt.text(j + 0.1, cum_values.iloc[j] + 0.1, species[j], fontsize=13, multialignment="center")
    
    plt.xticks(range(min(cum_values.index), max(cum_values.index)+1))
    plt.title(title, fontsize = 16)
    plt.xlabel('Steps', fontsize=14)
    plt.ylabel('Energy (eV)', fontsize=14)
    plt.ylim(ylim)
    plt.legend()
    if save != "no":
        plt.savefig(filename, dpi = 100)
    plt.show()

# %% [markdown]
# Surface: (10-14)

# %% [code]
# Coverage: 1ML water
# Get the data from the txt as pandas dataframe
# Plot the step function. Start at zero, end at 4.92 (I think)


# 1. * + H2O -> OH* + H+ + el  -------> E(OH) - E(x) - E(H2O)
# 2. OH* -> O* + H+ + el
# 3. O* + H2O -> OOH* + H+ + el
# 4. OOH* -> O2 + H+ + el

# How to calculate the energies:
# dE_ads = E_ads - E_clean - E_mol
# dG_ads = dE_ads + (ZPE_ads - ZPE_mol) - (0 - T*S_mol)

# %% [markdown]
## Energies of the structures

# %% [code]
file_paths_1014 = ['CoOOH_1014_energies.txt', 'CoOOH_1014_energies_new.txt']

dfs = []
for file_path in file_paths_1014:
    df = pd.read_csv(file_path, delimiter='\t', header = None, names=['Structure', 'Energy'])
    dfs.append(df)

df_1014 = pd.concat(dfs, ignore_index=True)
df_1014.rename(index={0: 'OH*', 1: 'O*', 2: 'OOH*', 3:'*', 4:'O---O', 5:'OH-O', 6:'O-O', 7: '*O *O'}, inplace=True)
display(df_1014)

# %% [markdown]
## Classical pathway: AEM, with proton coupling

# %% [markdown]
![AEM.png](attachment:AEM.png)

# %% [code]
# * + H2O -> OH* + H+ + el -----> E(OH*) + E(H) - E(*) - E(H2O) -(0-TS(H2O))
# OH* -> O* + H+ + el   -------> E(O*) + E(H) - E(OH*)
# O* + H2O -> OOH* + H+ + el  ------> E(OOH*) + E(H) - E(O*) - E(H2O)
# OOH* -> O2 + H+ + el + *   ------> E(O2) + E(H) + E(*) - E(OOH*) -(TS(O2))

# %% [code]
############## Including the step with a free site ###################
steps = ['H$_2$O + * \n -> OH*','OH* \n -> O*', 'O* + H$_2$O \n -> OOH*','OOH* \n -> O$_2$']
species = ['H$_2$O + *', 'OH* + \n H$^+$ + e$^-$ ', 'O* + \n H$^+$ + e$^-$ ', 'OOH* + \n  H$^+$ + e$^-$ ', 'O$_2$(g) + H$^+$ + e$^-$  + *']

df_dE = pd.DataFrame({'1014': [df_1014.loc['OH*','Energy'] + E_mol_df.loc['Energy','H2']*0.5
                               - df_1014.loc['*','Energy'] - E_mol_df.loc['Energy','H2O'] + E_mol_df.loc['TS','H2O'],
                               df_1014.loc['O*','Energy'] + E_mol_df.loc['Energy','H2']*0.5 
                               - df_1014.loc['OH*','Energy'],
                               df_1014.loc['OOH*','Energy'] + E_mol_df.loc['Energy','H2']*0.5 
                               - df_1014.loc['O*','Energy'] - E_mol_df.loc['Energy','H2O'] + E_mol_df.loc['TS','H2O'],
                              df_1014.loc['*','Energy'] + E_mol_df.loc['Energy','H2']*0.5 + 2*E_mol_df.loc['Energy','O'] 
                               - df_1014.loc['OOH*', 'Energy'] - E_mol_df.loc['TS','O']*2]})
df_dE.rename(index={0: 'H2O + * -> OH*', 1: 'OH* -> O*', 2: 'O* + H2O -> OOH*', 3:'OOH* -> O2'}, inplace=True)
display(df_dE)

# %% [code]
############## Assuming that the water dissociates immeditately ####################
steps_new = ['OH* -> O*', 'O* + H$_2$O -> *OOH', '*OOH + H$_2$O -> O$_2$ + OH*']
species_new = ['OH* \n H$^+$ + e$^-$', 'O* + \n H$^+$ + e$^-$ ', 'OOH* + \n  H$^+$ + e$^-$ ', 'O$_2$(g) + \n H$^+$ + e$^-$ +OH*']

df_dE_new = pd.DataFrame({'1014': [df_1014.loc['O*','Energy'] + E_mol_df.loc['Energy','H2']*0.5 
                               - df_1014.loc['OH*','Energy'],
                               df_1014.loc['OOH*','Energy'] + E_mol_df.loc['Energy','H2']*0.5 
                               - df_1014.loc['O*','Energy'] - E_mol_df.loc['Energy','H2O'] + E_mol_df.loc['TS','H2O'],
                              df_1014.loc['OH*','Energy'] + E_mol_df.loc['Energy','H2'] + 2*E_mol_df.loc['Energy','O'] 
                               - df_1014.loc['OOH*', 'Energy'] - E_mol_df.loc['TS','O']*2 - E_mol_df.loc['Energy','H2O']+ E_mol_df.loc['TS','H2O']]})
df_dE_new.rename(index={ 0: 'OH* -> O*', 1: 'O* + H2O -> OOH*', 2:'OOH* -> O2+OH'}, inplace=True)
display(df_dE_new)

# %% [markdown]
### AEM -  Step plot

# %% [code]
### At U = 0 and different pHs ###
dG_aem_pH1 = dG(df_dE_new, pH = 1)
dG_aem_pH7 = dG(df_dE_new, pH = 7)
dG_aem_pH13 = dG(df_dE_new, pH = 13)

### At U = 1.23 and different pHs ###
dG_aem_pH1_123 = dG(df_dE_new, U = 1.23, pH = 1)
dG_aem_pH7_123 = dG(df_dE_new, U = 1.23,  pH = 7)
dG_aem_pH13_123 = dG(df_dE_new, U = 1.23, pH = 13)

### At U = 1.23 + 0.35 and different pHs
dG_aem_pH1_158 = dG(df_dE_new, U = 1.58, pH = 1)
dG_aem_pH7_158 = dG(df_dE_new, U = 1.58, pH = 7)
dG_aem_pH13_158 = dG(df_dE_new, U = 1.58, pH = 13)

# %% [code]
#step_plot([df_dE['1014'], df_dG['1014']], species = species, df_labels=['pH = 0', 'pH = 1'])
step_plot([dG_aem_pH1['1014'], dG_aem_pH7['1014'], dG_aem_pH13['1014']], ylim = [-4,8], species = species_new, df_labels = ['U = 0, pH = 1', 'U = 0, pH = 7', 'U = 0, pH = 13'], save = 'no', filename = 'AEM_U0.png')
step_plot([dG_aem_pH1_123['1014'], dG_aem_pH1_158['1014'], dG_aem_pH1['1014']], ylim = [-4,8], species = species_new, df_labels = ['U = 1.23, pH = 1', 'U = 1.58, pH = 1', 'U = 0, pH = 1'], save = 'no', filename = 'AEM_diffU_pH1.png')
step_plot([dG_aem_pH1_123['1014'], dG_aem_pH7_123['1014'], dG_aem_pH13_123['1014']], ylim = [-4,8], species = species_new, df_labels = ['U = 1.23, pH = 1', 'U = 1.23, pH = 7', 'U = 1.23, pH = 13'],save = 'no', filename = 'AEM_U123.png')
step_plot([dG_aem_pH1_158['1014'], dG_aem_pH7_158['1014'], dG_aem_pH13_158['1014']], ylim = [-4,8], species = species_new, df_labels = ['U = 1.58, pH = 1', 'U = 1.58, pH = 7', 'U = 1.58, pH = 13'], save = 'no', filename = 'AEM_U158.png')


# %% [markdown]
## New pathway: OPM, with chemical steps

# %% [markdown]
![OPM.png](attachment:OPM.png)

# %% [code]
##########################      PATHWAY 1       ###################
# 1. 2* + 2H2O  ->  2OH* + 2H* + 2e-   ---> E(OH*) + E(H2) - 2*E(H2O) - E(2*)        
# 2. OH* -> O* + H+ + e-               ---> E(O*) + 1/2*E(H2) - E(OH*) 
# 3. O* + OH* -> O-O* + H* + e-        ---> E(*O-O*) + 1/2*E(H2) - E(O*) - E(OH*)
# 4. *O-O* -> 2* + O2                  ---> E(*O-O*) - E(2*) - E(O2)

######### The sites are always occupied by OH: new steps ############      
# 1. OH* -> O* + H+ + e-               ---> E(O*) + 1/2*E(H2) - E(OH*) 
# 2. O* + OH* -> O-O* + H* + e-        ---> E(*O-O*) + 1/2*E(H2) - E(O*)
# 3. *O-O* + 2H2O -> 2* + O2 +2OH* + 2H* + 2e-  ---> E(O2) + E(OH*) + E(H2) - 2*E(H2O) - E(*O-O*)

steps_opm1 = ['OH* -> O*', 'O* + OH* -> *O-O*', '*O-O* -> O2 + OH*']
species_opm1 = ['$^*$OH + H$^+$ + e$^-$', 
                '$^*$O + $^*$OH +\n H$^+$ + e$^-$ ', 
                '$^*$O-O$^*$ + H$^+$ + e$^-$', 
                'O$_2$(g) + $^*$OH']

# Energy difference of each step
opm1_1 = df_1014.loc['O*','Energy'] + E_mol_df.loc['Energy','H2']*0.5 - df_1014.loc['OH*','Energy']
opm1_2 = df_1014.loc['O-O','Energy'] + E_mol_df.loc['Energy','H2']*0.5 - df_1014.loc['O*','Energy']
opm1_3 = df_1014.loc['OH*','Energy'] + E_mol_df.loc['Energy','H2'] +2*E_mol_df.loc['Energy','O'] - df_1014.loc['O-O', 'Energy'] - E_mol_df.loc['TS','O']*2 - 2*E_mol_df.loc['Energy','H2O']+ 2*E_mol_df.loc['TS','H2O']


df_dE_opm1 = pd.DataFrame({'1014': [opm1_1,
                                    opm1_2, 
                                    opm1_3]})
df_dE_opm1.rename(index={ 0: 'OH* -> O*', 1: 'O* + OH* -> *O-O*', 2:'*O-O* -> O2+OH*'}, inplace=True)
display(df_dE_opm1)

# %% [code]
#############################      PATHWAY 2     ##################################
# 1. 2* + 2H2O  ->  2OH* + 2H* + 2e-
# 2. 2OH* -> 2O* + 2H+ + e-
# 3. 2O* + -> *O-O*
# 4. *O-O* -> 2* + O2

######### The sites are always occupied by OH: new steps ############      
# 1. 2OH* -> 2O* + 2H+ + e-                   -->   2*E(O*) + E(H2)- 2*e(OH*) 
# 2. 2O* + -> *O-O*                           -->   E(*O-O*) - 2E(O*)
# 3. *O-O* + 2H2O -> O2 + 2OH* + 2H+ + 2e-    -->   E(O2) + E(OH*) + E(H2) - E(*O-O*) - 2E(H2O)

steps_opm2 = ['2OH* -> 2O*',
              '2O* -> *O-O*', 
              '*O-O* -> O2 + OH*']
species_opm2 = ['$^*$OH + H$^+$ + e$^-$', '2O$^*$ + H$^+$ + e$^-$ ', '$^*$O-O$^*$ + \n H$^+$ + e$^-$', 'O$_2$(g) + $^*$OH']

opm2_1 = df_1014.loc['O---O','Energy'] + E_mol_df.loc['Energy','H2'] - df_1014.loc['OH*','Energy']
opm2_2 = df_1014.loc['O-O','Energy'] + E_mol_df.loc['Energy','H2']*0.5 - df_1014.loc['O---O','Energy']
opm2_3 = df_1014.loc['OH*','Energy'] + E_mol_df.loc['Energy','H2'] + 2*E_mol_df.loc['Energy','O'] - df_1014.loc['O-O', 'Energy'] - E_mol_df.loc['TS','O']*2 - 2*E_mol_df.loc['Energy','H2O']+ 2*E_mol_df.loc['TS','H2O']

df_dE_opm2 = pd.DataFrame({'1014': [opm2_1,
                                    opm2_2, 
                                    opm2_3]})
df_dE_opm2.rename(index={ 0: 'OH* -> 2O*', 1: 'O* + O* -> *O-O*', 2:'*O-O* -> O2+OH*'}, inplace=True)
display(df_dE_opm2)

# %% [code]
### U = 0, different pHs ###
dG_opm1_ph1 = dG(df_dE_opm1, pH = 1)
dG_opm1_ph7 = dG(df_dE_opm1, pH = 7)
dG_opm1_ph13 = dG(df_dE_opm1, pH = 13)

### U = 1.23, different pHs ###
dG_opm1_ph1_123 = dG(df_dE_opm1, U = 1.23, pH = 1)
dG_opm1_ph7_123 = dG(df_dE_opm1, U = 1.23, pH = 7)
dG_opm1_ph13_123 = dG(df_dE_opm1, U = 1.23, pH = 13)

### U = 1.58, different pHs ###
dG_opm1_ph1_158 = dG(df_dE_opm1, U = 1.58, pH = 1)
dG_opm1_ph7_158 = dG(df_dE_opm1, U = 1.58, pH = 7)
dG_opm1_ph13_158 = dG(df_dE_opm1, U = 1.58,  pH = 13)

step_plot([dG_opm1_ph1['1014'], dG_opm1_ph7['1014'], dG_opm1_ph13['1014']],species = species_opm1, ylim = [-2.5,6], df_labels=['U = 0, pH = 1', 'U = 0, pH = 7', 'U = 0, pH = 13'], save = "no", filename = "OPM1_U0.png")
step_plot([dG_opm1_ph1_123['1014'], dG_opm1_ph7_123['1014'], dG_opm1_ph13_123['1014']],species = species_opm1, ylim = [-4,4], df_labels=['U = 1.23, pH = 1', 'U = 1.23, pH = 7', 'U = 1.23, pH = 13'], save = "no", filename = "OPM1_U123.png")
step_plot([dG_opm1_ph1_158['1014'], dG_opm1_ph7_158['1014'], dG_opm1_ph13_158['1014']],species = species_opm1, ylim = [-4,2], df_labels=['U = 1.58, pH = 1', 'U = 1.58, pH = 7', 'U = 1.58, pH = 13'], save = "no", filename = "OPM1_U158.png")
step_plot([dG_opm1_ph1_158['1014'], dG_opm1_ph1_123['1014'], dG_opm1_ph1['1014']],species = species_opm1, ylim = [-4,4], df_labels=['U = 1.58, pH = 1', 'U = 1.23, pH = 1', 'U = 0, pH = 1'], save = "no", filename = "OPM1_diffU_pH1.png")

# %% [code]
############## OPM 2 #############
### U = 0, different pHs ###
dG_opm2_ph1 = dG(df_dE_opm2, pH = 1 , exclude_row = 'O* + O* -> *O-O*')
dG_opm2_ph7 = dG(df_dE_opm2, pH = 7 , exclude_row = 'O* + O* -> *O-O*')
dG_opm2_ph13 = dG(df_dE_opm2, pH = 13, exclude_row = 'O* + O* -> *O-O*')

### U = 1.23, different pHs ###
dG_opm2_ph1_123 = dG(df_dE_opm2, U = 1.23, pH = 1, exclude_row = 'O* + O* -> *O-O*')
dG_opm2_ph7_123 = dG(df_dE_opm2, U = 1.23, pH = 7, exclude_row = 'O* + O* -> *O-O*')
dG_opm2_ph13_123 = dG(df_dE_opm2, U = 1.23, pH = 13, exclude_row = 'O* + O* -> *O-O*')

### U = 1.58, different pHs ###
dG_opm2_ph1_158 = dG(df_dE_opm2, U = 1.58, pH = 1, exclude_row = 'O* + O* -> *O-O*')
dG_opm2_ph7_158 = dG(df_dE_opm2, U = 1.58,  pH = 7, exclude_row = 'O* + O* -> *O-O*')
dG_opm2_ph13_158 = dG(df_dE_opm2, U = 1.58,  pH = 13, exclude_row = 'O* + O* -> *O-O*')

step_plot([dG_opm2_ph1['1014'], dG_opm2_ph7['1014'], dG_opm2_ph13['1014']],species = species_opm2, ylim = [-5.5,6], df_labels=['U = 0, pH = 1', 'U = 0, pH = 7', 'U = 0, pH = 13'], save = "yes", filename = "OPM2_U0.png")
step_plot([dG_opm2_ph1_123['1014'], dG_opm2_ph7_123['1014'], dG_opm2_ph13_123['1014']],species = species_opm2, ylim = [-5.5,4], df_labels=['U = 1.23, pH = 1', 'U = 1.23, pH = 7', 'U = 1.23, pH = 13'], save = "yes", filename = "OPM2_U123")
step_plot([dG_opm2_ph1_158['1014'], dG_opm2_ph7_158['1014'], dG_opm2_ph13_158['1014']],species = species_opm2, ylim = [-7,3], df_labels=['U = 1.58, pH = 1', 'U = 1.58, pH = 7', 'U = 1.58, pH = 13'], save = "yes", filename = "OPM2_U158")
step_plot([dG_opm2_ph1_158['1014'], dG_opm2_ph1_123['1014'], dG_opm2_ph1['1014']],species = species_opm2, ylim = [-7,4], df_labels=['U = 1.58, pH = 1', 'U = 1.23, pH = 1', 'U = 1.0, pH = 1'], save = "yes", filename = "OPM2_diffU_pH1.png")


# %% [code]


# %% [markdown]
### Script from CatTheory ###

# %% [code]
start=0
def energy_diagram_data(DE,Ea,start):
    'Convert the data so it can be used for the energy diagram'
    energy=start
    x=[]
    E=[]
    x_without=[]
    E_without=[]
    for i in range(len(DE)):
        x.extend([2*i,2*i+1])
        x_without.extend([2*i,2*i+1])
        E.extend([energy,energy])
        E_without.extend([energy])
        xin=2*i+1.5
        Ein=Ea[i]+energy
        x.append(xin)
        E.append(Ein)
        energy+=DE[i]
    x.extend([2*i+2,2*i+3])
    x_without.extend([2*i+2,2*i+3])
    E.extend([energy,energy])
    E_without.extend([energy])
    return x,E,x_without,E_without

species_a = ["H$_2$O(g)", "OH*", "O*", "OOH*", "O$_2$(g)"]

# PLOT SETTINGS CHANGED HERE
# remove xticks? -- check how reaction plots are made

def energy_diagram_plot(input_df,start=0,ylabel='Reaction energy', rotation=10, path = species_a, ylim = [-1.5, 1.5],xlim = [], save = "no"):
    'I added this part to find the name of the input_df so that it can be used to save the plot'
    for name, obj in list(globals().items()):
        if id(obj) == id(input_df):
            df_name = name
            break
    'Plot the energy diagram from the input data'
    Es = []
    plt.figure(figsize=(11,7), dpi = 200)
    for key in input_df:
        if key=='Reactions':
            xticks=[2*i+1.5 for i in range(len(input_df[key][::2]))]
            
            #plt.xticks(xticks,input_df[key][::2],rotation=rotation, fontsize = 12) # 
        else:
            DE=input_df[key][::2].tolist()
            Ea=input_df[key][1::2].tolist()
            x,E,x_without,E_without=energy_diagram_data(DE,Ea,start)
            Es.append(E_without)
            p=plt.plot(x,E,label=key,linestyle='--')
            color=p[0].get_color()
            plt.scatter(x[2::3],E[2::3],color=color,s=20)
            plt.hlines(E_without,x_without[::2],x_without[1::2],color=color,linewidth=3)
    Etext = np.max(Es, axis=0)
    for i in range(len(path)):
        plt.text(x_without[::2][i] + 0.2, Etext[i] + 0.08, path[i], fontsize = 16)
    #plt.xlabel('Reaction path', fontsize = 16)
    plt.ylabel(ylabel, fontsize = 16)
    plt.legend(bbox_to_anchor=(1.0,1.0), fontsize = 16)
    plt.tight_layout()
    plt.ylim(ylim)
    if len(xlim) > 1:
        plt.xlim(xlim)
    plt.yticks(fontsize = 16)
    #plt.xticks(fontsize = 14)
    plt.tick_params(axis = 'x', which = 'both', bottom = False, top = False, labelbottom = False)
    #plt.grid()
    if save != "no":
        plt.savefig('FED'+df_name+'.png')
    plt.show()
    pass

# %% [code]
steps = ["H2O(g) + * -> OH* + H", 
             "TS",
             "OH* -> O* + H*",
             "TS",
             "O* + H2O -> OOH*", 
             "TS", 
             "OOH* -> O2(g) + *",
             "TS"]
df = pd.DataFrame({"Reactions":steps, "1014": np.zeros(len(steps))})
E_OH = df_1014.loc['OH*','Energy']
E_O = df_1014.loc['O*','Energy']
E_OOH = df_1014.loc['OOH*','Energy']
E_slab = df_1014.loc['*','Energy']
E_H = 0.5*E_mol_df.loc['Energy','H2']
E_O2 = 2*E_mol_df.loc['Energy', 'O']
E_H2O = E_mol_df.loc['Energy','H2O']

df['1014'].iloc[0] = E_OH + E_H - E_slab - E_H2O +  E_mol_df.loc['TS','H2O']# Step 1
df['1014'].iloc[2] = E_O + E_H - E_OH # Step 2
df['1014'].iloc[4] = E_OOH + E_H - E_O - E_H2O + E_mol_df.loc['TS','H2O']  # Step 3
df['1014'].iloc[6] = E_slab + E_H + E_O2 - E_OOH - E_mol_df.loc['TS','O']*2 # Step 4

# %% [code]
energy_diagram_plot(df,start=start,ylabel='Free energy / [eV]',ylim = [-8, 2], save = "no") 
display(df)

# %% [code]
display(dG_opm2_ph1, dG_opm2_ph7, dG_opm2_ph13)

# %% [code]
