# Supplementary material for: Directly synthesized cobalt oxyhydroxide as an oxygen evolution catalyst in proton exchange membrane water electrolyzers
Source: Nat Commun. 2025 Aug 13;16:7518. doi: 10.1038/s41467-025-62744-4 (PMC12350611; doi:10.1038/s41467-025-62744-4)
Supplement: Supplementary file 5 — Source Data [file 41467_2025_62744_MOESM5_ESM.xlsx]

## Sheet: Figure 1
	Figure 1a										Figure 1b				Figure 1c										Figure 1d
							CoOOH standard				inset										inset
	2 theta	Intensity	Calculated	Background	Difference		2 theta	Intensity			distance	Intensity				Co(OH)2 reference	Co3O4 reference	LiCoO2 referebce	CoOOH			Edge position				FT magnitude
	15.0001	10959	10856.8	10730.1	7171.61		20.1646	9500			0	5173.92			7600	-0.00030163	-0.000479892	-0.000561721	0.000349249		Co(OH)2	7719.32			0	0.37427
	15.0195	10826	10857.9	10730.3	7037.55		36.9869	9500			0.01221	5152.81			7600.1	-0.000299986	-0.000485902	-0.000569955	0.000342472		Co3O4	7720.31			0.03068	0.39074
	15.0389	10791	10859	10730.5	7001.47		38.8945	9500			0.02442	5044.7			7600.2	-0.000298065	-0.000494414	-0.00057773	0.000330737		LiCoO2	7721.83			0.06136	0.42632
	15.0584	11034	10860.1	10730.6	7243.38		41.0178	9500			0.03663	4789.56			7600.3	-0.000295988	-0.000504897	-0.000584542	0.000314236		CoOOH	7722.1			0.09204	0.45475
	15.0778	10979	10861.2	10730.8	7187.28		45.8599	9500			0.04884	4312.22			7600.4	-0.000293869	-0.000516788	-0.000590006	0.00029528						0.12272	0.45727
	15.0972	10836	10862.3	10731	7043.16		50.5805	9500			0.06105	3752.51			7600.5	-0.000291795	-0.000529548	-0.000593906	0.000276407						0.1534	0.42976
	15.1166	10626	10863.4	10731.1	6832.02		61.8887	9500			0.07326	3354.88			7600.6	-0.000289831	-0.000542691	-0.000596201	0.000260015						0.18408	0.38521
	15.136	11042	10864.6	10731.3	7246.87		63.4242	9500			0.08547	2794.39			7600.7	-0.000288013	-0.000555789	-0.000597013	0.000248247						0.21476	0.35452
	15.1554	10940	10865.7	10731.5	7143.71		65.392	9500			0.09768	2269.5			7600.8	-0.00028636	-0.000568469	-0.000596597	0.000242761						0.24544	0.36998
	15.1749	10834	10866.9	10731.7	7036.53		68.3586	9500			0.10989	1960.68			7600.9	-0.000284871	-0.000580403	-0.000595295	0.000244315						0.27612	0.42765
	15.1943	10975	10868.1	10731.9	7176.33		69.2082	9500			0.1221	1901.91			7601	-0.000283527	-0.000591318	-0.0005935	0.000252325						0.3068	0.49175
	15.2137	10888	10869.3	10732.1	7088.12						0.13431	1907.49			7601.1	-0.000282288	-0.000600997	-0.00059162	0.000264662						0.33748	0.52891
	15.2331	10984	10870.6	10732.3	7182.89						0.14652	2015.09			7601.2	-0.000281094	-0.00060929	-0.000590056	0.000278111						0.36816	0.51992
	15.2525	10757	10871.8	10732.5	6954.64						0.15873	2331.76			7601.3	-0.000279864	-0.000616115	-0.000589178	0.000289698						0.39884	0.46042
	15.272	10862	10873.1	10732.7	7058.38						0.17095	2745.38			7601.4	-0.000278507	-0.000621463	-0.000589301	0.000297942						0.42951	0.36297
	15.2914	10801	10874.3	10732.9	6996.1						0.18316	3234.03			7601.5	-0.000276929	-0.000625381	-0.00059066	0.000302929						0.46019	0.26747
	15.3108	11009	10875.6	10733.1	7202.81						0.19537	3667.2			7601.6	-0.000275051	-0.00062796	-0.000593402	0.000305391						0.49087	0.25299
	15.3302	11063	10876.9	10733.3	7255.5						0.20758	3969.03			7601.7	-0.000272827	-0.000629319	-0.000597579	0.000305832						0.52155	0.33441
	15.3496	11088	10878.3	10733.6	7279.17						0.21979	4153.08			7601.8	-0.000270257	-0.000629583	-0.000603163	0.000304292						0.55223	0.43052
	15.369	10879	10879.6	10733.8	7068.83						0.232	4070.64			7601.9	-0.000267392	-0.000628872	-0.000610069	0.000300613						0.58291	0.49339
	15.3885	10937	10881	10734	7125.47						0.24421	4261.4			7602	-0.000264338	-0.000627296	-0.000618155	0.000295008						0.61359	0.51833
	15.4079	10771	10882.3	10734.2	6958.09						0.25642	4354.83			7602.1	-0.000261241	-0.000624967	-0.000627214	0.000288609						0.64427	0.5439
	15.4273	10904	10883.7	10734.5	7089.7						0.26863	4161.84			7602.2	-0.000258271	-0.000621996	-0.000636952	0.000283594						0.67495	0.64191
	15.4467	10968	10885.2	10734.7	7152.28						0.28084	3821.7			7602.3	-0.000255606	-0.000618491	-0.000646986	0.000282513						0.70563	0.84778
	15.4661	10767	10886.6	10735	6949.85						0.29305	3830.97			7602.4	-0.000253413	-0.000614538	-0.000656845	0.000286999						0.73631	1.12596
	15.4855	11043	10888	10735.2	7224.4						0.30526	3597.96			7602.5	-0.000251835	-0.000610184	-0.00066598	0.000296838						0.76699	1.41585
	15.505	10722	10889.5	10735.5	6901.94						0.31747	3167.54			7602.6	-0.000250988	-0.000605432	-0.000673787	0.000310087						0.79767	1.66059
	15.5244	10995	10891	10735.7	7173.45						0.32968	2706.09			7602.7	-0.000250946	-0.000600252	-0.000679634	0.000323814						0.82835	1.8161
	15.5438	10657	10892.5	10736	6833.95						0.34189	2357.18			7602.8	-0.000251743	-0.000594602	-0.000682903	0.000334824						0.85903	1.86152
	15.5632	11128	10894	10736.3	7303.43						0.3541	1999.5			7602.9	-0.000253366	-0.000588456	-0.000683049	0.000340295						0.88971	1.81758
	15.5826	11019	10895.6	10736.5	7192.89						0.36631	1771.43			7603	-0.000255754	-0.000581823	-0.000679659	0.000338358						0.92039	1.77404
	15.6021	10991	10897.1	10736.8	7163.33						0.37852	1625.48			7603.1	-0.000258795	-0.000574766	-0.000672508	0.000328381						0.95107	1.89244
	15.6215	11077	10898.7	10737.1	7247.75						0.39073	1548.22			7603.2	-0.00026233	-0.000567407	-0.000661598	0.000310746						0.98175	2.29361
	15.6409	11126	10900.3	10737.3	7295.15						0.40294	1650.32			7603.3	-0.000266163	-0.000559934	-0.00064717	0.000286542						1.01243	2.9376
	15.6603	10963	10901.9	10737.6	7130.53						0.41515	1797.13			7603.4	-0.000270072	-0.000552598	-0.000629701	0.000257622						1.04311	3.69487
	15.6797	11093	10903.6	10737.9	7258.89						0.42736	2067.55			7603.5	-0.000273841	-0.000545699	-0.000609878	0.000226641						1.07379	4.43734
	15.6991	11149	10905.2	10738.2	7313.23						0.43957	2546.38			7603.6	-0.000277278	-0.000539546	-0.000588559	0.000196597						1.10447	5.06317
	15.7186	10997	10906.9	10738.5	7159.55						0.45178	3029.93			7603.7	-0.000280232	-0.000534408	-0.000566717	0.000170235						1.13515	5.50633
	15.738	10927	10908.6	10738.8	7087.85						0.46399	3456.12			7603.8	-0.000282602	-0.000530455	-0.000545367	0.000149745						1.16583	5.75271
	15.7574	10918	10910.3	10739.1	7077.13						0.4762	3856.56			7603.9	-0.000284337	-0.000527708	-0.000525488	0.000136661						1.19651	5.86368
	15.7768	10864	10912.1	10739.4	7021.38						0.48841	4251.38			7604	-0.000285433	-0.000526019	-0.000507933	0.000131638						1.22718	5.99658
	15.7962	10999	10913.8	10739.7	7154.62						0.50062	4532.61			7604.1	-0.000285916	-0.000525079	-0.000493357	0.000134189						1.25786	6.38323
	15.8156	10764	10915.6	10740	6917.83						0.51284	4672.78			7604.2	-0.000285836	-0.000524468	-0.000482155	0.000142907						1.28854	7.21806
	15.8351	10840	10917.4	10740.3	6992.02						0.52505	4705.75			7604.3	-0.000285258	-0.00052372	-0.000474435	0.000156335						1.31922	8.52789
	15.8545	10918	10919.2	10740.6	7068.19						0.53726	4494.2			7604.4	-0.000284247	-0.000522408	-0.00047002	0.00017379						1.3499	10.1743
	15.8739	10857	10921.1	10740.9	7005.34						0.54947	4138.01			7604.5	-0.000282863	-0.000520213	-0.000468485	0.000195367						1.38058	11.9481
	15.8933	10989	10923	10741.2	7135.46						0.56168	3650.72			7604.6	-0.000281149	-0.000516972	-0.000469209	0.000221055						1.41126	13.6378
	15.9127	10933	10924.9	10741.5	7077.56						0.57389	3050.08			7604.7	-0.000279133	-0.00051269	-0.00047145	0.000249475						1.44194	15.0568
	15.9321	10769	10926.8	10741.9	6911.64						0.5861	2692.96			7604.8	-0.000276823	-0.000507538	-0.000474421	0.00027723						1.47262	16.0554
	15.9516	10956	10928.8	10742.2	7096.69						0.59831	2248.41			7604.9	-0.00027422	-0.000501822	-0.000477362	0.00029967						1.5033	16.528
	15.971	11033	10930.7	10742.5	7171.72						0.61052	1951.07			7605	-0.000271322	-0.000495944	-0.000479611	0.00031261						1.53398	16.4193
	15.9904	11143	10932.7	10742.8	7279.72						0.62273	1660.44			7605.1	-0.00026814	-0.000490349	-0.000480641	0.000313613						1.56466	15.7265
	16.0098	10867	10934.7	10743.2	7001.7						0.63494	1515.08			7605.2	-0.000264695	-0.000485461	-0.00048009	0.000302185						1.59534	14.4992
	16.0292	10818	10936.8	10743.5	6950.65						0.64715	1581.56			7605.3	-0.000261026	-0.000481636	-0.000477738	0.000279664						1.62602	12.834
	16.0486	11017	10938.9	10743.8	7147.57						0.65936	1750.42			7605.4	-0.000257196	-0.00047913	-0.000473484	0.000249437						1.6567	10.8658
	16.0681	11174	10941	10744.2	7302.47						0.67157	1814.03			7605.5	-0.000253291	-0.000478088	-0.000467323	0.000216833						1.68738	8.75676
	16.0875	10850	10943.1	10744.5	6976.35						0.68378	2027.14			7605.6	-0.000249425	-0.000478551	-0.000459341	0.000188023						1.71806	6.68282
	16.1069	10776	10945.2	10744.8	6900.19						0.69599	2329.18			7605.7	-0.00024574	-0.000480481	-0.000449728	0.000168313						1.74874	4.82154
	16.1263	11125	10947.4	10745.2	7247.01						0.7082	2792			7605.8	-0.000242389	-0.000483766	-0.000438793	0.000160642						1.77942	3.3382
	16.1457	10926	10949.6	10745.5	7045.8						0.72041	3371.07			7605.9	-0.000239531	-0.000488235	-0.000426969	0.000165093						1.8101	2.34865
	16.1652	11311	10951.9	10745.9	7428.56						0.73262	3874.68			7606	-0.000237303	-0.000493639	-0.000414793	0.000179447						1.84078	1.80828
	16.1846	10937	10954.1	10746.2	7052.29						0.74483	4346.22			7606.1	-0.000235813	-0.000499648	-0.000402843	0.00020003						1.87146	1.4518
	16.204	10838	10956.4	10746.6	6951						0.75704	4813.39			7606.2	-0.000235117	-0.000505843	-0.000391661	0.000222499						1.90214	1.01797
	16.2234	11029	10958.8	10746.9	7139.67						0.76925	5058.2			7606.3	-0.000235215	-0.00051173	-0.000381675	0.000242766						1.93282	0.47
	16.2428	11188	10961.1	10747.3	7296.31						0.78146	4972.6			7606.4	-0.000236049	-0.000516757	-0.000373143	0.000257966						1.9635	0.60398
	16.2622	11098	10963.5	10747.6	7203.93						0.79367	4475.2			7606.5	-0.000237505	-0.000520352	-0.000366138	0.000266892						1.99418	1.40222
	16.2817	11141	10965.9	10748	7244.51						0.80588	3734.59			7606.6	-0.000239431	-0.000521966	-0.000360574	0.000269666						2.02485	2.19835
	16.3011	10899	10968.4	10748.4	7000.06						0.81809	2959.51			7606.7	-0.000241649	-0.000521119	-0.000356257	0.000267102						2.05553	2.84512
	16.3205	11125	10970.9	10748.7	7223.57						0.8303	3001.94			7606.8	-0.000243979	-0.000517457	-0.000352963	0.000260198						2.08621	3.27481
	16.3399	11064	10973.4	10749.1	7160.05						0.84251	2720.86			7606.9	-0.00024626	-0.000510805	-0.000350514	0.000249648						2.11689	3.51116
	16.3593	11132	10975.9	10749.4	7225.5						0.85473	2352.05			7607	-0.000248362	-0.000501209	-0.000348829	0.000235434						2.14757	3.72043
	16.3788	10991	10978.5	10749.8	7081.92						0.86694	2032.33			7607.1	-0.000250196	-0.000488959	-0.000347957	0.00021702						2.17825	4.215
	16.3982	11091	10981.1	10750.2	7179.3						0.87915	1850.8			7607.2	-0.00025172	-0.000474589	-0.000348052	0.000194145						2.20893	5.26879
	16.4176	11043	10983.8	10750.5	7128.64						0.89136	1802.45			7607.3	-0.000252932	-0.000458839	-0.000349328	0.000167501						2.23961	6.90189
	16.437	10936	10986.5	10750.9	7018.95						0.90357	1676.93			7607.4	-0.000253863	-0.000442574	-0.000351977	0.000138846						2.27029	8.94793
	16.4564	11002	10989.2	10751.3	7082.22						0.91578	1583.28			7607.5	-0.000254565	-0.000426696	-0.000356103	0.000110891						2.30097	11.199
	16.4758	11116	10992	10751.7	7193.46						0.92799	1639.68			7607.6	-0.000255096	-0.000412028	-0.000361684	8.71645e-05						2.33165	13.459
	16.4953	11199	10994.8	10752	7273.65						0.9402	1801.56			7607.7	-0.000255505	-0.000399224	-0.000368579	7.14566e-05						2.36233	15.5546
	16.5147	10820	10997.6	10752.4	6891.81						0.95241	1961.26			7607.8	-0.00025582	-0.0003887	-0.000376571	6.66396e-05						2.39301	17.3412
	16.5341	11175	11000.5	10752.8	7243.93						0.96462	2350.61			7607.9	-0.000256044	-0.000380605	-0.000385426	7.34271e-05						2.42369	18.7079
	16.5535	10862	11003.4	10753.2	6928						0.97683	2812.74			7608	-0.000256157	-0.000374838	-0.000394946	8.98955e-05						2.45437	19.5826
	16.5729	10995	11006.4	10753.6	7058.04						0.98904	3444.29			7608.1	-0.000256117	-0.000371094	-0.000404988	0.000112183						2.48505	19.9333
	16.5923	11057	11009.4	10754	7117.03						1.00125	4138			7608.2	-0.000255875	-0.00036894	-0.000415469	0.000136017						2.51573	19.767
	16.6118	11042	11012.5	10754.3	7098.98						1.01346	4382.45			7608.3	-0.000255385	-0.000367897	-0.000426343	0.000158065						2.54641	19.1246
	16.6312	11063	11015.5	10754.7	7116.89						1.02567	4541.82			7608.4	-0.000254614	-0.000367515	-0.000437576	0.000176432						2.57709	18.0735
	16.6506	11041	11018.7	10755.1	7091.75						1.03788	4623.65			7608.5	-0.000253551	-0.000367433	-0.000449117	0.000190567						2.60777	16.6982
	16.67	11071	11021.9	10755.5	7118.57						1.05009	4416.67			7608.6	-0.000252207	-0.000367413	-0.000460874	0.000200902						2.63845	15.0911
	16.6894	11011	11025.1	10755.9	7055.34						1.0623	4051.29			7608.7	-0.000250618	-0.000367346	-0.000472684	0.000208243						2.66913	13.343
	16.7089	10924	11028.4	10756.3	6965.07						1.07451	3612.11			7608.8	-0.000248828	-0.000367228	-0.000484291	0.000213094						2.69981	11.5367
	16.7283	10985	11031.7	10756.7	7022.74						1.08672	3099.41			7608.9	-0.00024689	-0.000367119	-0.000495327	0.000215141						2.73049	9.74359
	16.7477	10938	11035.1	10757.1	6972.37						1.09893	2638.45			7609	-0.000244856	-0.000367094	-0.000505311	0.00021309						2.76117	8.02325
	16.7671	11014	11038.5	10757.5	7044.94						1.11114	2214.72			7609.1	-0.000242776	-0.000367202	-0.000513678	0.000205091						2.79185	6.4267
	16.7865	11224	11042	10757.9	7251.47						1.12335	1918			7609.2	-0.000240697	-0.000367453	-0.00051983	0.000189793						2.82252	5.00261
	16.8059	11187	11045.5	10758.3	7210.94						1.13556	1842.26			7609.3	-0.000238664	-0.000367819	-0.000523214	0.000167499						2.8532	3.80559
	16.8254	11120	11049.1	10758.7	7140.36						1.14777	1914.12			7609.4	-0.000236719	-0.000368259	-0.000523392	0.00014072						2.88388	2.90259
	16.8448	11184	11052.7	10759.1	7200.72						1.15998	1948.96			7609.5	-0.000234898	-0.000368755	-0.000520121	0.00011354						2.91456	2.35649
	16.8642	11138	11056.4	10759.5	7151.03						1.17219	2192.98			7609.6	-0.000233218	-0.000369341	-0.000513395	9.00755e-05						2.94524	2.15188
	16.8836	10918	11060.2	10759.9	6927.28						1.1844	2313.07			7609.7	-0.000231679	-0.000370129	-0.000503461	7.31354e-05						2.97592	2.14579
	16.903	11077	11064	10760.3	7082.47						1.19662	2635.02			7609.8	-0.00023025	-0.000371303	-0.000490801	6.38352e-05						3.0066	2.16949
	16.9224	11014	11067.8	10760.7	7015.6						1.20883	2993.86			7609.9	-0.000228873	-0.000373087	-0.000476081	6.19113e-05						3.03728	2.12418
	16.9419	11031	11071.8	10761.1	7028.67						1.22104	3485.51			7610	-0.000227472	-0.000375705	-0.000460082	6.60524e-05						3.06796	1.98139
	16.9613	11124	11075.8	10761.5	7117.68						1.23325	4045.22			7610.1	-0.000225967	-0.000379324	-0.000443631	7.41685e-05						3.09864	1.7602
	16.9807	11102	11079.8	10761.9	7091.63						1.24546	4343.53			7610.2	-0.000224296	-0.000384016	-0.000427531	8.38585e-05						3.12932	1.51411
	17.0001	11316	11083.9	10762.3	7301.51						1.25767	4463.03			7610.3	-0.000222436	-0.000389726	-0.000412514	9.30862e-05						3.16	1.32227
	17.0195	10952	11088.1	10762.7	6933.32						1.26988	4484.3			7610.4	-0.000220417	-0.000396261	-0.000399198	0.000100706						3.19068	1.25964
	17.0389	11184	11092.4	10763.1	7161.06						1.28209	4164.9			7610.5	-0.000218328	-0.000403304	-0.000388057	0.00010654						3.22136	1.33403
	17.0584	11284	11096.7	10763.5	7256.74						1.2943	3869.76			7610.6	-0.000216311	-0.000410447	-0.000379399	0.00011109						3.25204	1.47877
	17.0778	11003	11101.1	10763.9	6971.34						1.30651	3834.19			7610.7	-0.000214547	-0.000417248	-0.000373358	0.00011507						3.28272	1.62146
	17.0972	11096	11105.6	10764.3	7059.87						1.31872	3593.94			7610.8	-0.000213233	-0.000423295	-0.000369898	0.000118866						3.3134	1.72172
	17.1166	11053	11110.1	10764.7	7012.33						1.33093	2963.28			7610.9	-0.000212557	-0.000428279	-0.000368827	0.000122149						3.34408	1.76916
	17.136	11173	11114.7	10765.1	7127.71						1.34314	2379.62			7611	-0.000212673	-0.000432033	-0.00036983	0.000123929						3.37476	1.7728
	17.1554	11218	11119.4	10765.5	7168.01						1.35535	2010.36			7611.1	-0.00021368	-0.000434548	-0.000372504	0.000123029						3.40544	1.74998
	17.1749	10973	11124.2	10766	6918.23						1.36756	1796.93			7611.2	-0.00021561	-0.000435949	-0.000376399	0.000118569						3.43612	1.71553
	17.1943	11113	11129.1	10766.4	7053.37						1.37977	1607.73			7611.3	-0.000218434	-0.000436451	-0.000381046	0.000110231						3.4668	1.67344
	17.2137	11147	11134	10766.8	7082.42						1.39198	1405.67			7611.4	-0.000222062	-0.000436315	-0.000385979	9.84408e-05						3.49748	1.61521
	17.2331	11152	11139.1	10767.2	7082.39						1.40419	1335.62			7611.5	-0.000226353	-0.000435807	-0.000390749	8.43161e-05						3.52816	1.52542
	17.2525	11278	11144.2	10767.6	7203.27						1.4164	1277.87			7611.6	-0.000231135	-0.000435174	-0.000394935	6.92638e-05						3.55884	1.39074
	17.272	11214	11149.4	10768	7134.06						1.42861	1294.53			7611.7	-0.000236206	-0.000434628	-0.000398157	5.44071e-05						3.58952	1.20797
	17.2914	11249	11154.7	10768.4	7163.75						1.44082	1387.69			7611.8	-0.000241354	-0.000434331	-0.000400103	4.01497e-05						3.62019	0.99023
	17.3108	11032	11160.1	10768.8	6941.35						1.45303	1615.75			7611.9	-0.000246358	-0.000434394	-0.000400549	2.61215e-05						3.65087	0.77442
	17.3302	10912	11165.6	10769.3	6815.85						1.46524	1880.54			7612	-0.000250996	-0.000434883	-0.000399375	1.15843e-05						3.68155	0.63082
	17.3496	11258	11171.2	10769.7	7156.26						1.47745	2106.63			7612.1	-0.000255046	-0.000435832	-0.00039657	-3.87373e-06						3.71223	0.63063
	17.3691	11105	11176.9	10770.1	6997.55						1.48966	2621.6			7612.2	-0.000258286	-0.000437269	-0.000392226	-1.96118e-05						3.74291	0.74031
	17.3885	11080	11182.7	10770.5	6966.75						1.50187	3321.2			7612.3	-0.000260508	-0.000439222	-0.000386533	-3.34411e-05						3.77359	0.86155
	17.4079	11027	11188.6	10770.9	6907.83						1.51408	4038.9			7612.4	-0.000261527	-0.000441713	-0.000379775	-4.17695e-05						3.80427	0.92799
	17.4273	11201	11194.6	10771.3	7075.81						1.5263	4513.15			7612.5	-0.000261199	-0.000444745	-0.000372334	-4.05099e-05						3.83495	0.9079
	17.4467	11130	11200.8	10771.7	6998.67						1.53851	4686.64			7612.6	-0.000259442	-0.000448276	-0.00036468	-2.63384e-05						3.86563	0.79145
	17.4661	10970	11207	10772.2	6832.41						1.55072	4556.48			7612.7	-0.000256245	-0.000452207	-0.000357352	2.05104e-06						3.89631	0.58605
	17.4855	11239	11213.4	10772.6	7095.03						1.56293	4344.03			7612.8	-0.00025168	-0.000456372	-0.000350909	4.29538e-05						3.92699	0.32265
	17.505	10994	11219.9	10773	6843.53						1.57514	4179.5			7612.9	-0.000245903	-0.000460542	-0.000345868	9.14e-05						3.95767	0.19503
	17.5244	11073	11226.5	10773.4	6915.9						1.58735	3966.42			7613	-0.00023914	-0.000464425	-0.000342647	0.000139975						3.98835	0.47072
	17.5438	11219	11233.3	10773.8	7055.14						1.59956	3470.48			7613.1	-0.000231678	-0.000467679	-0.00034153	0.000180509						4.01903	0.80158
	17.5632	11421	11240.2	10774.2	7250.25						1.61177	2968.93			7613.2	-0.000223841	-0.000469933	-0.00034266	0.000206038						4.04971	1.09487
	17.5826	11254	11247.2	10774.7	7076.22						1.62398	2260.25			7613.3	-0.000215964	-0.000470827	-0.000346056	0.000212435						4.08039	1.31599
	17.6021	11152	11254.4	10775.1	6967.05						1.63619	1850.38			7613.4	-0.000208378	-0.00047005	-0.000351644	0.000199479						4.11107	1.44371
	17.6215	11192	11261.7	10775.5	6999.73						1.6484	1696.48			7613.5	-0.000201381	-0.000467378	-0.000359277	0.000171213						4.14175	1.46942
	17.6409	11336	11269.2	10775.9	7136.26						1.66061	1541.91			7613.6	-0.000195225	-0.00046269	-0.000368752	0.000135263						4.17243	1.40038
	17.6603	11156	11276.8	10776.3	6948.64						1.67282	1488.44			7613.7	-0.000190103	-0.000455987	-0.000379813	0.000100814						4.20311	1.26619
	17.6797	11181	11284.6	10776.7	6965.86						1.68503	1552.35			7613.8	-0.000186128	-0.000447392	-0.000392148	7.57886e-05						4.23379	1.13075
	17.6991	11122	11292.5	10777.2	6898.91						1.69724	1730.02			7613.9	-0.000183331	-0.000437148	-0.000405396	6.46778e-05						4.26447	1.09686
	17.7186	11272	11300.6	10777.6	7040.8						1.70945	1939.44			7614	-0.00018165	-0.000425599	-0.000419143	6.80047e-05						4.29515	1.24491
	17.738	11023	11308.9	10778	6783.52						1.72166	2222.82			7614.1	-0.000180943	-0.000413173	-0.000432926	8.34151e-05						4.32583	1.54734
	17.7574	11152	11317.4	10778.4	6904.06						1.73387	2747.55			7614.2	-0.000180998	-0.000400339	-0.000446222	0.000107493						4.35651	1.92015
	17.7768	11300	11326	10778.8	7043.41						1.74608	3260.19			7614.3	-0.000181561	-0.000387555	-0.000458462	0.000136843						4.38719	2.29365
	17.7962	11122	11334.9	10779.2	6856.58						1.75829	3671.26			7614.4	-0.000182366	-0.000375223	-0.000469052	0.000167742						4.41786	2.62097
	17.8157	11212	11343.9	10779.7	6937.55						1.7705	4107.8			7614.5	-0.000183164	-0.000363638	-0.00047741	0.000195417						4.44854	2.87151
	17.8351	11077	11353.1	10780.1	6793.32						1.78271	4268.96			7614.6	-0.000183756	-0.000352965	-0.000483017	0.000214496						4.47922	3.0267
	17.8545	11172	11362.6	10780.5	6878.88						1.79492	4225.31			7614.7	-0.000184008	-0.000343232	-0.000485473	0.000220732						4.5099	3.07798
	17.8739	11362	11372.2	10780.9	7059.24						1.80713	4324.13			7614.8	-0.000183867	-0.000334355	-0.000484542	0.000212824						4.54058	3.02531
	17.8933	11376	11382.1	10781.3	7063.37						1.81934	4282.34			7614.9	-0.000183358	-0.000326174	-0.000480193	0.000193137						4.57126	2.87567
	17.9127	11302	11392.2	10781.7	6979.27						1.83155	4076.44			7615	-0.000182572	-0.000318498	-0.000472614	0.000166747						4.60194	2.64122
	17.9322	11042	11402.5	10782.1	6708.95						1.84376	3641.38			7615.1	-0.000181641	-0.000311159	-0.000462194	0.000139378						4.63262	2.33727
	17.9516	11341	11413.1	10782.6	6997.38						1.85597	3042.15			7615.2	-0.000180714	-0.000304054	-0.000449479	0.000115459						4.6633	1.98023
	17.971	11366	11423.9	10783	7011.56						1.86819	2542.15			7615.3	-0.000179936	-0.000297176	-0.000435102	9.71671e-05						4.69398	1.58631
	17.9904	11246	11435	10783.4	6880.48						1.8804	2255.85			7615.4	-0.000179419	-0.000290624	-0.000419699	8.44439e-05						4.72466	1.17244
	18.0098	11147	11446.3	10783.8	6770.14						1.89261	1953.59			7615.5	-0.000179231	-0.00028459	-0.000403835	7.55023e-05						4.75534	0.76768
	18.0293	11293	11457.9	10784.2	6904.53						1.90482	1817.01			7615.6	-0.000179391	-0.000279337	-0.000387946	6.7558e-05						4.78602	0.48537
	18.0487	11268	11469.8	10784.6	6867.64						1.91703	1617.38			7615.7	-0.000179862	-0.000275159	-0.000372317	5.78179e-05						4.8167	0.62206
	18.0681	11174	11482	10785	6761.45						1.92924	1483.61			7615.8	-0.000180573	-0.000272359	-0.000357087	4.45213e-05						4.84738	1.06105
	18.0875	11483	11494.5	10785.4	7057.96						1.94145	1387.8			7615.9	-0.000181424	-0.000271206	-0.00034229	2.75853e-05						4.87806	1.59406
	18.1069	11285	11507.3	10785.9	6847.15						1.95366	1322.72			7616	-0.000182312	-0.000271912	-0.000327919	8.46553e-06						4.90874	2.17076
	18.1263	11350	11520.4	10786.3	6899.03						1.96587	1443.64			7616.1	-0.000183144	-0.000274604	-0.000313995	-1.07237e-05						4.93942	2.77195
	18.1457	11390	11533.9	10786.7	6925.57						1.97808	1686.7			7616.2	-0.00018385	-0.000279312	-0.000300614	-2.79782e-05						4.9701	3.38173
	18.1652	11275	11547.7	10787.1	6796.76						1.99029	1928.03			7616.3	-0.000184388	-0.000285969	-0.000287977	-4.13075e-05						5.00078	3.98282
	18.1846	11292	11561.8	10787.5	6799.6						2.0025	2281.01			7616.4	-0.000184742	-0.000294427	-0.00027638	-4.8386e-05						5.03146	4.55637
	18.204	11303	11576.4	10787.9	6796.07						2.01471	2544.39			7616.5	-0.000184912	-0.000304466	-0.000266182	-4.71914e-05						5.06214	5.08295
	18.2234	11364	11591.3	10788.3	6842.15						2.02692	3054.35			7616.6	-0.000184911	-0.000315813	-0.00025775	-3.76248e-05						5.09282	5.54393
	18.2428	11290	11606.6	10788.7	6752.84						2.03913	3693.65			7616.7	-0.000184755	-0.000328138	-0.000251396	-2.27338e-05						5.1235	5.92284
	18.2623	11234	11622.3	10789.1	6681.12						2.05134	3818.1			7616.8	-0.000184456	-0.000341053	-0.000247324	-8.3387e-06						5.15418	6.20663
	18.2817	11414	11638.5	10789.5	6844.97						2.06355	3927.98			7616.9	-0.000184027	-0.000354097	-0.000245593	-1.05466e-06						5.18486	6.38657
	18.3011	11643	11655.1	10789.9	7057.38						2.07576	3888.01			7617	-0.000183475	-0.000366736	-0.000246115	-5.63531e-06						5.21553	6.45895
	18.3205	11559	11672.1	10790.3	6956.33						2.08797	3774.47			7617.1	-0.000182807	-0.000378364	-0.000248678	-2.28228e-05						5.24621	6.4253
	18.3399	11390	11689.6	10790.7	6769.81						2.10018	3530.62			7617.2	-0.000182031	-0.000388345	-0.000252994	-4.87035e-05						5.27689	6.29216
	18.3593	11437	11707.6	10791.1	6798.8						2.11239	3289.99			7617.3	-0.00018116	-0.000396059	-0.000258758	-7.60138e-05						5.30757	6.07056
	18.3788	11521	11726.2	10791.5	6864.27						2.1246	3004.65			7617.4	-0.000180221	-0.000400962	-0.000265682	-9.69969e-05						5.33825	5.77491
	18.3982	11489	11745.2	10791.9	6813.22						2.13681	2589.82			7617.5	-0.000179249	-0.000402656	-0.000273498	-0.000106568						5.36893	5.42166
	18.4176	11559	11764.8	10792.4	6863.61						2.14902	2299.12			7617.6	-0.000178288	-0.000400935	-0.000281948	-0.000104179						5.39961	5.02782
	18.437	11408	11785	10792.8	6692.44						2.16123	2019.68			7617.7	-0.000177374	-0.000395821	-0.000290769	-9.37291e-05						5.43029	4.6094
	18.4564	11446	11805.8	10793.2	6709.67						2.17344	1720.21			7617.8	-0.000176529	-0.000387574	-0.000299678	-8.18265e-05						5.46097	4.18029
	18.4759	11581	11827.2	10793.6	6823.28						2.18565	1595.29			7617.9	-0.000175745	-0.000376673	-0.000308355	-7.51405e-05						5.49165	3.75157
	18.4953	11690	11849.2	10794	6910.25						2.19787	1637.74			7618	-0.000174981	-0.000363786	-0.000316449	-7.76326e-05						5.52233	3.33165
	18.5147	11615	11871.9	10794.3	6812.56						2.21008	1547.32			7618.1	-0.000174171	-0.000349711	-0.00032358	-8.87847e-05						5.55301	2.92701
	18.5341	11726	11895.3	10794.7	6900.17						2.22229	1643.17			7618.2	-0.000173227	-0.00033531	-0.000329368	-0.000103881						5.58369	2.54341
	18.5535	11620	11919.4	10795.1	6770.06						2.2345	1732.09			7618.3	-0.00017206	-0.00032143	-0.000333456	-0.00011624						5.61437	2.18724
	18.5729	11604	11944.2	10795.5	6729.2						2.24671	2124.31			7618.4	-0.000170589	-0.000308817	-0.000335543	-0.000120091						5.64505	1.86637
	18.5924	11679	11969.9	10795.9	6778.57						2.25892	2465.35			7618.5	-0.000168758	-0.000298041	-0.000335405	-0.000112617						5.67573	1.59044
	18.6118	11745	11996.3	10796.3	6818.11						2.27113	2836.27			7618.6	-0.000166543	-0.000289436	-0.000332915	-9.42581e-05						5.70641	1.36985
	18.6312	11622	12023.6	10796.7	6667.81						2.28334	3360.2			7618.7	-0.000163958	-0.000283071	-0.000328065	-6.75567e-05						5.73709	1.21334
	18.6506	11891	12051.8	10797.1	6908.63						2.29555	3836.99			7618.8	-0.000161059	-0.000278758	-0.000320978	-3.57267e-05						5.76777	1.12444
	18.67	11952	12080.9	10797.5	6940.52						2.30776	4303.48			7618.9	-0.000157931	-0.000276094	-0.000311912	-1.90993e-06						5.79845	1.09908
	18.6894	11730	12111	10797.9	6688.46						2.31997	4628.56			7619	-0.000154684	-0.000274534	-0.000301241	3.09253e-05						5.82913	1.12727
	18.7089	11889	12142	10798.3	6816.4						2.33218	4715.64			7619.1	-0.000151442	-0.000273485	-0.000289422	5.99805e-05						5.85981	1.19723
	18.7283	12012	12174.2	10798.7	6907.29						2.34439	4577.14			7619.2	-0.000148325	-0.000272386	-0.000276954	8.28745e-05						5.89049	1.29737
	18.7477	11969	12207.3	10799.1	6831.09						2.3566	4287.55			7619.3	-0.000145447	-0.000270775	-0.000264331	9.80472e-05						5.92117	1.41545
	18.7671	11792	12241.7	10799.5	6619.76						2.36881	4173.15			7619.4	-0.000142898	-0.00026832	-0.000251996	0.000105031						5.95185	1.53731
	18.7865	11975	12277.2	10799.8	6767.24						2.38102	3858.72			7619.5	-0.000140739	-0.000264822	-0.000240299	0.000104466						5.98253	1.64688
	18.8059	12206	12314	10800.2	6961.48						2.39323	3311.29			7619.6	-0.00013899	-0.000260195	-0.000229456	9.78993e-05						6.0132	1.72772
	18.8254	12129	12352	10800.6	6846.42						2.40544	2750.69			7619.7	-0.000137634	-0.000254429	-0.000219528	8.7426e-05						6.04388	1.76509
	18.8448	12214	12391.4	10801	6892						2.41765	2109.59			7619.8	-0.000136619	-0.000247563	-0.000210403	7.52848e-05						6.07456	1.74785
	18.8642	12295	12432.3	10801.4	6932.17						2.42986	1970.88			7619.9	-0.000135865	-0.000239658	-0.000201823	6.36005e-05						6.10524	1.67007
	18.8836	12199	12474.6	10801.8	6793.86						2.44207	1683.66			7620	-0.000135284	-0.000230808	-0.000193413	5.41971e-05						6.13592	1.53183
	18.903	12271	12518.4	10802.1	6822						2.45428	1617.43			7620.1	-0.000134787	-0.000221163	-0.00018475	4.81042e-05						6.1666	1.33933
	18.9225	12651	12563.9	10802.5	7156.52						2.46649	1636.06			7620.2	-0.000134304	-0.000210967	-0.000175429	4.47907e-05						6.19728	1.10438
	18.9419	12617	12611.1	10802.9	7075.34						2.4787	1698.56			7620.3	-0.000133779	-0.000200565	-0.00016513	4.19141e-05						6.22796	0.84332
	18.9613	12624	12660.1	10803.3	7033.38						2.49091	1869.85			7620.4	-0.000133178	-0.000190391	-0.000153686	3.6218e-05						6.25864	0.57598
	18.9807	12684	12710.9	10803.7	7042.56						2.50312	2217.98			7620.5	-0.000132479	-0.000180922	-0.000141128	2.51889e-05						6.28932	0.32729
	19.0001	12805	12763.6	10804	7110.8						2.51533	2582.21			7620.6	-0.000131674	-0.000172616	-0.000127693	8.35637e-06						6.32	0.15539
	19.0195	12943	12818.5	10804.4	7193.98						2.52754	2880.44			7620.7	-0.000130758	-0.000165858	-0.000113814	-1.26135e-05						6.35068	0.20412
	19.039	12965	12875.4	10804.8	7159.03						2.53976	3220.97			7620.8	-0.000129727	-0.000160922	-0.000100058	-3.47792e-05						6.38136	0.32935
	19.0584	13130	12934.6	10805.2	7264.84						2.55197	3570.11			7620.9	-0.000128568	-0.000157947	-8.70587e-05	-5.47928e-05						6.41204	0.42608
	19.0778	13052	12996.2	10805.5	7125.28						2.56418	3641.27			7621	-0.000127269	-0.000156938	-7.5436e-05	-6.94128e-05						6.44272	0.48783
	19.0972	13005	13060.2	10805.9	7014.27						2.57639	3620.47			7621.1	-0.000125814	-0.000157778	-6.57311e-05	-7.59615e-05						6.4734	0.52667
	19.1166	13140	13126.8	10806.3	7082.66						2.5886	3701.36			7621.2	-0.000124199	-0.000160251	-5.83564e-05	-7.28481e-05						6.50408	0.56146
	19.1361	13350	13196.1	10806.6	7223.34						2.60081	3484.88			7621.3	-0.000122439	-0.00016407	-5.3562e-05	-6.0056e-05						6.53476	0.60943
	19.1555	13543	13268.3	10807	7344.18						2.61302	3534.55			7621.4	-0.000120565	-0.000168907	-5.14174e-05	-3.93305e-05						6.56544	0.67741
	19.1749	13654	13343.4	10807.4	7380.03						2.62523	3557.88			7621.5	-0.000118632	-0.000174425	-5.18082e-05	-1.38445e-05						6.59612	0.75982
	19.1943	13707	13421.7	10807.7	7354.74						2.63744	3211.22			7621.6	-0.000116708	-0.000180325	-5.44521e-05	1.23921e-05						6.6268	0.84447
	19.2137	13861	13503.3	10808.1	7427.16						2.64965	2800.95			7621.7	-0.000114868	-0.000186379	-5.89339e-05	3.50269e-05						6.65748	0.91911
	19.2331	13880	13588.3	10808.5	7361.14						2.66186	2779.21			7621.8	-0.000113184	-0.000192471	-6.47557e-05	4.98558e-05						6.68816	0.97502
	19.2525	14063	13676.9	10808.8	7455.51						2.67407	2709.42			7621.9	-0.000111716	-0.000198618	-7.13875e-05	5.35952e-05						6.71884	1.00782
	19.272	14021	13769.4	10809.2	7321.08						2.68628	2542.25			7622	-0.000110504	-0.000204963	-7.83083e-05	4.48099e-05						6.74952	1.01701
	19.2914	14161	13865.8	10809.6	7364.67						2.69849	2360.51			7622.1	-0.000109559	-0.000211746	-8.50388e-05	2.43489e-05						6.7802	1.00488
	19.3108	14480	13966.3	10809.9	7583.1						2.7107	2219.94			7622.2	-0.000108873	-0.000219242	-9.11575e-05	-4.96049e-06						6.81087	0.9752
	19.3302	14524	14071.3	10810.3	7522.16						2.72291	2021.47			7622.3	-0.000108411	-0.000227686	-9.63024e-05	-3.88317e-05						6.84155	0.93212
	19.3496	14586	14180.8	10810.6	7474.67						2.73512	1929.83			7622.4	-0.000108127	-0.00023721	-0.000100168	-7.20638e-05						6.87223	0.87958
	19.3691	14955	14295.1	10811	7729.38						2.74733	1940.61			7622.5	-0.000107968	-0.000247794	-0.000102505	-9.94808e-05						6.90291	0.82144
	19.3885	14957	14414.4	10811.3	7612.09						2.75954	1978.12			7622.6	-0.000107879	-0.000259246	-0.000103126	-0.00011748						6.93359	0.7622
	19.4079	15029	14538.9	10811.7	7559.57						2.77175	2187.13			7622.7	-0.000107805	-0.000271222	-0.000101922	-0.000125501						6.96427	0.70777
	19.4273	15144	14668.8	10812.1	7544.6						2.78396	2440.76			7622.8	-0.000107698	-0.000283257	-9.88804e-05	-0.000126305						6.99495	0.66551
	19.4467	15623	14804.5	10812.4	7887.95						2.79617	2716.18			7622.9	-0.000107517	-0.000294813	-9.40993e-05	-0.000124737						7.02563	0.64249
	19.4661	15506	14946.1	10812.8	7629.37						2.80838	3078.26			7623	-0.000107234	-0.000305328	-8.77853e-05	-0.00012569						7.05631	0.64221
	19.4856	15723	15093.8	10813.1	7698.64						2.82059	3254.75			7623.1	-0.00010683	-0.000314251	-8.02303e-05	-0.000132124						7.08699	0.6622
	19.505	16026	15247.9	10813.5	7847.53						2.8328	3846.71			7623.2	-0.000106297	-0.000321068	-7.17738e-05	-0.000143878						7.11767	0.69524
	19.5244	16070	15408.6	10813.8	7730.8						2.84501	4074.32			7623.3	-0.00010563	-0.000325336	-6.27665e-05	-0.000157829						7.14835	0.73324
	19.5438	16361	15576.2	10814.1	7854.26						2.85722	4093.35			7623.4	-0.000104824	-0.000326706	-5.35495e-05	-0.000169272						7.17903	0.7705
	19.5632	16525	15750.8	10814.5	7843.68						2.86943	3982.2			7623.5	-0.000103877	-0.000324966	-4.4457e-05	-0.000173756						7.20971	0.80509
	19.5827	16768	15932.5	10814.8	7904.89						2.88165	3607.19			7623.6	-0.000102792	-0.000320063	-3.58371e-05	-0.000168489						7.24039	0.83846
	19.6021	17051	16121.7	10815.2	7998.73						2.89386	3348.85			7623.7	-0.000101581	-0.000312118	-2.80779e-05	-0.000152844						7.27107	0.87389
	19.6215	17089	16318.4	10815.5	7840.06						2.90607	3013.47			7623.8	-0.000100273	-0.000301408	-2.16222e-05	-0.000128214						7.30175	0.91433
	19.6409	17225	16522.6	10815.9	7771.8						2.91828	2594.93			7623.9	-9.89122e-05	-0.000288352	-1.69571e-05	-9.78011e-05						7.33243	0.96058
	19.6603	17490	16734.5	10816.2	7824.91						2.93049	2248.28			7624	-9.75611e-05	-0.000273476	-1.45745e-05	-6.61558e-05						7.36311	1.0106
	19.6797	17745	16954	10816.5	7860.39						2.9427	2017.35			7624.1	-9.62957e-05	-0.00025739	-1.49083e-05	-3.81228e-05						7.39379	1.0602
	19.6992	17791	17181.1	10816.9	7679.35						2.95491	1833.18			7624.2	-9.5199e-05	-0.000240749	-1.82605e-05	-1.76706e-05						7.42447	1.10443
	19.7186	17961	17415.5	10817.2	7614.94						2.96712	1604.64			7624.3	-9.43525e-05	-0.000224209	-2.47354e-05	-7.12306e-06						7.45515	1.13891
	19.738	18489	17657	10817.5	7901.43						2.97933	1353.4			7624.4	-9.38267e-05	-0.000208381	-3.41957e-05	-6.87508e-06						7.48583	1.16068
	19.7574	18317	17905.3	10817.9	7481.17						2.99154	1389.86			7624.5	-9.36702e-05	-0.000193781	-4.62512e-05	-1.5619e-05						7.51651	1.16836
	19.7768	18650	18159.8	10818.2	7559.68						3.00375	1535.78			7624.6	-9.38984e-05	-0.000180806	-6.02801e-05	-3.0864e-05						7.54719	1.162
	19.7963	18908	18419.8	10818.5	7557.59						3.01596	1750.45			7624.7	-9.44847e-05	-0.000169712	-7.54788e-05	-4.94139e-05						7.57787	1.14279
	19.8157	18875	18684.8	10818.9	7259.69						3.02817	1944.02			7624.8	-9.53537e-05	-0.000160618	-9.09306e-05	-6.80293e-05						7.60854	1.113
	19.8351	19236	18953.5	10819.2	7351.94						3.04038	2233.91			7624.9	-9.63869e-05	-0.000153518	-0.000105681	-8.44907e-05						7.63922	1.07629
	19.8545	19182	19225	10819.5	7026.49						3.05259	2706.01			7625	-9.74328e-05	-0.000148304	-0.000118811	-9.83863e-05						7.6699	1.03825
	19.8739	19623	19497.8	10819.8	7194.67						3.0648	3151.57			7625.1	-9.83229e-05	-0.000144802	-0.000129491	-0.000110721						7.70058	1.00676
	19.8933	19633	19770.4	10820.2	6932.04						3.07701	3722.46			7625.2	-9.889e-05	-0.000142808	-0.00013703	-0.000122697						7.73126	0.99127
	19.9127	19788	20041.1	10820.5	6816.32						3.08922	4089.44			7625.3	-9.8986e-05	-0.000142109	-0.000140905	-0.000134928						7.76194	1.00017
	19.9322	20139	20308	10820.8	6900.46						3.10143	4250.36			7625.4	-9.84929e-05	-0.000142482	-0.000140796	-0.000147537						7.79262	1.03691
	19.9516	20099	20568.9	10821.1	6599.56						3.11364	4213.93			7625.5	-9.733e-05	-0.000143684	-0.000136601	-0.000160485						7.8233	1.09768
	19.971	20279	20821.5	10821.4	6526.93						3.12585	4077.48			7625.6	-9.54543e-05	-0.000145422	-0.000128451	-0.000173519						7.85398	1.17261
	19.9904	20955	21063.5	10821.8	6960.97						3.13806	3851.65			7625.7	-9.286e-05	-0.000147355	-0.000116701	-0.000185976						7.88466	1.24939
	20.0098	20742	21292.2	10822.1	6519.22						3.15027	3579.78			7625.8	-8.95769e-05	-0.000149104	-0.000101913	-0.000196899						7.91534	1.31683
	20.0293	21004	21505.2	10822.4	6568.23						3.16248	3174.61			7625.9	-8.56677e-05	-0.000150286	-8.4814e-05	-0.00020539						7.94602	1.36711
	20.0487	20878	21699.9	10822.7	6247.54						3.17469	2683.5			7626	-8.12239e-05	-0.000150551	-6.62611e-05	-0.000210636						7.9767	1.39678
	20.0681	21078	21873.8	10823	6273.64						3.1869	2078.49			7626.1	-7.63597e-05	-0.000149624	-4.71877e-05	-0.000211522						8.00738	1.40682
	20.0875	21051	22024.6	10823.3	6095.85						3.19911	1854.99			7626.2	-7.12026e-05	-0.000147321	-2.85549e-05	-0.000206492						8.03806	1.40166
	20.1069	21136	22150.2	10823.6	6055.27						3.21132	1616.12			7626.3	-6.58837e-05	-0.000143557	-1.12991e-05	-0.000194225						8.06874	1.38731
	20.1263	21287	22248.7	10824	6107.72						3.22354	1577.16			7626.4	-6.05264e-05	-0.00013833	3.72296e-06	-0.000174767						8.09942	1.36886
	20.1458	21322	22318.8	10824.3	6072.67						3.23575	1581.52			7626.5	-5.52373e-05	-0.000131701	1.57893e-05	-0.000150209						8.1301	1.34804
	20.1652	21528	22359.3	10824.6	6238.18						3.24796	1672.7			7626.6	-5.01e-05	-0.000123768	2.43688e-05	-0.000124383						8.16078	1.32208
	20.1846	21286	22369.6	10824.9	5985.88						3.26017	1659.61			7626.7	-4.51747e-05	-0.000114655	2.91698e-05	-0.000101716						8.19146	1.28443
	20.204	21180	22349.5	10825.2	5899.91						3.27238	1873.05			7626.8	-4.05037e-05	-0.000104509	3.01764e-05	-8.57302e-05						8.22214	1.22691
	20.2234	21284	22299.5	10825.5	6053.96						3.28459	2174.55			7626.9	-3.61225e-05	-9.35098e-05	2.76638e-05	-7.7973e-05						8.25282	1.14239
	20.2429	21007	22220.2	10825.8	5856.24						3.2968	2501.31			7627	-3.20714e-05	-8.18838e-05	2.21876e-05	-7.80809e-05						8.2835	1.0269
	20.2623	20978	22112.9	10826.1	5934.55						3.30901	2938.58			7627.1	-2.84026e-05	-6.99057e-05	1.4546e-05	-8.48544e-05						8.31418	0.88078
	20.2817	20740	21979.1	10826.4	5830.3						3.32122	3420.66			7627.2	-2.51827e-05	-5.7894e-05	5.71665e-06	-9.73609e-05						8.34486	0.70898
	20.3011	21237	21820.9	10826.7	6485.53						3.33343	4032.46			7627.3	-2.24873e-05	-4.61885e-05	-3.22604e-06	-0.000115262						8.37554	0.52046
	20.3205	20871	21640.3	10827	6300.09						3.34564	4520.45			7627.4	-2.03919e-05	-3.51132e-05	-1.12092e-05	-0.000138276						8.40621	0.32729
	20.3399	20705	21439.9	10827.3	6334.59						3.35785	4667.97			7627.5	-1.896e-05	-2.49354e-05	-1.72673e-05	-0.000165209						8.43689	0.14393
	20.3594	20431	21221.9	10827.5	6278.52						3.37006	4530.46			7627.6	-1.82334e-05	-1.58365e-05	-2.06411e-05	-0.000193181						8.46757	0.0381
	20.3788	20331	20989.1	10827.8	6411.32						3.38227	4267.06			7627.7	-1.82244e-05	-7.90786e-06	-2.08593e-05	-0.000217769						8.49825	0.15528
	20.3982	20201	20744	10828.1	6526.45						3.39448	3837.89			7627.8	-1.89116e-05	-1.17508e-06	-1.77965e-05	-0.000234229						8.52893	0.24098
	20.4176	20062	20489	10828.4	6642.41						3.40669	3382.39			7627.9	-2.0241e-05	4.34649e-06	-1.16558e-05	-0.000239172						8.55961	0.27981
	20.437	19988	20226.6	10828.7	6830.84						3.4189	2841.31			7628	-2.21301e-05	8.60003e-06	-2.92509e-06	-0.000232059						8.59029	0.2714
	20.4565	19849	19958.9	10829	6959.51						3.43111	2430.69			7628.1	-2.44738e-05	1.14543e-05	7.69905e-06	-0.000215864						8.62097	0.22298
	20.4759	19684	19688.1	10829.3	7065.35										7628.2	-2.71511e-05	1.27016e-05	1.94044e-05	-0.000196505						8.65165	0.15839
	20.4953	19085	19416	10829.6	6738.49										7628.3	-3.00327e-05	1.20868e-05	3.13563e-05	-0.000181036						8.68233	0.15215
	20.5147	19333	19144.2	10829.8	7258.28										7628.4	-3.2988e-05	9.35974e-06	4.27807e-05	-0.000175345						8.71301	0.24964
	20.5341	19097	18874.2	10830.1	7292.23										7628.5	-3.58934e-05	4.33633e-06	5.30295e-05	-0.000182221						8.74369	0.38539
	20.5535	18913	18607.3	10830.4	7375.09										7628.6	-3.86387e-05	-3.04383e-06	6.16288e-05	-0.00020025						8.77437	0.52196
	20.5729	18629	18344.7	10830.7	7353.76										7628.7	-4.11338e-05	-1.2675e-05	6.83085e-05	-0.000223924						8.80505	0.64199
	20.5924	18141	18087.1	10831	7123.33										7628.8	-4.33118e-05	-2.42629e-05	7.30152e-05	-0.000245249						8.83573	0.73488
	20.6118	18227	17835.3	10831.2	7461.09										7628.9	-4.51297e-05	-3.73258e-05	7.59022e-05	-0.000256545						8.86641	0.79439
	20.6312	18037	17590	10831.5	7516.44										7629	-4.65654e-05	-5.12189e-05	7.72927e-05	-0.000253261						8.89709	0.8183
	20.6506	17594	17351.5	10831.8	7311.92										7629.1	-4.76131e-05	-6.51849e-05	7.76221e-05	-0.000235387						8.92777	0.80806
	20.67	17697	17120.2	10832	7646.2										7629.2	-4.82771e-05	-7.84279e-05	7.7369e-05	-0.000206812						8.95845	0.76827
	20.6895	17128	16896.4	10832.3	7301.06										7629.3	-4.85683e-05	-9.02027e-05	7.69911e-05	-0.000173418						8.98913	0.70595
	20.7089	16995	16680.1	10832.6	7384.35										7629.4	-4.85016e-05	-9.99013e-05	7.68733e-05	-0.00014112						9.01981	0.62948
	20.7283	17124	16471.4	10832.9	7722.02										7629.5	-4.80938e-05	-0.000107118	7.72938e-05	-0.000114491						9.05049	0.54748
	20.7477	16918	16270.4	10833.1	7717.06										7629.6	-4.73624e-05	-0.000111677	7.84072e-05	-9.59133e-05						9.08117	0.46745
	20.7671	16568	16076.9	10833.4	7560.55										7629.7	-4.63239e-05	-0.000113616	8.02451e-05	-8.52468e-05						9.11185	0.39451
	20.7865	16241	15890.9	10833.6	7419.56										7629.8	-4.49943e-05	-0.000113139	8.27288e-05	-8.03431e-05						9.14253	0.33049
	20.806	16283	15712.2	10833.9	7640.26										7629.9	-4.33887e-05	-0.000110542	8.56935e-05	-7.83087e-05						9.17321	0.27393
	20.8254	15969	15540.6	10834.2	7497.81										7630	-4.15233e-05	-0.00010614	8.89215e-05	-7.68611e-05						9.20388	0.22154
	20.8448	16026	15376	10834.4	7719.4										7630.1	-3.94156e-05	-0.000100204	9.21841e-05	-7.52543e-05						9.23456	0.17043
	20.8642	15825	15218.2	10834.7	7676.24										7630.2	-3.70858e-05	-9.29286e-05	9.52831e-05	-7.45873e-05						9.26524	0.12076
	20.8836	15781	15066.9	10834.9	7783.55										7630.3	-3.45577e-05	-8.44367e-05	9.8086e-05	-7.73997e-05						9.29592	0.08089
	20.9031	15614	14921.9	10835.2	7761.55										7630.4	-3.18597e-05	-7.48134e-05	0.000100546	-8.67257e-05						9.3266	0.07657
	20.9225	15270	14783	10835.5	7556.47										7630.5	-2.90255e-05	-6.41611e-05	0.000102711	-0.000105036						9.35728	0.11236
	20.9419	15094	14649.9	10835.7	7513.56										7630.6	-2.60943e-05	-5.26552e-05	0.000104718	-0.000133204						9.38796	0.16016
	20.9613	14849	14522.4	10836	7396.03										7630.7	-2.3109e-05	-4.05801e-05	0.000106783	-0.000169299						9.41864	0.20658
	20.9807	14933	14400.3	10836.2	7602.13										7630.8	-2.01147e-05	-2.83301e-05	0.00010918	-0.000207703						9.44932	0.24675
	21.0001	14823	14283.4	10836.5	7609.08										7630.9	-1.71554e-05	-1.63706e-05	0.000112206	-0.000239809						9.48	0.2784
	21.0196	14643	14171.3	10836.7	7541.1										7631	-1.42721e-05	-5.16705e-06	0.000116154	-0.000256819						9.51068	0.30043
	21.039	14704	14064	10836.9	7709.42										7631.1	-1.1497e-05	4.89676e-06	0.000121282	-0.000253422						9.54136	0.31231
	21.0584	14214	13961.2	10837.2	7322.23										7631.2	-8.84914e-06	1.35867e-05	0.000127788	-0.000230255						9.57204	0.3138
	21.0778	14252	13862.7	10837.4	7458.75										7631.3	-6.33047e-06	2.08535e-05	0.000135797	-0.000193811						9.60272	0.30474
	21.0972	14214	13768.3	10837.7	7515.17										7631.4	-3.9261e-06	2.68281e-05	0.000145339	-0.000154067						9.6334	0.2851
	21.1166	14209	13677.8	10837.9	7600.67										7631.5	-1.60911e-06	3.17857e-05	0.000156338	-0.000121374						9.66408	0.25523
	21.1361	14016	13591	10838.2	7494.44										7631.6	6.51358e-07	3.60966e-05	0.000168588	-0.000103698						9.69476	0.21634
	21.1555	14079	13507.8	10838.4	7640.65										7631.7	2.88152e-06	4.01753e-05	0.000181736	-0.000104758						9.72544	0.17169
	21.1749	13926	13428	10838.6	7567.47										7631.8	5.09552e-06	4.44374e-05	0.000195286	-0.000123448						9.75612	0.12992
	21.1943	13737	13351.4	10838.9	7455.05										7631.9	7.29036e-06	4.92575e-05	0.000208614	-0.00015466						9.7868	0.11229
	21.2137	13802	13277.9	10839.1	7593.56										7632	9.44442e-06	5.4927e-05	0.000221014	-0.000190964						9.81748	0.13926
	21.2331	13561	13207.3	10839.3	7423.12										7632.1	1.15204e-05	6.1612e-05	0.000231754	-0.000224388						9.84816	0.19585
	21.2526	13408	13139.6	10839.6	7337.88										7632.2	1.34729e-05	6.93208e-05	0.000240134	-0.000247994						9.87884	0.26187
	21.272	13323	13074.5	10839.8	7317.97										7632.3	1.52587e-05	7.78971e-05	0.000245548	-0.00025723						9.90952	0.32719
	21.2914	13181	13011.9	10840	7238.52										7632.4	1.68477e-05	8.70443e-05	0.000247528	-0.00025071						9.9402	0.38625
	21.3108	13361	12951.8	10840.2	7478.63										7632.5	1.82297e-05	9.638e-05	0.000245779	-0.0002301						9.97088	0.43541
	21.3302	13253	12894	10840.5	7428.43										7632.6	1.94188e-05	0.0001055	0.000240206	-0.000199357
	21.3497	13160	12838.4	10840.7	7391.02										7632.7	2.04524e-05	0.000114032	0.000230933	-0.00016377
	21.3691	13325	12784.9	10840.9	7609.5										7632.8	2.13882e-05	0.000121661	0.00021831	-0.000129074
	21.3885	13124	12733.5	10841.1	7459.98										7632.9	2.22993e-05	0.000128137	0.000202926	-0.000100504
	21.4079	13117	12683.9	10841.4	7502.53										7633	2.32672e-05	0.000133279	0.000185593	-8.1659e-05
	21.4273	13028	12636.2	10841.6	7461.25										7633.1	2.43724e-05	0.000136981	0.000167314	-7.36642e-05
	21.4467	12787	12590.2	10841.8	7266.22										7633.2	2.56843e-05	0.000139227	0.000149221	-7.54144e-05
	21.4662	13082	12545.9	10842	7605.52										7633.3	2.72526e-05	0.000140102	0.000132487	-8.47087e-05
	21.4856	12843	12503.2	10842.2	7409.22										7633.4	2.91013e-05	0.000139801	0.000118223	-9.92075e-05
	21.505	12660	12462	10842.4	7267.4										7633.5	3.12285e-05	0.000138623	0.000107379	-0.000116621
	21.5244	12708	12422.3	10842.7	7355.11										7633.6	3.36113e-05	0.000136963	0.000100663	-0.000134468
	21.5438	12554	12384	10842.9	7239.43										7633.7	3.62127e-05	0.000135284	9.84983e-05	-0.000150037
	21.5633	12486	12347	10843.1	7208.42										7633.8	3.89881e-05	0.000134081	0.000101009	-0.000160843
	21.5827	12533	12311.3	10843.3	7291.13										7633.9	4.18889e-05	0.000133837	0.000108054	-0.000165482
	21.6021	12425	12276.8	10843.5	7217.62										7634	4.4863e-05	0.000134977	0.000119282	-0.000164236
	21.6215	12393	12243.5	10843.7	7218.94										7634.1	4.78534e-05	0.000137825	0.000134199	-0.000158831
	21.6409	12557	12211.3	10843.9	7415.13										7634.2	5.08001e-05	0.000142573	0.000152236	-0.000151638
	21.6603	12481	12180.2	10844.1	7370.26										7634.3	5.36466e-05	0.000149259	0.000172786	-0.000145155
	21.6797	12329	12150.1	10844.3	7248.35										7634.4	5.635e-05	0.000157776	0.000195232	-0.000141938
	21.6992	12353	12121	10844.5	7301.46										7634.5	5.88923e-05	0.000167881	0.000218942	-0.0001443
	21.7186	12457	12092.8	10844.7	7433.62										7634.6	6.12884e-05	0.000179233	0.000243262	-0.00015352
	21.738	12460	12065.6	10844.9	7463.88										7634.7	6.35876e-05	0.000191422	0.000267512	-0.000169169
	21.7574	12211	12039.2	10845.1	7241.27										7634.8	6.58665e-05	0.000204002	0.000290985	-0.000189111
	21.7768	12256	12013.6	10845.3	7311.82										7634.9	6.82142e-05	0.000216512	0.000312972	-0.000210149
	21.7963	12261	11988.9	10845.5	7341.56										7635	7.07119e-05	0.0002285	0.000332782	-0.00022907
	21.8157	12089	11964.9	10845.7	7193.54										7635.1	7.34141e-05	0.000239549	0.00034978	-0.000243664
	21.8351	12124	11941.7	10845.9	7251.78										7635.2	7.63358e-05	0.000249304	0.000363417	-0.00025306
	21.8545	12207	11919.1	10846.1	7357.31										7635.3	7.94515e-05	0.000257496	0.000373258	-0.000257003
	21.8739	12047	11897.3	10846.3	7219.15										7635.4	8.27045e-05	0.000263973	0.000379015	-0.000254629
	21.8934	12163	11876.1	10846.5	7356.34										7635.5	8.60239e-05	0.000268723	0.000380573	-0.000244108
	21.9128	12039	11855.6	10846.6	7252.89										7635.6	8.9342e-05	0.000271879	0.000378016	-0.000223811
	21.9322	12041	11835.6	10846.8	7274.83										7635.7	9.26065e-05	0.000273714	0.000371644	-0.00019393
	21.9516	11826	11816.2	10847	7079.19										7635.8	9.57867e-05	0.00027459	0.000361978	-0.000157
	21.971	11981	11797.5	10847.2	7252.99										7635.9	9.88739e-05	0.000274889	0.000349747	-0.000117112
	21.9904	11936	11779.2	10847.4	7226.24										7636	0.000101878	0.000274927	0.000335845	-7.87644e-05
	22.0099	12020	11761.5	10847.6	7327.97										7636.1	0.000104825	0.000274889	0.000321267	-4.61139e-05
	22.0293	12122	11744.2	10847.7	7447.2										7636.2	0.000107746	0.000274806	0.000307032	-2.26643e-05
	22.0487	11892	11727.5	10847.9	7233.94										7636.3	0.000110676	0.000274579	0.000294109	-1.10842e-05
	22.0681	12003	11711.2	10848.1	7361.21										7636.4	0.000113643	0.000274051	0.000283357	-1.28726e-05
	22.0875	11831	11695.4	10848.3	7205.04										7636.5	0.000116659	0.000273084	0.000275491	-2.78709e-05
	22.1069	11949	11680	10848.5	7338.42										7636.6	0.000119715	0.000271634	0.000271056	-5.39548e-05
	22.1264	11804	11665.1	10848.6	7208.39										7636.7	0.000122775	0.00026979	0.000270401	-8.73532e-05
	22.1458	11708	11650.5	10848.8	7126.95										7636.8	0.00012578	0.000267777	0.000273658	-0.000123622
	22.1652	11652	11636.3	10849	7085.12										7636.9	0.00012865	0.00026592	0.000280723	-0.0001586
	22.1846	11818	11622.5	10849.1	7264.91										7637	0.000131294	0.000264589	0.000291253	-0.000188772
	22.204	11793	11609.1	10849.3	7253.33										7637.1	0.000133614	0.000264129	0.000304699	-0.000211333
	22.2234	11811	11596	10849.5	7284.41										7637.2	0.000135513	0.000264798	0.000320353	-0.000224367
	22.2429	11639	11583.3	10849.7	7125.14										7637.3	0.000136898	0.000266727	0.000337416	-0.000227123
	22.2623	11620	11570.9	10849.8	7118.54										7637.4	0.000137686	0.000269896	0.000355064	-0.000220355
	22.2817	11710	11558.8	10850	7220.63										7637.5	0.000137812	0.000274149	0.000372508	-0.00020653
	22.3011	11783	11547	10850.1	7305.4										7637.6	0.000137242	0.000279215	0.000389037	-0.00018945
	22.3205	11768	11535.6	10850.3	7301.88										7637.7	0.000135983	0.000284748	0.000404047	-0.00017305
	22.34	11728	11524.4	10850.5	7273.07										7637.8	0.000134091	0.000290372	0.00041707	-0.000159871
	22.3594	11734	11513.5	10850.6	7289.98										7637.9	0.000131668	0.000295728	0.00042779	-0.000150159
	22.3788	11446	11502.8	10850.8	7012.62										7638	0.000128859	0.000300532	0.000436052	-0.000142378
	22.3982	11572	11492.4	10850.9	7149										7638.1	0.000125839	0.000304615	0.000441853	-0.000134706
	22.4176	11657	11482.3	10851.1	7244.12										7638.2	0.000122801	0.00030795	0.000445324	-0.000126232
	22.437	11647	11472.4	10851.3	7244										7638.3	0.000119942	0.00031064	0.000446698	-0.000117211
	22.4565	11376	11462.8	10851.4	6982.65										7638.4	0.00011745	0.00031287	0.00044629	-0.000108921
	22.4759	11729	11453.4	10851.6	7345.06										7638.5	0.0001155	0.00031485	0.000444484	-0.000103521
	22.4953	11437	11444.2	10851.7	7062.25										7638.6	0.00011425	0.000316762	0.000441718	-0.000103498
	22.5147	11369	11435.2	10851.9	7003.22										7638.7	0.000113832	0.000318727	0.000438469	-0.000110485
	22.5341	11431	11426.5	10852	7073.98										7638.8	0.000114355	0.000320805	0.000435216	-0.000124206
	22.5536	11532	11417.9	10852.2	7183.54										7638.9	0.000115887	0.000323	0.000432395	-0.000142529
	22.573	11528	11409.5	10852.3	7187.9										7639	0.000118451	0.000325283	0.000430354	-0.000162614
	22.5924	11284	11401.4	10852.5	6952.07										7639.1	0.000122016	0.000327603	0.000429311	-0.00018213
	22.6118	11419	11393.4	10852.6	7095.05										7639.2	0.0001265	0.000329904	0.000429334	-0.000199695
	22.6312	11384	11385.6	10852.8	7067.86										7639.3	0.000131772	0.00033214	0.000430337	-0.000214624
	22.6506	11372	11378	10852.9	7063.49										7639.4	0.000137667	0.000334299	0.000432096	-0.000226503
	22.67	11528	11370.5	10853	7226.94										7639.5	0.000144007	0.000336424	0.00043428	-0.000234774
	22.6895	11306	11363.2	10853.2	7012.24										7639.6	0.000150613	0.000338624	0.000436491	-0.000238305
	22.7089	11370	11356.1	10853.3	7083.37										7639.7	0.000157326	0.000341069	0.000438319	-0.000235299
	22.7283	11488	11349.1	10853.5	7208.34										7639.8	0.000164018	0.000343978	0.000439394	-0.00022395
	22.7477	11589	11342.3	10853.6	7316.17										7639.9	0.000170595	0.000347593	0.000439447	-0.000203524
	22.7671	11328	11335.6	10853.7	7061.84										7640	0.000177008	0.000352158	0.000438356	-0.00017502
	22.7866	11378	11329.1	10853.9	7118.38										7640.1	0.000183246	0.000357898	0.000436168	-0.000141015
	22.806	11334	11322.7	10854	7080.77										7640.2	0.000189337	0.000364998	0.000433088	-0.000104881
	22.8254	11348	11316.4	10854.1	7101.03										7640.3	0.000195338	0.000373579	0.000429431	-6.98461e-05
	22.8448	11273	11310.3	10854.3	7032.16										7640.4	0.000201322	0.000383671	0.000425561	-3.8301e-05
	22.8642	11281	11304.3	10854.4	7046.16										7640.5	0.000207372	0.000395187	0.000421827	-1.15774e-05
	22.8836	11382	11298.4	10854.5	7153.03										7640.6	0.000213568	0.000407908	0.000418518	9.90205e-06
	22.9031	11174	11292.7	10854.7	6950.78										7640.7	0.000219983	0.000421474	0.000415849	2.63483e-05
	22.9225	11108	11287	10854.8	6890.42										7640.8	0.000226677	0.000435411	0.000413979	3.83607e-05
	22.9419	11408	11281.5	10854.9	7195.94										7640.9	0.000233687	0.000449169	0.000413038	4.66255e-05
	22.9613	11315	11276.1	10855	7108.34										7641	0.000241024	0.000462187	0.000413161	5.15995e-05
	22.9807	11276	11270.8	10855.2	7074.64										7641.1	0.000248662	0.000473962	0.0004145	5.34737e-05
	23.0002	11315	11265.6	10855.3	7118.83										7641.2	0.00025653	0.000484114	0.000417219	5.24344e-05
	23.0196	11206	11260.5	10855.4	7014.92										7641.3	0.000264513	0.000492436	0.00042147	4.88386e-05
	23.039	11136	11255.5	10855.5	6949.91										7641.4	0.000272449	0.000498905	0.000427366	4.30484e-05
	23.0584	11169	11250.6	10855.7	6987.8										7641.5	0.000280141	0.000503669	0.000434955	3.52416e-05
	23.0778	11205	11245.8	10855.8	7028.59										7641.6	0.000287371	0.000507003	0.000444194	2.56233e-05
	23.0972	11217	11241.1	10855.9	7045.29										7641.7	0.000293921	0.000509247	0.000454942	1.48725e-05
	23.1167	11149	11236.5	10856	6981.9										7641.8	0.000299591	0.000510752	0.000466966	4.32596e-06
	23.1361	11309	11232	10856.1	7146.42										7641.9	0.000304213	0.000511821	0.000479956	-4.38757e-06
	23.1555	11286	11227.6	10856.3	7127.86										7642	0.000307658	0.000512673	0.000493555	-1.00431e-05
	23.1749	11285	11223.2	10856.4	7131.21										7642.1	0.000309847	0.000513427	0.000507377	-1.22256e-05
	23.1943	11299	11219	10856.5	7149.47										7642.2	0.000310752	0.000514099	0.000521032	-1.10809e-05
	23.2137	11105	11214.8	10856.6	6959.66										7642.3	0.000310397	0.000514634	0.000534135	-6.71104e-06
	23.2332	11287	11210.7	10856.7	7145.77										7642.4	0.00030886	0.000514947	0.000546307	1.03069e-06
	23.2526	11194	11206.6	10856.8	7056.8										7642.5	0.000306261	0.000514969	0.000557177	1.18828e-05
	23.272	11199	11202.7	10856.9	7065.76										7642.6	0.000302763	0.000514676	0.000566409	2.42161e-05
	23.2914	10999	11198.8	10857	6869.65										7642.7	0.000298556	0.000514091	0.000573731	3.48082e-05
	23.3108	11132	11195	10857.2	7006.46										7642.8	0.000293861	0.000513279	0.000578983	3.96671e-05
	23.3302	11286	11191.2	10857.3	7164.21										7642.9	0.000288919	0.000512332	0.000582164	3.54797e-05
	23.3497	11396	11187.6	10857.4	7277.88										7643	0.00028399	0.000511355	0.000583456	2.11054e-05
	23.3691	11054	11183.9	10857.5	6939.49										7643.1	0.000279333	0.000510453	0.000583236	-1.57185e-06
	23.3885	11200	11180.4	10857.6	7089.04										7643.2	0.000275197	0.000509712	0.000582045	-2.79081e-05
	23.4079	11205	11176.9	10857.7	7097.52										7643.3	0.000271792	0.000509179	0.000580543	-5.18175e-05
	23.4273	11107	11173.5	10857.8	7002.94										7643.4	0.000269282	0.000508837	0.000579431	-6.77005e-05
	23.4468	11034	11170.1	10857.9	6933.3										7643.5	0.000267773	0.000508601	0.000579385	-7.21531e-05
	23.4662	11067	11166.8	10858	6969.61										7643.6	0.000267314	0.000508332	0.000580994	-6.46681e-05
	23.4856	11210	11163.6	10858.1	7115.85										7643.7	0.000267902	0.000507863	0.000584725	-4.73031e-05
	23.505	11094	11160.4	10858.2	7003.04										7643.8	0.000269492	0.000507048	0.000590896	-2.39641e-05
	23.5244	11078	11157.3	10858.3	6990.17										7643.9	0.000272002	0.000505798	0.000599653	2.25559e-07
	23.5438	11055	11154.2	10858.4	6970.25										7644	0.000275328	0.000504115	0.00061096	1.95852e-05
	23.5633	11020	11151.2	10858.5	6938.28										7644.1	0.00027934	0.000502103	0.000624585	2.88998e-05
	23.5827	10822	11148.2	10858.6	6743.25										7644.2	0.000283889	0.000499961	0.000640126	2.47541e-05
	23.6021	11032	11145.3	10858.7	6956.18										7644.3	0.000288811	0.00049797	0.000657046	6.54215e-06
	23.6215	11049	11142.4	10858.8	6976.05										7644.4	0.000293934	0.000496486	0.000674731	-2.33417e-05
	23.6409	10984	11139.6	10858.9	6913.88										7644.5	0.00029908	0.000495933	0.000692556	-5.9827e-05
	23.6604	11013	11136.8	10859	6945.66										7644.6	0.00030408	0.000496801	0.000709936	-9.55313e-05
	23.6798	11111	11134	10859.1	7046.4										7644.7	0.000308784	0.000499632	0.000726375	-0.000121575
	23.6992	11196	11131.4	10859.2	7134.09										7644.8	0.000313061	0.000504996	0.0007415	-0.00012971
	23.7186	11110	11128.7	10859.3	7050.73										7644.9	0.000316815	0.000513435	0.000755085	-0.000115505
	23.738	11203	11126.1	10859.3	7146.33										7645	0.000319989	0.000525397	0.000767057	-8.07325e-05
	23.7574	11089	11123.5	10859.4	7034.89										7645.1	0.000322566	0.000541174	0.000777476	-3.3113e-05
	23.7769	11068	11121	10859.5	7016.41										7645.2	0.00032457	0.000560836	0.000786497	1.65596e-05
	23.7963	11032	11118.6	10859.6	6982.89										7645.3	0.000326064	0.000584205	0.000794315	5.81064e-05
	23.8157	11192	11116.1	10859.7	7145.33										7645.4	0.000327139	0.000610844	0.000801108	8.45862e-05
	23.8351	11129	11113.7	10859.8	7084.73										7645.5	0.000327908	0.000640079	0.000806997	9.31058e-05
	23.8545	11209	11111.4	10859.9	7167.09										7645.6	0.000328493	0.000671032	0.000812012	8.42409e-05
	23.8739	11011	11109	10860	6971.41										7645.7	0.000329019	0.000702673	0.000816085	6.10552e-05
	23.8934	11105	11106.7	10860	7067.7										7645.8	0.000329603	0.000733877	0.000819056	2.83324e-05
	23.9128	11178	11104.5	10860.1	7142.95										7645.9	0.000330346	0.000763507	0.000820704	-8.08809e-06
	23.9322	10979	11102.3	10860.2	6946.16										7646	0.000331328	0.00079049	0.000820794	-4.22284e-05
	23.9516	10890	11100.1	10860.3	6859.35										7646.1	0.000332603	0.000813908	0.000819124	-6.90821e-05
	23.971	11071	11097.9	10860.4	7042.49										7646.2	0.000334194	0.000833071	0.000815574	-8.55345e-05
	23.9904	11195	11095.8	10860.5	7168.61										7646.3	0.000336098	0.000847564	0.000810128	-9.07727e-05
	24.0099	11158	11093.7	10860.5	7133.69										7646.4	0.000338291	0.000857271	0.000802871	-8.59844e-05
	24.0293	11004	11091.7	10860.6	6981.74										7646.5	0.000340734	0.000862366	0.000793977	-7.35445e-05
	24.0487	11087	11089.7	10860.7	7066.76										7646.6	0.000343378	0.00086328	0.00078369	-5.63437e-05
	24.0681	11038	11087.7	10860.8	7019.75										7646.7	0.000346172	0.000860638	0.000772306	-3.75334e-05
	24.0875	10955	11085.7	10860.8	6938.71										7646.8	0.000349059	0.000855199	0.000760171	-2.01985e-05
	24.107	10970	11083.8	10860.9	6955.64										7646.9	0.000351983	0.000847778	0.000747675	-6.69572e-06
	24.1264	11248	11081.9	10861	7235.54										7647	0.000354884	0.000839181	0.000735264	1.82246e-06
	24.1458	11081	11080	10861.1	7070.42										7647.1	0.000357707	0.000830144	0.000723441	5.5037e-06
	24.1652	11146	11078.2	10861.1	7137.26										7647.2	0.000360405	0.000821293	0.000712767	5.83901e-06
	24.1846	10805	11076.4	10861.2	6798.08										7647.3	0.00036295	0.000813114	0.000703843	5.35672e-06
	24.204	11124	11074.6	10861.3	7118.87										7647.4	0.000365346	0.000805959	0.00069728	6.57781e-06
	24.2235	11011	11072.8	10861.4	7007.64										7647.5	0.000367634	0.000800053	0.000693653	1.08197e-05
	24.2429	10977	11071.1	10861.4	6975.38										7647.6	0.000369902	0.000795514	0.000693459	1.76645e-05
	24.2623	11013	11069.4	10861.5	7013.09										7647.7	0.000372278	0.000792372	0.00069708	2.52158e-05
	24.2817	10897	11067.7	10861.6	6898.78										7647.8	0.00037493	0.000790577	0.000704746	3.07486e-05
	24.3011	11074	11066	10861.6	7077.44										7647.9	0.000378036	0.000790012	0.000716514	3.14316e-05
	24.3206	11036	11064.4	10861.7	7041.09										7648	0.00038177	0.000790502	0.000732241	2.50448e-05
	24.34	10968	11062.7	10861.8	6974.7										7648.1	0.000386262	0.000791836	0.000751578	1.06564e-05
	24.3594	10937	11061.1	10861.9	6945.3										7648.2	0.000391579	0.000793805	0.000773969	-1.09367e-05
	24.3788	10893	11059.6	10861.9	6902.87										7648.3	0.00039771	0.000796227	0.000798675	-3.72266e-05
	24.3982	10845	11058	10862	6856.42										7648.4	0.000404557	0.000798997	0.00082481	-6.4429e-05
	24.4176	11003	11056.5	10862.1	7015.95										7648.5	0.000411952	0.000802108	0.000851399	-8.81123e-05
	24.437	11117	11055	10862.1	7131.46										7648.6	0.000419676	0.000805674	0.000877451	-0.000103956
	24.4565	10944	11053.5	10862.2	6959.94										7648.7	0.00042748	0.000809927	0.000902045	-0.000108752
	24.4759	10977	11052	10862.3	6994.41										7648.8	0.000435114	0.000815182	0.000924406	-0.000101496
	24.4953	10922	11050.6	10862.3	6940.86										7648.9	0.000442342	0.000821792	0.000943981	-8.39698e-05
	24.5147	10921	11049.2	10862.4	6941.28										7649	0.000448967	0.00083008	0.000960481	-6.03514e-05
	24.5341	11107	11047.8	10862.4	7128.69										7649.1	0.000454836	0.000840293	0.000973892	-3.59157e-05
	24.5536	10972	11046.4	10862.5	6995.07										7649.2	0.000459851	0.000852553	0.000984442	-1.53415e-05
	24.573	11108	11045	10862.6	7132.44										7649.3	0.000463968	0.000866848	0.000992533	-1.42832e-06
	24.5924	11213	11043.6	10862.6	7238.79										7649.4	0.000467192	0.000883033	0.000998658	5.13553e-06
	24.6118	10877	11042.3	10862.7	6904.12										7649.5	0.000469568	0.000900841	0.001	5.24752e-06
	24.6312	10955	11041	10862.7	6983.44										7649.6	0.000471167	0.000919907	0.00101	9.18384e-07
	24.6506	10816	11039.7	10862.8	6845.73										7649.7	0.000472079	0.000939786	0.00101	-5.02588e-06
	24.6701	11008	11038.4	10862.9	7039.01										7649.8	0.000472402	0.000959976	0.00101	-9.37389e-06
	24.6895	10903	11037.2	10862.9	6935.27										7649.9	0.000472238	0.00097994	0.00102	-8.99279e-06
	24.7089	11069	11035.9	10863	7102.51										7650	0.000471678	0.000999131	0.00102	-1.36052e-06
	24.7283	10863	11034.7	10863	6897.74										7650.1	0.000470804	0.00102	0.00102	1.44453e-05
	24.7477	10861	11033.5	10863.1	6896.95										7650.2	0.000469676	0.00103	0.00102	3.65811e-05
	24.7672	10973	11032.3	10863.2	7010.15										7650.3	0.000468335	0.00105	0.00103	6.02351e-05
	24.7866	11052	11031.1	10863.2	7090.33										7650.4	0.000466801	0.00106	0.00103	7.91584e-05
	24.806	10938	11029.9	10863.3	6977.49										7650.5	0.000465092	0.00107	0.00103	8.83551e-05
	24.8254	11132	11028.8	10863.3	7172.64										7650.6	0.000463239	0.00107	0.00104	8.63822e-05
	24.8448	10859	11027.7	10863.4	6900.78										7650.7	0.000461299	0.00108	0.00104	7.59483e-05
	24.8642	10891	11026.5	10863.4	6933.9										7650.8	0.000459374	0.00108	0.00105	6.26961e-05
	24.8837	10936	11025.4	10863.5	6980										7650.9	0.000457615	0.00108	0.00105	5.29709e-05
	24.9031	11038	11024.3	10863.5	7083.1										7651	0.000456217	0.00108	0.00106	5.14639e-05
	24.9225	10884	11023.3	10863.6	6930.17										7651.1	0.000455412	0.00108	0.00107	5.95576e-05
	24.9419	10893	11022.2	10863.6	6940.24										7651.2	0.000455448	0.00107	0.00107	7.5046e-05
	24.9613	11052	11021.2	10863.7	7100.29										7651.3	0.00045657	0.00107	0.00108	9.3268e-05
	24.9808	10852	11020.1	10863.7	6901.32										7651.4	0.000458998	0.00107	0.00109	0.000108938
	25.0002	11037	11019.1	10863.8	7087.35										7651.5	0.000462913	0.00107	0.0011	0.000117737
	25.0196	11094	11018.1	10863.8	7145.36										7651.6	0.000468435	0.00107	0.00111	0.00011709
	25.039	11085	11017.1	10863.9	7137.35										7651.7	0.000475611	0.00107	0.00112	0.000106271
	25.0584	10829	11016.1	10863.9	6882.34										7651.8	0.000484407	0.00107	0.00112	8.63849e-05
	25.0778	10924	11015.1	10864	6978.31										7651.9	0.000494703	0.00107	0.00113	6.03775e-05
	25.0972	11202	11014.2	10864	7257.27										7652	0.000506295	0.00107	0.00113	3.28294e-05
	25.1167	11001	11013.2	10864.1	7057.22										7652.1	0.000518904	0.00107	0.00113	9.33828e-06
	25.1361	10967	11012.3	10864.1	7024.16										7652.2	0.000532194	0.00107	0.00114	-4.65757e-06
	25.1555	10913	11011.4	10864.2	6971.08										7652.3	0.000545793	0.00107	0.00114	-5.33953e-06
	25.1749	10897	11010.4	10864.2	6956										7652.4	0.000559313	0.00107	0.00114	8.3546e-06
	25.1943	11093	11009.5	10864.3	7152.9										7652.5	0.000572373	0.00107	0.00114	3.43713e-05
	25.2138	11081	11008.6	10864.3	7141.79										7652.6	0.000584623	0.00107	0.00114	6.81912e-05
	25.2332	11161	11007.8	10864.4	7222.67										7652.7	0.000595759	0.00106	0.00114	0.000104353
	25.2526	11055	11006.9	10864.4	7117.54										7652.8	0.000605534	0.00106	0.00115	0.000138088
	25.272	10851	11006	10864.5	6914.4										7652.9	0.000613775	0.00106	0.00115	0.000166197
	25.2914	10888	11005.2	10864.5	6952.25										7653	0.000620381	0.00106	0.00116	0.000186924
	25.3108	11034	11004.3	10864.6	7099.09										7653.1	0.000625329	0.00106	0.00117	0.000199334
	25.3303	11028	11003.5	10864.6	7093.92										7653.2	0.000628675	0.00107	0.00118	0.000203126
	25.3497	10986	11002.7	10864.6	7052.74										7653.3	0.000630543	0.00108	0.00119	0.000199142
	25.3691	10811	11001.9	10864.7	6878.55										7653.4	0.000631124	0.00109	0.00121	0.000189701
	25.3885	11078	11001.1	10864.7	7146.34										7653.5	0.000630665	0.0011	0.00122	0.000178
	25.4079	11115	11000.3	10864.8	7184.13										7653.6	0.000629448	0.00112	0.00123	0.000166912
	25.4274	11210	10999.5	10864.8	7279.91										7653.7	0.000627782	0.00115	0.00125	0.000158087
	25.4468	10881	10998.8	10864.9	6951.68										7653.8	0.000625974	0.00117	0.00126	0.000151825
	25.4662	11070	10998	10864.9	7141.44										7653.9	0.000624326	0.0012	0.00128	0.000147569
	25.4856	10832	10997.2	10864.9	6904.2										7654	0.000623112	0.00122	0.0013	0.000144559
	25.505	11133	10996.5	10865	7205.94										7654.1	0.000622576	0.00125	0.00131	0.000142226
	25.5244	11058	10995.8	10865	7131.67										7654.2	0.00062292	0.00127	0.00133	0.000140091
	25.5439	10954	10995	10865.1	7028.4										7654.3	0.000624294	0.00129	0.00134	0.000137519
	25.5633	10850	10994.3	10865.1	6925.12										7654.4	0.00062679	0.00131	0.00135	0.000134006
	25.5827	11081	10993.6	10865.1	7156.82										7654.5	0.000630434	0.00133	0.00136	0.000129889
	25.6021	10873	10992.9	10865.2	6949.52										7654.6	0.000635178	0.00135	0.00137	0.000126771
	25.6215	10749	10992.2	10865.2	6826.22										7654.7	0.000640905	0.00136	0.00137	0.000127318
	25.6409	10886	10991.5	10865.3	6963.9										7654.8	0.000647426	0.00137	0.00138	0.00013447
	25.6604	10911	10990.9	10865.3	6989.58										7654.9	0.000654502	0.00138	0.00138	0.000150204
	25.6798	10813	10990.2	10865.3	6892.24										7655	0.000661855	0.00139	0.00137	0.000174153
	25.6992	10900	10989.5	10865.4	6979.9										7655.1	0.000669201	0.0014	0.00137	0.000202709
	25.7186	11059	10988.9	10865.4	7139.55										7655.2	0.000676266	0.0014	0.00137	0.000229344
	25.738	11021	10988.2	10865.5	7102.2										7655.3	0.000682817	0.00141	0.00136	0.000246454
	25.7574	11059	10987.6	10865.5	7140.84										7655.4	0.000688673	0.00141	0.00135	0.000248208
	25.7769	11022	10987	10865.5	7104.47										7655.5	0.000693722	0.00142	0.00134	0.000233096
	25.7963	11051	10986.4	10865.6	7134.09										7655.6	0.000697916	0.00142	0.00133	0.000204835
	25.8157	10897	10985.7	10865.6	6980.7										7655.7	0.00070127	0.00142	0.00132	0.000171136
	25.8351	10984	10985.1	10865.7	7068.31										7655.8	0.000703844	0.00143	0.00131	0.000140988
	25.8545	11098	10984.5	10865.7	7182.91										7655.9	0.000705734	0.00143	0.0013	0.000121731
	25.874	10896	10983.9	10865.7	6981.51										7656	0.000707058	0.00143	0.00129	0.000116987
	25.8934	10990	10983.3	10865.8	7076.09										7656.1	0.000707943	0.00143	0.00128	0.00012607
	25.9128	10957	10982.8	10865.8	7043.67										7656.2	0.000708524	0.00143	0.00128	0.000144879
	25.9322	10895	10982.2	10865.8	6982.25										7656.3	0.000708936	0.00144	0.00127	0.000167727
	25.9516	10794	10981.6	10865.9	6881.81										7656.4	0.000709312	0.00144	0.00127	0.000189253
	25.971	11250	10981.1	10865.9	7338.37										7656.5	0.000709783	0.00143	0.00128	0.000205732
	25.9905	10855	10980.5	10865.9	6943.93										7656.6	0.000710471	0.00143	0.00129	0.000215596
	26.0099	11012	10980	10866	7101.48										7656.7	0.000711482	0.00143	0.0013	0.000219457
	26.0293	10821	10979.4	10866	6911.02										7656.8	0.000712889	0.00143	0.00131	0.00021968
	26.0487	10678	10978.9	10866.1	6768.55										7656.9	0.000714728	0.00143	0.00133	0.000219457
	26.0681	10838	10978.4	10866.1	6929.08										7657	0.000716983	0.00142	0.00134	0.000221567
	26.0876	10951	10977.8	10866.1	7042.6										7657.1	0.000719596	0.00142	0.00136	0.000227329
	26.107	11077	10977.3	10866.2	7169.12										7657.2	0.000722475	0.00142	0.00138	0.000236311
	26.1264	11017	10976.8	10866.2	7109.63										7657.3	0.000725519	0.00142	0.00141	0.000246785
	26.1458	11018	10976.3	10866.2	7111.13										7657.4	0.000728634	0.00142	0.00143	0.000256349
	26.1652	10948	10975.8	10866.3	7041.63										7657.5	0.000731753	0.00142	0.00144	0.000262411
	26.1846	11055	10975.3	10866.3	7149.13										7657.6	0.000734841	0.00142	0.00146	0.00026289
	26.2041	11137	10974.8	10866.3	7231.61										7657.7	0.000737894	0.00143	0.00148	0.000257196
	26.2235	11076	10974.3	10866.4	7171.1										7657.8	0.000740939	0.00144	0.00149	0.000246917
	26.2429	10911	10973.9	10866.4	7006.57										7657.9	0.000744029	0.00145	0.00149	0.000235528
	26.2623	10929	10973.4	10866.4	7025.04										7658	0.000747238	0.00146	0.0015	0.000227115
	26.2817	11048	10972.9	10866.5	7144.51										7658.1	0.000750657	0.00148	0.0015	0.000224858
	26.3011	11030	10972.5	10866.5	7126.97										7658.2	0.000754385	0.0015	0.0015	0.000230149
	26.3206	10954	10972	10866.5	7051.42										7658.3	0.000758526	0.00152	0.0015	0.000242619
	26.34	11172	10971.6	10866.6	7269.87										7658.4	0.000763173	0.00154	0.00149	0.000260673
	26.3594	10938	10971.1	10866.6	7036.32										7658.5	0.000768401	0.00156	0.00148	0.000281873
	26.3788	10763	10970.7	10866.6	6861.76										7658.6	0.000774256	0.00158	0.00148	0.00030289
	26.3982	11023	10970.3	10866.7	7122.19										7658.7	0.000780747	0.00159	0.00147	0.000319442
	26.4176	10929	10969.8	10866.7	7028.62										7658.8	0.000787835	0.00161	0.00146	0.000326943
	26.4371	11063	10969.4	10866.8	7163.04										7658.9	0.000795439	0.00162	0.00146	0.000321947
	26.4565	10846	10969	10866.8	6946.46										7659	0.000803432	0.00163	0.00146	0.000303571
	26.4759	11017	10968.6	10866.8	7117.87										7659.1	0.000811659	0.00164	0.00147	0.000274123
	26.4953	10997	10968.2	10866.9	7098.28										7659.2	0.00081995	0.00164	0.00147	0.000238754
	26.5147	11087	10967.8	10866.9	7188.69										7659.3	0.00082813	0.00164	0.00148	0.000204369
	26.5342	10941	10967.4	10866.9	7043.09										7659.4	0.000836037	0.00164	0.0015	0.00017802
	26.5536	10895	10967	10867	6997.48										7659.5	0.00084353	0.00164	0.00151	0.000165148
	26.573	10942	10966.6	10867	7044.87										7659.6	0.000850495	0.00164	0.00153	0.000168333
	26.5924	10909	10966.2	10867	7012.26										7659.7	0.000856847	0.00164	0.00156	0.000186873
	26.6118	10983	10965.8	10867.1	7086.64										7659.8	0.000862534	0.00164	0.00158	0.000217067
	26.6312	10944	10965.4	10867.1	7048.02										7659.9	0.000867538	0.00164	0.00161	0.000253251
	26.6507	11037	10965.1	10867.1	7141.39										7660	0.000871876	0.00164	0.00163	0.000289476
	26.6701	10900	10964.7	10867.2	7004.76										7660.1	0.000875599	0.00164	0.00166	0.000321176
	26.6895	10988	10964.3	10867.2	7093.12										7660.2	0.000878792	0.00165	0.00169	0.000346139
	26.7089	10851	10964	10867.2	6956.48										7660.3	0.000881564	0.00165	0.00172	0.000364455
	26.7283	10905	10963.6	10867.3	7010.83										7660.4	0.000884049	0.00166	0.00174	0.000377657
	26.7477	10739	10963.3	10867.3	6845.18										7660.5	0.000886392	0.00167	0.00177	0.000387493
	26.7672	10938	10962.9	10867.3	7044.53										7660.6	0.000888744	0.00168	0.00179	0.000394847
	26.7866	11007	10962.6	10867.4	7113.87										7660.7	0.000891246	0.0017	0.0018	0.000399295
	26.806	11039	10962.2	10867.4	7146.21										7660.8	0.000894025	0.00171	0.00182	0.000399504
	26.8254	11028	10961.9	10867.4	7135.54										7660.9	0.000897184	0.00172	0.00183	0.000394185
	26.8448	10858	10961.6	10867.5	6965.87										7661	0.0009008	0.00174	0.00184	0.000383004
	26.8642	10974	10961.2	10867.5	7082.2										7661.1	0.000904926	0.00176	0.00185	0.000367095
	26.8837	10844	10960.9	10867.5	6952.52										7661.2	0.000909591	0.00177	0.00185	0.000348953
	26.9031	11019	10960.6	10867.6	7127.84										7661.3	0.00091481	0.00179	0.00185	0.000331635
	26.9225	11106	10960.3	10867.6	7215.15										7661.4	0.000920588	0.0018	0.00185	0.000317696
	26.9419	10908	10960	10867.6	7017.46										7661.5	0.000926927	0.00182	0.00185	0.000308481
	26.9613	10802	10959.7	10867.7	6911.77										7661.6	0.00093383	0.00183	0.00185	0.000304163
	26.9808	10806	10959.4	10867.7	6916.07										7661.7	0.000941296	0.00184	0.00185	0.000304387
	27.0002	10999	10959.1	10867.7	7109.37										7661.8	0.000949317	0.00186	0.00185	0.000309028
	27.0196	10973	10958.8	10867.8	7083.66										7661.9	0.000957867	0.00187	0.00186	0.000318326
	27.039	10850	10958.5	10867.8	6960.96										7662	0.000966891	0.00188	0.00186	0.000332283
	27.0584	11008	10958.2	10867.8	7119.24										7662.1	0.000976307	0.00189	0.00188	0.000350089
	27.0779	10839	10957.9	10867.9	6950.53										7662.2	0.000986003	0.00191	0.00189	0.000370251
	27.0973	10900	10957.6	10867.9	7011.81										7662.3	0.000995848	0.00192	0.0019	0.000391237
	27.1167	10978	10957.4	10868	7090.08										7662.4	0.00101	0.00193	0.00192	0.000412098
	27.1361	10921	10957.1	10868	7033.36										7662.5	0.00102	0.00194	0.00194	0.00043275
	27.1555	10925	10956.8	10868	7037.63										7662.6	0.00102	0.00195	0.00195	0.000453898
	27.1749	10879	10956.5	10868.1	6991.89										7662.7	0.00103	0.00197	0.00197	0.000476625
	27.1944	11012	10956.3	10868.1	7125.15										7662.8	0.00104	0.00198	0.00198	0.000501732
	27.2138	11004	10956	10868.1	7117.41										7662.9	0.00105	0.00199	0.002	0.000529101
	27.2332	10924	10955.8	10868.2	7037.67										7663	0.00106	0.002	0.00201	0.000557371
	27.2526	10975	10955.5	10868.2	7088.92										7663.1	0.00107	0.00201	0.00202	0.000584116
	27.272	10813	10955.3	10868.2	6927.17										7663.2	0.00107	0.00201	0.00203	0.000606434
	27.2914	10951	10955	10868.3	7065.41										7663.3	0.00108	0.00202	0.00204	0.00062147
	27.3109	10995	10954.8	10868.3	7109.66										7663.4	0.00109	0.00202	0.00204	0.000626593
	27.3303	10836	10954.5	10868.4	6950.89										7663.5	0.0011	0.00202	0.00205	0.000619373
	27.3497	10775	10954.3	10868.4	6890.13										7663.6	0.0011	0.00202	0.00205	0.000597883
	27.3691	10874	10954.1	10868.4	6989.36										7663.7	0.00111	0.00202	0.00206	0.000561727
	27.3885	11057	10953.9	10868.5	7172.59										7663.8	0.00112	0.00202	0.00206	0.000513439
	27.4079	11080	10953.6	10868.5	7195.82										7663.9	0.00113	0.00202	0.00207	0.000459092
	27.4274	10939	10953.4	10868.5	7055.04										7664	0.00113	0.00202	0.00207	0.00040732
	27.4468	10927	10953.2	10868.6	7043.26										7664.1	0.00114	0.00202	0.00207	0.000366966
	27.4662	10886	10953	10868.6	7002.47										7664.2	0.00115	0.00202	0.00208	0.000344325
	27.4856	10895	10952.8	10868.7	7011.69										7664.3	0.00116	0.00203	0.00208	0.000341047
	27.505	11078	10952.5	10868.7	7194.89										7664.4	0.00116	0.00204	0.00209	0.000353793
	27.5245	10980	10952.3	10868.7	7097.1										7664.5	0.00117	0.00205	0.00209	0.000376047
	27.5439	10962	10952.1	10868.8	7079.31										7664.6	0.00117	0.00207	0.0021	0.000401165
	27.5633	10990	10951.9	10868.8	7107.51										7664.7	0.00118	0.00208	0.0021	0.000424905
	27.5827	10865	10951.7	10868.9	6982.7										7664.8	0.00118	0.0021	0.00211	0.00044609
	27.6021	11125	10951.5	10868.9	7242.9										7664.9	0.00119	0.00212	0.00211	0.000465459
	27.6215	10970	10951.4	10868.9	7088.09										7665	0.00119	0.00214	0.00211	0.000483885
	27.641	10830	10951.2	10869	6948.28										7665.1	0.00119	0.00216	0.00211	0.000501215
	27.6604	10943	10951	10869	7061.46										7665.2	0.00119	0.00218	0.0021	0.000516233
	27.6798	10830	10950.8	10869.1	6948.65										7665.3	0.00119	0.0022	0.0021	0.000527486
	27.6992	10948	10950.6	10869.1	7066.83										7665.4	0.00119	0.00222	0.0021	0.000534286
	27.7186	11053	10950.4	10869.1	7172										7665.5	0.00119	0.00223	0.00209	0.000537316
	27.7381	10991	10950.3	10869.2	7110.18										7665.6	0.00119	0.00225	0.00209	0.000538565
	27.7575	10782	10950.1	10869.2	6901.35										7665.7	0.00119	0.00226	0.00209	0.000540613
	27.7769	11024	10949.9	10869.3	7143.51										7665.8	0.00119	0.00228	0.0021	0.000545528
	27.7963	11206	10949.8	10869.3	7325.68										7665.9	0.00119	0.00229	0.00211	0.000553777
	27.8157	10786	10949.6	10869.3	6905.84										7666	0.0012	0.00229	0.00212	0.000563805
	27.8351	10994	10949.4	10869.4	7114										7666.1	0.0012	0.0023	0.00213	0.000572669
	27.8545	10984	10949.3	10869.4	7104.16										7666.2	0.0012	0.00231	0.00215	0.000577422
	27.874	10879	10949.1	10869.5	6999.31										7666.3	0.00121	0.00231	0.00217	0.00057648
	27.8934	10772	10949	10869.5	6892.46										7666.4	0.00121	0.00231	0.00219	0.000570341
	27.9128	11072	10948.8	10869.6	7192.61										7666.5	0.00122	0.00231	0.00221	0.000561459
	27.9322	10774	10948.7	10869.6	6894.76										7666.6	0.00123	0.0023	0.00223	0.000553428
	27.9516	10704	10948.5	10869.6	6824.9										7666.7	0.00123	0.00229	0.00225	0.000549702
	27.9711	11047	10948.4	10869.7	7168.04										7666.8	0.00124	0.00228	0.00227	0.000552116
	27.9905	10758	10948.3	10869.7	6879.18										7666.9	0.00125	0.00227	0.00228	0.000559847
	28.0099	10875	10948.1	10869.8	6996.31										7667	0.00126	0.00226	0.0023	0.000569567
	28.0293	11036	10948	10869.8	7157.45										7667.1	0.00126	0.00224	0.00231	0.000576952
	28.0487	10925	10947.9	10869.9	7046.58										7667.2	0.00127	0.00223	0.00232	0.00057879
	28.0681	10945	10947.7	10869.9	7066.7										7667.3	0.00128	0.00222	0.00233	0.000574463
	28.0876	10947	10947.6	10870	7068.83										7667.4	0.00129	0.0022	0.00234	0.000566162
	28.107	10918	10947.5	10870	7039.95										7667.5	0.0013	0.0022	0.00234	0.000557929
	28.1264	10930	10947.4	10870.1	7052.07										7667.6	0.00131	0.00219	0.00235	0.000554
	28.1458	10975	10947.3	10870.1	7097.19										7667.7	0.00132	0.00219	0.00236	0.000557172
	28.1652	10829	10947.1	10870.2	6951.3										7667.8	0.00133	0.0022	0.00237	0.000567967
	28.1847	10774	10947	10870.2	6896.41										7667.9	0.00133	0.00221	0.00237	0.000584849
	28.2041	10745	10946.9	10870.3	6867.52										7668	0.00134	0.00222	0.00238	0.000605073
	28.2235	11031	10946.8	10870.3	7153.63										7668.1	0.00135	0.00224	0.00239	0.000625597
	28.2429	10890	10946.7	10870.3	7012.73										7668.2	0.00136	0.00226	0.0024	0.000643837
	28.2623	10840	10946.6	10870.4	6962.83										7668.3	0.00136	0.00229	0.0024	0.000658252
	28.2817	10835	10946.5	10870.4	6957.93										7668.4	0.00137	0.00232	0.00241	0.000668512
	28.3012	10924	10946.4	10870.5	7047.02										7668.5	0.00138	0.00234	0.00242	0.000675267
	28.3206	10943	10946.3	10870.5	7066.12										7668.6	0.00139	0.00237	0.00243	0.000679956
	28.34	10960	10946.2	10870.6	7083.21										7668.7	0.00139	0.0024	0.00244	0.000684804
	28.3594	10864	10946.1	10870.6	6987.3										7668.8	0.0014	0.00243	0.00244	0.000692538
	28.3788	10836	10946.1	10870.7	6959.38										7668.9	0.00141	0.00245	0.00245	0.000705409
	28.3982	10817	10946	10870.7	6940.47										7669	0.00142	0.00247	0.00246	0.000723936
	28.4177	11116	10945.9	10870.8	7239.55										7669.1	0.00143	0.00249	0.00246	0.000746412
	28.4371	10992	10945.8	10870.9	7115.63										7669.2	0.00144	0.00251	0.00247	0.000769558
	28.4565	10902	10945.7	10870.9	7025.7										7669.3	0.00145	0.00252	0.00248	0.000789751
	28.4759	10964	10945.7	10871	7087.78										7669.4	0.00146	0.00253	0.00248	0.000804234
	28.4953	10886	10945.6	10871	7009.85										7669.5	0.00147	0.00254	0.00249	0.000811968
	28.5147	10875	10945.5	10871.1	6998.92										7669.6	0.00148	0.00254	0.0025	0.000813718
	28.5342	11062	10945.5	10871.1	7185.99										7669.7	0.00149	0.00254	0.00251	0.000811347
	28.5536	10922	10945.4	10871.2	7046.05										7669.8	0.0015	0.00255	0.00252	0.000806888
	28.573	10965	10945.3	10871.2	7089.11										7669.9	0.0015	0.00255	0.00253	0.000801955
	28.5924	11069	10945.3	10871.3	7193.17										7670	0.00151	0.00255	0.00254	0.000797558
	28.6118	10830	10945.2	10871.3	6954.23										7670.1	0.00152	0.00255	0.00256	0.000794051
	28.6313	10921	10945.2	10871.4	7045.28										7670.2	0.00153	0.00254	0.00257	0.00079113
	28.6507	10951	10945.1	10871.4	7075.33										7670.3	0.00153	0.00254	0.00259	0.000788009
	28.6701	10925	10945.1	10871.5	7049.38										7670.4	0.00153	0.00255	0.00261	0.000783949
	28.6895	10906	10945	10871.6	7030.43										7670.5	0.00154	0.00255	0.00263	0.000778967
	28.7089	11123	10945	10871.6	7247.48										7670.6	0.00154	0.00255	0.00265	0.000774134
	28.7283	10902	10944.9	10871.7	7026.52										7670.7	0.00155	0.00256	0.00268	0.000771129
	28.7478	10805	10944.9	10871.7	6929.56										7670.8	0.00155	0.00257	0.0027	0.000771416
	28.7672	11131	10944.8	10871.8	7255.6										7670.9	0.00156	0.00259	0.00273	0.000775803
	28.7866	10996	10944.8	10871.9	7120.63										7671	0.00156	0.00261	0.00275	0.000784606
	28.806	10984	10944.8	10871.9	7108.67										7671.1	0.00157	0.00263	0.00278	0.000798077
	28.8254	10951	10944.7	10872	7075.7										7671.2	0.00158	0.00265	0.0028	0.000816569
	28.8449	11057	10944.7	10872	7181.73										7671.3	0.0016	0.00268	0.00282	0.000840113
	28.8643	10730	10944.7	10872.1	6854.75										7671.4	0.00161	0.0027	0.00284	0.000867748
	28.8837	10842	10944.7	10872.2	6966.78										7671.5	0.00163	0.00273	0.00285	0.000897252
	28.9031	10893	10944.6	10872.2	7017.8										7671.6	0.00165	0.00276	0.00286	0.000925704
	28.9225	10637	10944.6	10872.3	6761.82										7671.7	0.00167	0.00279	0.00287	0.000950622
	28.9419	10820	10944.6	10872.3	6944.84										7671.8	0.0017	0.00282	0.00288	0.000970949
	28.9613	10997	10944.6	10872.4	7121.85										7671.9	0.00172	0.00284	0.00288	0.000987304
	28.9808	11194	10944.6	10872.5	7318.87										7672	0.00174	0.00287	0.00288	0.001
	29.0002	10969	10944.6	10872.5	7093.88										7672.1	0.00177	0.0029	0.00287	0.00102
	29.0196	10930	10944.6	10872.6	7054.88										7672.2	0.00179	0.00293	0.00286	0.00103
	29.039	11009	10944.6	10872.7	7133.89										7672.3	0.00181	0.00296	0.00285	0.00105
	29.0584	10932	10944.5	10872.7	7056.89										7672.4	0.00182	0.00298	0.00284	0.00108
	29.0779	10730	10944.5	10872.8	6854.89										7672.5	0.00183	0.003	0.00283	0.0011
	29.0973	10949	10944.5	10872.8	7073.89										7672.6	0.00184	0.00302	0.00282	0.00113
	29.1167	11035	10944.5	10872.9	7159.89										7672.7	0.00185	0.00304	0.00282	0.00116
	29.1361	10813	10944.6	10873	6937.89										7672.8	0.00185	0.00305	0.00281	0.0012
	29.1555	11059	10944.6	10873	7183.88										7672.9	0.00185	0.00306	0.00281	0.00123
	29.1749	10949	10944.6	10873.1	7073.87										7673	0.00184	0.00306	0.00281	0.00126
	29.1944	10921	10944.6	10873.2	7045.85										7673.1	0.00183	0.00305	0.00282	0.00129
	29.2138	10876	10944.6	10873.3	7000.84										7673.2	0.00182	0.00304	0.00282	0.00132
	29.2332	10938	10944.6	10873.3	7062.82										7673.3	0.0018	0.00303	0.00284	0.00134
	29.2526	10834	10944.6	10873.4	6958.8										7673.4	0.00179	0.00301	0.00286	0.00136
	29.272	11081	10944.7	10873.5	7205.78										7673.5	0.00177	0.00299	0.00288	0.00137
	29.2915	11096	10944.7	10873.5	7220.76										7673.6	0.00176	0.00297	0.0029	0.00137
	29.3109	10888	10944.7	10873.6	7012.73										7673.7	0.00174	0.00295	0.00294	0.00137
	29.3303	11032	10944.7	10873.7	7156.71										7673.8	0.00173	0.00293	0.00297	0.00137
	29.3497	10843	10944.8	10873.7	6967.68										7673.9	0.00172	0.00292	0.00301	0.00135
	29.3691	11065	10944.8	10873.8	7189.64										7674	0.00172	0.00291	0.00305	0.00133
	29.3885	10845	10944.8	10873.9	6969.61										7674.1	0.00172	0.0029	0.00309	0.00129
	29.408	10999	10944.9	10874	7123.57										7674.2	0.00172	0.00291	0.00313	0.00124
	29.4274	11012	10944.9	10874	7136.53										7674.3	0.00172	0.00292	0.00318	0.00118
	29.4468	10915	10944.9	10874.1	7039.49										7674.4	0.00173	0.00294	0.00321	0.00111
	29.4662	10789	10945	10874.2	6913.45										7674.5	0.00174	0.00297	0.00325	0.00103
	29.4856	11196	10945	10874.3	7320.4										7674.6	0.00176	0.003	0.00328	0.000955131
	29.5051	10954	10945.1	10874.3	7078.35										7674.7	0.00178	0.00303	0.00331	0.000891258
	29.5245	11011	10945.1	10874.4	7135.3										7674.8	0.0018	0.00307	0.00333	0.000844328
	29.5439	10956	10945.2	10874.5	7080.25										7674.9	0.00182	0.00311	0.00335	0.000818729
	29.5633	10797	10945.2	10874.6	6921.19										7675	0.00184	0.00316	0.00336	0.000815346
	29.5827	10935	10945.3	10874.6	7059.14										7675.1	0.00187	0.00319	0.00337	0.000831684
	29.6021	10980	10945.4	10874.7	7104.08										7675.2	0.00189	0.00323	0.00338	0.000863247
	29.6215	11037	10945.4	10874.8	7161.02										7675.3	0.00192	0.00326	0.00338	0.000905488
	29.641	10871	10945.5	10874.9	6994.95										7675.4	0.00194	0.00329	0.00338	0.000955276
	29.6604	11001	10945.6	10874.9	7124.88										7675.5	0.00197	0.00332	0.00338	0.00101
	29.6798	11007	10945.6	10875	7130.82										7675.6	0.00199	0.00334	0.00339	0.00107
	29.6992	11037	10945.7	10875.1	7160.75										7675.7	0.00202	0.00336	0.00339	0.00114
	29.7186	11062	10945.8	10875.2	7185.67										7675.8	0.00204	0.00338	0.00339	0.0012
	29.7381	10861	10945.8	10875.3	6984.6										7675.9	0.00206	0.00339	0.00339	0.00127
	29.7575	10800	10945.9	10875.3	6923.52										7676	0.00208	0.0034	0.0034	0.00132
	29.7769	11012	10946	10875.4	7135.44										7676.1	0.00209	0.00341	0.00341	0.00137
	29.7963	10866	10946.1	10875.5	6989.36										7676.2	0.00211	0.00342	0.00341	0.0014
	29.8157	10908	10946.2	10875.6	7031.27										7676.3	0.00213	0.00342	0.00342	0.00142
	29.8351	10899	10946.3	10875.7	7022.19										7676.4	0.00214	0.00343	0.00343	0.00143
	29.8546	11021	10946.3	10875.8	7144.1										7676.5	0.00215	0.00344	0.00344	0.00144
	29.874	10906	10946.4	10875.8	7029.01										7676.6	0.00216	0.00345	0.00345	0.00145
	29.8934	10996	10946.5	10875.9	7118.91										7676.7	0.00217	0.00346	0.00346	0.00145
	29.9128	10844	10946.6	10876	6966.82										7676.8	0.00218	0.00347	0.00346	0.00145
	29.9322	10927	10946.7	10876.1	7049.72										7676.9	0.00218	0.00349	0.00347	0.00145
	29.9517	10929	10946.8	10876.2	7051.62										7677	0.00219	0.0035	0.00347	0.00144
	29.9711	10964	10946.9	10876.3	7086.52										7677.1	0.00219	0.00352	0.00348	0.00143
	29.9905	10791	10947	10876.4	6913.41										7677.2	0.0022	0.00354	0.00348	0.00141
	30.0099	10941	10947.1	10876.4	7063.3										7677.3	0.00221	0.00356	0.00349	0.00139
	30.0293	11002	10947.2	10876.5	7124.19										7677.4	0.00222	0.00358	0.0035	0.00137
	30.0487	10877	10947.4	10876.6	6999.08										7677.5	0.00222	0.0036	0.00351	0.00135
	30.0682	11338	10947.5	10876.7	7459.97										7677.6	0.00223	0.00362	0.00352	0.00134
	30.0876	11078	10947.6	10876.8	7199.85										7677.7	0.00224	0.00364	0.00353	0.00134
	30.107	10877	10947.7	10876.9	6998.73										7677.8	0.00225	0.00367	0.00355	0.00135
	30.1264	11029	10947.8	10877	7150.61										7677.9	0.00226	0.00369	0.00357	0.00137
	30.1458	11115	10948	10877.1	7236.49										7678	0.00228	0.00371	0.00359	0.00141
	30.1653	10973	10948.1	10877.2	7094.36										7678.1	0.00229	0.00373	0.00361	0.00146
	30.1847	11020	10948.2	10877.3	7141.23										7678.2	0.0023	0.00375	0.00364	0.00151
	30.2041	10910	10948.3	10877.3	7031.1										7678.3	0.00231	0.00376	0.00367	0.00156
	30.2235	11121	10948.5	10877.4	7241.97										7678.4	0.00232	0.00378	0.0037	0.0016
	30.2429	10849	10948.6	10877.5	6969.84										7678.5	0.00234	0.00379	0.00373	0.00164
	30.2623	10768	10948.7	10877.6	6888.7										7678.6	0.00235	0.0038	0.00376	0.00166
	30.2817	10854	10948.9	10877.7	6974.56										7678.7	0.00236	0.00382	0.0038	0.00167
	30.3012	11127	10949	10877.8	7247.42										7678.8	0.00237	0.00383	0.00383	0.00167
	30.3206	11036	10949.2	10877.9	7156.27										7678.9	0.00238	0.00384	0.00386	0.00167
	30.34	11032	10949.3	10878	7152.12										7679	0.00239	0.00386	0.0039	0.00166
	30.3594	10884	10949.5	10878.1	7003.97										7679.1	0.0024	0.00387	0.00393	0.00166
	30.3788	10935	10949.6	10878.2	7054.82										7679.2	0.00241	0.00389	0.00396	0.00167
	30.3983	10947	10949.8	10878.3	7066.67										7679.3	0.00242	0.00391	0.004	0.00168
	30.4177	11010	10949.9	10878.4	7129.51										7679.4	0.00244	0.00393	0.00403	0.0017
	30.4371	10807	10950.1	10878.5	6926.35										7679.5	0.00245	0.00395	0.00406	0.00172
	30.4565	10721	10950.2	10878.6	6840.19										7679.6	0.00246	0.00398	0.00408	0.00175
	30.4759	11076	10950.4	10878.7	7195.03										7679.7	0.00247	0.00401	0.00411	0.00177
	30.4953	10970	10950.6	10878.8	7088.86										7679.8	0.00248	0.00403	0.00413	0.0018
	30.5148	10918	10950.7	10878.9	7036.69										7679.9	0.00249	0.00406	0.00415	0.00182
	30.5342	10989	10950.9	10879	7107.52										7680	0.00251	0.00409	0.00417	0.00184
	30.5536	11067	10951.1	10879.1	7185.35										7680.1	0.00252	0.00411	0.00418	0.00185
	30.573	10959	10951.3	10879.2	7077.17										7680.2	0.00254	0.00414	0.00419	0.00184
	30.5924	10922	10951.4	10879.3	7039.99										7680.3	0.00255	0.00417	0.0042	0.00183
	30.6119	11279	10951.6	10879.4	7396.81										7680.4	0.00257	0.00419	0.0042	0.00182
	30.6313	11139	10951.8	10879.5	7256.63										7680.5	0.00259	0.00422	0.0042	0.00179
	30.6507	10804	10952	10879.6	6921.44										7680.6	0.0026	0.00424	0.0042	0.00177
	30.6701	11031	10952.2	10879.7	7148.25										7680.7	0.00262	0.00426	0.0042	0.00175
	30.6895	10937	10952.4	10879.8	7054.06										7680.8	0.00264	0.00429	0.0042	0.00173
	30.7089	11076	10952.6	10879.9	7192.86										7680.9	0.00265	0.00431	0.0042	0.00173
	30.7284	11033	10952.8	10880	7149.67										7681	0.00267	0.00433	0.00421	0.00173
	30.7478	10955	10953	10880.1	7071.47										7681.1	0.00268	0.00435	0.00422	0.00174
	30.7672	10893	10953.2	10880.3	7009.27										7681.2	0.0027	0.00437	0.00423	0.00176
	30.7866	10913	10953.4	10880.4	7029.06										7681.3	0.00271	0.00439	0.00425	0.00178
	30.806	10759	10953.6	10880.5	6874.86										7681.4	0.00273	0.00441	0.00427	0.0018
	30.8254	10859	10953.8	10880.6	6974.65										7681.5	0.00274	0.00443	0.0043	0.00182
	30.8449	11004	10954	10880.7	7119.43										7681.6	0.00276	0.00445	0.00434	0.00184
	30.8643	10831	10954.2	10880.8	6946.22										7681.7	0.00278	0.00447	0.00438	0.00187
	30.8837	10893	10954.4	10880.9	7008										7681.8	0.00279	0.00449	0.00442	0.0019
	30.9031	10819	10954.7	10881	6933.78										7681.9	0.00281	0.00451	0.00446	0.00192
	30.9225	10743	10954.9	10881.1	6857.56										7682	0.00282	0.00453	0.00451	0.00194
	30.9419	11008	10955.1	10881.2	7122.33										7682.1	0.00284	0.00455	0.00455	0.00196
	30.9614	11031	10955.3	10881.4	7145.11										7682.2	0.00286	0.00457	0.00459	0.00198
	30.9808	10844	10955.6	10881.5	6957.88										7682.3	0.00288	0.00459	0.00463	0.00199
	31.0002	10975	10955.8	10881.6	7088.64										7682.4	0.00289	0.0046	0.00466	0.002
	31.0196	11033	10956	10881.7	7146.41										7682.5	0.00291	0.00462	0.00469	0.00201
	31.039	11106	10956.3	10881.8	7219.17										7682.6	0.00293	0.00464	0.00471	0.00201
	31.0585	10977	10956.5	10881.9	7089.93										7682.7	0.00294	0.00465	0.00473	0.00202
	31.0779	11031	10956.8	10882	7143.68										7682.8	0.00296	0.00467	0.00475	0.00203
	31.0973	10693	10957	10882.2	6805.43										7682.9	0.00297	0.00468	0.00477	0.00203
	31.1167	10962	10957.3	10882.3	7074.18										7683	0.00299	0.0047	0.00478	0.00203
	31.1361	10965	10957.5	10882.4	7076.93										7683.1	0.003	0.00471	0.00479	0.00203
	31.1555	11121	10957.8	10882.5	7232.67										7683.2	0.00302	0.00473	0.0048	0.00204
	31.175	10928	10958	10882.6	7039.42										7683.3	0.00303	0.00474	0.00481	0.00204
	31.1944	10975	10958.3	10882.7	7086.15										7683.4	0.00304	0.00475	0.00482	0.00206
	31.2138	10953	10958.6	10882.9	7063.89										7683.5	0.00306	0.00477	0.00483	0.00208
	31.2332	10910	10958.8	10883	7020.62										7683.6	0.00307	0.00478	0.00484	0.0021
	31.2526	11058	10959.1	10883.1	7168.35										7683.7	0.00308	0.0048	0.00485	0.00213
	31.2721	11038	10959.4	10883.2	7148.08										7683.8	0.00309	0.00482	0.00487	0.00216
	31.2915	10915	10959.6	10883.3	7024.8										7683.9	0.00311	0.00485	0.00488	0.0022
	31.3109	11078	10959.9	10883.5	7187.52										7684	0.00312	0.00487	0.00489	0.00223
	31.3303	10949	10960.2	10883.6	7058.24										7684.1	0.00313	0.0049	0.00491	0.00225
	31.3497	10995	10960.5	10883.7	7103.96										7684.2	0.00315	0.00493	0.00492	0.00228
	31.3691	10948	10960.8	10883.8	7056.67										7684.3	0.00317	0.00497	0.00494	0.0023
	31.3885	10927	10961.1	10884	7035.38										7684.4	0.00318	0.005	0.00496	0.00232
	31.408	10896	10961.4	10884.1	7004.08										7684.5	0.0032	0.00503	0.00497	0.00234
	31.4274	11176	10961.7	10884.2	7283.79										7684.6	0.00322	0.00506	0.00499	0.00236
	31.4468	11006	10962	10884.3	7113.49										7684.7	0.00324	0.00509	0.00501	0.00237
	31.4662	10983	10962.3	10884.5	7090.18										7684.8	0.00326	0.00512	0.00502	0.00239
	31.4856	11017	10962.6	10884.6	7123.88										7684.9	0.00328	0.00515	0.00504	0.00239
	31.5051	11170	10962.9	10884.7	7276.57										7685	0.00331	0.00517	0.00505	0.00239
	31.5245	10930	10963.2	10884.8	7036.25										7685.1	0.00333	0.0052	0.00506	0.00238
	31.5439	10884	10963.5	10885	6989.94										7685.2	0.00335	0.00522	0.00507	0.00237
	31.5633	10811	10963.8	10885.1	6916.62										7685.3	0.00337	0.00524	0.00509	0.00236
	31.5827	10867	10964.1	10885.2	6972.29										7685.4	0.00339	0.00525	0.0051	0.00236
	31.6022	11129	10964.5	10885.4	7233.97										7685.5	0.00341	0.00526	0.00511	0.00236
	31.6216	11009	10964.8	10885.5	7113.64										7685.6	0.00343	0.00528	0.00513	0.00238
	31.641	10912	10965.1	10885.6	7016.31										7685.7	0.00345	0.00529	0.00515	0.00241
	31.6604	11166	10965.5	10885.8	7269.97										7685.8	0.00347	0.00529	0.00517	0.00245
	31.6798	11063	10965.8	10885.9	7166.63										7685.9	0.00348	0.0053	0.0052	0.00249
	31.6992	10959	10966.2	10886	7062.29										7686	0.0035	0.00531	0.00524	0.00253
	31.7187	10873	10966.5	10886.1	6975.94										7686.1	0.00352	0.00532	0.00528	0.00256
	31.7381	11056	10966.8	10886.3	7158.59										7686.2	0.00354	0.00532	0.00532	0.00259
	31.7575	10948	10967.2	10886.4	7050.24										7686.3	0.00356	0.00533	0.00536	0.0026
	31.7769	10944	10967.6	10886.5	7045.88										7686.4	0.00358	0.00535	0.00541	0.0026
	31.7963	10878	10967.9	10886.7	6979.52										7686.5	0.00359	0.00536	0.00546	0.0026
	31.8157	10935	10968.3	10886.8	7036.16										7686.6	0.00361	0.00538	0.00551	0.00261
	31.8352	10953	10968.6	10887	7053.79										7686.7	0.00363	0.0054	0.00556	0.00263
	31.8546	11000	10969	10887.1	7100.42										7686.8	0.00365	0.00542	0.00561	0.00265
	31.874	11089	10969.4	10887.2	7189.05										7686.9	0.00367	0.00544	0.00565	0.00268
	31.8934	11101	10969.8	10887.4	7200.67										7687	0.00369	0.00547	0.00568	0.00271
	31.9128	10992	10970.2	10887.5	7091.29										7687.1	0.00371	0.0055	0.00572	0.00275
	31.9322	10984	10970.5	10887.6	7082.9										7687.2	0.00374	0.00553	0.00575	0.00277
	31.9517	10980	10970.9	10887.8	7078.51										7687.3	0.00376	0.00556	0.00577	0.0028
	31.9711	11120	10971.3	10887.9	7218.12										7687.4	0.00378	0.00559	0.0058	0.00282
	31.9905	10968	10971.7	10888.1	7065.72										7687.5	0.0038	0.00562	0.00581	0.00284
	32.0099	11046	10972.1	10888.2	7143.32										7687.6	0.00382	0.00566	0.00583	0.00286
	32.0293	11044	10972.5	10888.3	7140.92										7687.7	0.00384	0.00569	0.00584	0.00288
	32.0487	10800	10972.9	10888.5	6896.51										7687.8	0.00386	0.00573	0.00586	0.0029
	32.0682	11285	10973.3	10888.6	7381.09										7687.9	0.00388	0.00576	0.00587	0.00291
	32.0876	11114	10973.8	10888.8	7209.68										7688	0.0039	0.0058	0.00588	0.00292
	32.107	11012	10974.2	10888.9	7107.26										7688.1	0.00392	0.00584	0.00589	0.00293
	32.1264	10961	10974.6	10889	7055.83										7688.2	0.00394	0.00587	0.00591	0.00296
	32.1458	10881	10975	10889.2	6975.4										7688.3	0.00396	0.00591	0.00592	0.00299
	32.1653	10892	10975.5	10889.3	6985.97										7688.4	0.00399	0.00595	0.00594	0.00304
	32.1847	11118	10975.9	10889.5	7211.53										7688.5	0.00401	0.00598	0.00595	0.00309
	32.2041	10990	10976.3	10889.6	7083.09										7688.6	0.00403	0.00602	0.00597	0.00314
	32.2235	10972	10976.8	10889.8	7064.65										7688.7	0.00406	0.00606	0.00598	0.00319
	32.2429	11115	10977.2	10889.9	7207.19										7688.8	0.00408	0.00609	0.006	0.00322
	32.2623	10936	10977.7	10890.1	7027.74										7688.9	0.00411	0.00613	0.00601	0.00324
	32.2818	11069	10978.2	10890.2	7160.28										7689	0.00414	0.00616	0.00602	0.00324
	32.3012	11058	10978.6	10890.4	7148.82										7689.1	0.00416	0.0062	0.00603	0.00322
	32.3206	10854	10979.1	10890.5	6944.35										7689.2	0.00419	0.00623	0.00605	0.0032
	32.34	11016	10979.6	10890.6	7105.88										7689.3	0.00422	0.00626	0.00606	0.00318
	32.3594	10754	10980	10890.8	6843.4										7689.4	0.00425	0.00629	0.00607	0.00317
	32.3788	11013	10980.5	10890.9	7101.92										7689.5	0.00427	0.00632	0.00609	0.00316
	32.3983	11152	10981	10891.1	7240.43										7689.6	0.0043	0.00635	0.00611	0.00317
	32.4177	11035	10981.5	10891.2	7122.94										7689.7	0.00433	0.00638	0.00614	0.00318
	32.4371	11058	10982	10891.4	7145.45										7689.8	0.00435	0.0064	0.00617	0.00321
	32.4565	11087	10982.5	10891.5	7173.95										7689.9	0.00438	0.00642	0.00621	0.00324
	32.4759	11044	10983	10891.7	7130.44										7690	0.00441	0.00645	0.00625	0.00327
	32.4954	11021	10983.5	10891.9	7106.93										7690.1	0.00443	0.00647	0.0063	0.00332
	32.5148	10979	10984	10892	7064.42										7690.2	0.00446	0.00649	0.00635	0.00336
	32.5342	11125	10984.5	10892.2	7209.89										7690.3	0.00449	0.00651	0.00641	0.00342
	32.5536	10935	10985.1	10892.3	7019.37										7690.4	0.00451	0.00653	0.00647	0.00347
	32.573	10899	10985.6	10892.5	6982.84										7690.5	0.00454	0.00655	0.00653	0.00352
	32.5924	10963	10986.1	10892.6	7046.3										7690.6	0.00457	0.00658	0.00659	0.00357
	32.6119	10961	10986.7	10892.8	7043.76										7690.7	0.00459	0.0066	0.00665	0.00361
	32.6313	10693	10987.2	10892.9	6775.22										7690.8	0.00462	0.00662	0.0067	0.00364
	32.6507	10817	10987.8	10893.1	6898.66										7690.9	0.00465	0.00664	0.00675	0.00367
	32.6701	10971	10988.3	10893.2	7052.11										7691	0.00467	0.00667	0.0068	0.00368
	32.6895	10941	10988.9	10893.4	7021.54										7691.1	0.0047	0.00669	0.00684	0.00368
	32.709	11061	10989.5	10893.6	7140.98										7691.2	0.00473	0.00672	0.00688	0.00368
	32.7284	10942	10990	10893.7	7021.4										7691.3	0.00476	0.00675	0.00692	0.00367
	32.7478	10953	10990.6	10893.9	7031.82										7691.4	0.00479	0.00678	0.00695	0.00367
	32.7672	10999	10991.2	10894	7077.24										7691.5	0.00482	0.00682	0.00697	0.00367
	32.7866	11130	10991.8	10894.2	7207.65										7691.6	0.00485	0.00685	0.00699	0.00369
	32.806	11099	10992.4	10894.3	7176.05										7691.7	0.00488	0.00689	0.00702	0.00371
	32.8255	11069	10993	10894.5	7145.45										7691.8	0.00491	0.00693	0.00704	0.00375
	32.8449	11038	10993.6	10894.7	7113.84										7691.9	0.00494	0.00698	0.00706	0.0038
	32.8643	10858	10994.2	10894.8	6933.22										7692	0.00497	0.00703	0.00708	0.00385
	32.8837	10870	10994.8	10895	6944.6										7692.1	0.005	0.00708	0.0071	0.0039
	32.9031	10991	10995.5	10895.1	7064.97										7692.2	0.00503	0.00713	0.00713	0.00395
	32.9225	10955	10996.1	10895.3	7028.34										7692.3	0.00506	0.00719	0.00715	0.00399
	32.942	11114	10996.7	10895.5	7186.7										7692.4	0.00509	0.00724	0.00718	0.00403
	32.9614	11111	10997.4	10895.6	7183.05										7692.5	0.00513	0.0073	0.00721	0.00406
	32.9808	10906	10998	10895.8	6977.4										7692.6	0.00516	0.00736	0.00724	0.00409
	33.0002	10992	10998.7	10896	7062.74										7692.7	0.00519	0.00742	0.00727	0.00411
	33.0196	11018	10999.4	10896.1	7088.07										7692.8	0.00523	0.00747	0.00731	0.00414
	33.0391	10839	11000	10896.3	6908.4										7692.9	0.00526	0.00753	0.00734	0.00416
	33.0585	10831	11000.7	10896.4	6899.71										7693	0.0053	0.00758	0.00737	0.0042
	33.0779	10813	11001.4	10896.6	6881.03										7693.1	0.00534	0.00762	0.00741	0.00424
	33.0973	10971	11002.1	10896.8	7038.33										7693.2	0.00537	0.00766	0.00745	0.00428
	33.1167	10991	11002.8	10896.9	7057.63										7693.3	0.00541	0.0077	0.00748	0.00433
	33.1361	11031	11003.5	10897.1	7096.92										7693.4	0.00545	0.00774	0.00752	0.00438
	33.1556	10995	11004.2	10897.3	7060.2										7693.5	0.00549	0.00777	0.00756	0.00442
	33.175	11014	11005	10897.4	7078.48										7693.6	0.00553	0.0078	0.00761	0.00447
	33.1944	11124	11005.7	10897.6	7187.74										7693.7	0.00557	0.00783	0.00765	0.00451
	33.2138	10882	11006.4	10897.8	6945										7693.8	0.00561	0.00786	0.0077	0.00456
	33.2332	10974	11007.2	10897.9	7036.26										7693.9	0.00565	0.00788	0.00775	0.00459
	33.2526	11012	11007.9	10898.1	7073.5										7694	0.00569	0.00791	0.0078	0.00462
	33.2721	10948	11008.7	10898.3	7008.73										7694.1	0.00573	0.00794	0.00785	0.00465
	33.2915	11118	11009.5	10898.4	7177.96										7694.2	0.00577	0.00798	0.00791	0.00468
	33.3109	11022	11010.3	10898.6	7081.18										7694.3	0.00581	0.00802	0.00796	0.00471
	33.3303	11055	11011	10898.8	7113.39										7694.4	0.00585	0.00806	0.00801	0.00473
	33.3497	10916	11011.8	10899	6973.59										7694.5	0.00589	0.0081	0.00806	0.00476
	33.3691	10969	11012.7	10899.1	7025.79										7694.6	0.00593	0.00815	0.0081	0.00479
	33.3886	10914	11013.5	10899.3	6969.97										7694.7	0.00597	0.00821	0.00814	0.00482
	33.408	10901	11014.3	10899.5	6956.15										7694.8	0.00601	0.00827	0.00818	0.00485
	33.4274	11051	11015.1	10899.6	7105.31										7694.9	0.00605	0.00833	0.00822	0.00487
	33.4468	10982	11016	10899.8	7035.47										7695	0.00608	0.00839	0.00825	0.0049
	33.4662	11077	11016.8	10900	7129.62										7695.1	0.00612	0.00845	0.00828	0.00492
	33.4857	10995	11017.7	10900.2	7046.76										7695.2	0.00616	0.00852	0.0083	0.00495
	33.5051	10942	11018.6	10900.3	6992.88										7695.3	0.0062	0.00858	0.00833	0.00497
	33.5245	10876	11019.4	10900.5	6926										7695.4	0.00624	0.00864	0.00835	0.005
	33.5439	11003	11020.3	10900.7	7052.11										7695.5	0.00628	0.0087	0.00838	0.00503
	33.5633	11197	11021.2	10900.9	7245.21										7695.6	0.00632	0.00876	0.0084	0.00506
	33.5827	10737	11022.1	10901	6784.3										7695.7	0.00636	0.00882	0.00843	0.00509
	33.6022	11180	11023.1	10901.2	7226.37										7695.8	0.0064	0.00888	0.00847	0.00512
	33.6216	10991	11024	10901.4	7036.44										7695.9	0.00644	0.00893	0.00851	0.00515
	33.641	11022	11024.9	10901.6	7066.5										7696	0.00648	0.00898	0.00855	0.00519
	33.6604	10826	11025.9	10901.7	6869.54										7696.1	0.00652	0.00903	0.0086	0.00522
	33.6798	10930	11026.9	10901.9	6972.57										7696.2	0.00656	0.00908	0.00865	0.00526
	33.6992	10914	11027.8	10902.1	6955.6										7696.3	0.0066	0.00913	0.00871	0.0053
	33.7187	11052	11028.8	10902.3	7092.61										7696.4	0.00665	0.00917	0.00877	0.00533
	33.7381	10700	11029.8	10902.4	6739.6										7696.5	0.00669	0.00922	0.00883	0.00537
	33.7575	11023	11030.8	10902.6	7061.59										7696.6	0.00673	0.00927	0.0089	0.00541
	33.7769	11141	11031.9	10902.8	7178.57										7696.7	0.00677	0.00932	0.00896	0.00545
	33.7963	11062	11032.9	10903	7098.53										7696.8	0.00681	0.00937	0.00903	0.00549
	33.8158	10813	11034	10903.2	6848.48										7696.9	0.00686	0.00943	0.0091	0.00554
	33.8352	11172	11035	10903.3	7206.41										7697	0.0069	0.00948	0.00917	0.00559
	33.8546	10983	11036.1	10903.5	7016.34										7697.1	0.00695	0.00954	0.00924	0.00565
	33.874	10799	11037.2	10903.7	6831.25										7697.2	0.00699	0.0096	0.00931	0.00571
	33.8934	11034	11038.3	10903.9	7065.14										7697.3	0.00704	0.00966	0.00938	0.00578
	33.9128	11121	11039.4	10904.1	7151.02										7697.4	0.00709	0.00972	0.00945	0.00584
	33.9323	11192	11040.5	10904.2	7220.89										7697.5	0.00715	0.00978	0.00952	0.00589
	33.9517	10909	11041.7	10904.4	6936.75										7697.6	0.0072	0.00984	0.00959	0.00594
	33.9711	10885	11042.9	10904.6	6911.58										7697.7	0.00725	0.0099	0.00966	0.00599
	33.9905	11060	11044	10904.8	7085.41										7697.8	0.00731	0.00996	0.00973	0.00603
	34.0099	11189	11045.2	10905	7213.22										7697.9	0.00737	0.01002	0.0098	0.00607
	34.0294	10935	11046.4	10905.1	6958.01										7698	0.00743	0.01008	0.00986	0.00611
	34.0488	10941	11047.7	10905.3	6962.79										7698.1	0.00749	0.01014	0.00993	0.00615
	34.0682	10953	11048.9	10905.5	6973.55										7698.2	0.00755	0.0102	0.00999	0.00619
	34.0876	10855	11050.1	10905.7	6874.3										7698.3	0.00761	0.01026	0.01005	0.00623
	34.107	11032	11051.4	10905.9	7050.02										7698.4	0.00767	0.01032	0.01011	0.00628
	34.1264	10865	11052.7	10906.1	6881.74										7698.5	0.00773	0.01038	0.01016	0.00634
	34.1459	11074	11054	10906.2	7089.43										7698.6	0.0078	0.01045	0.01021	0.00641
	34.1653	10851	11055.3	10906.4	6865.11										7698.7	0.00786	0.01052	0.01026	0.00648
	34.1847	11046	11056.7	10906.6	7058.76										7698.8	0.00792	0.01058	0.01031	0.00655
	34.2041	11015	11058	10906.8	7026.4										7698.9	0.00799	0.01066	0.01035	0.00662
	34.2235	10932	11059.4	10907	6942.02										7699	0.00805	0.01073	0.0104	0.00668
	34.2429	10975	11060.8	10907.2	6983.63										7699.1	0.00811	0.01081	0.01044	0.00673
	34.2624	10986	11062.2	10907.3	6993.21										7699.2	0.00818	0.01089	0.01048	0.00677
	34.2818	11270	11063.7	10907.5	7275.77										7699.3	0.00824	0.01097	0.01053	0.0068
	34.3012	10990	11065.1	10907.7	6994.31										7699.4	0.0083	0.01106	0.01057	0.00683
	34.3206	10915	11066.6	10907.9	6917.83										7699.5	0.00837	0.01115	0.01062	0.00685
	34.34	11092	11068.1	10908.1	7093.33										7699.6	0.00843	0.01125	0.01067	0.00688
	34.3595	11033	11069.6	10908.3	7032.81										7699.7	0.0085	0.01134	0.01073	0.00692
	34.3789	10991	11071.2	10908.5	6989.26										7699.8	0.00857	0.01144	0.01079	0.00697
	34.3983	11121	11072.7	10908.7	7117.7										7699.9	0.00864	0.01154	0.01086	0.00703
	34.4177	10973	11074.3	10908.8	6968.1										7700	0.00871	0.01164	0.01092	0.0071
	34.4371	11076	11076	10909	7069.49										7700.1	0.00878	0.01175	0.011	0.00717
	34.4565	11095	11077.6	10909.2	7086.85										7700.2	0.00885	0.01185	0.01107	0.00724
	34.4759	10990	11079.3	10909.4	6980.19										7700.3	0.00893	0.01196	0.01115	0.00731
	34.4954	10899	11080.9	10909.6	6887.5										7700.4	0.009	0.01206	0.01123	0.00737
	34.5148	11004	11082.7	10909.8	6990.78										7700.5	0.00908	0.01216	0.01131	0.00743
	34.5342	11123	11084.4	10910	7108.04										7700.6	0.00916	0.01227	0.01139	0.00749
	34.5536	11197	11086.2	10910.2	7180.27										7700.7	0.00924	0.01237	0.01148	0.00755
	34.573	10988	11088	10910.4	6969.47										7700.8	0.00932	0.01247	0.01157	0.0076
	34.5925	10995	11089.8	10910.5	6974.64										7700.9	0.0094	0.01257	0.01166	0.00766
	34.6119	10998	11091.7	10910.7	6975.79										7701	0.00948	0.01266	0.01175	0.00772
	34.6313	10956	11093.5	10910.9	6931.9										7701.1	0.00957	0.01276	0.01185	0.00779
	34.6507	10984	11095.5	10911.1	6957.99										7701.2	0.00965	0.01286	0.01194	0.00787
	34.6701	10974	11097.4	10911.3	6946.04										7701.3	0.00974	0.01295	0.01204	0.00796
	34.6895	10926	11099.4	10911.5	6896.06										7701.4	0.00982	0.01305	0.01214	0.00805
	34.709	10891	11101.4	10911.7	6859.04										7701.5	0.0099	0.01315	0.01224	0.00815
	34.7284	10998	11103.4	10911.9	6964										7701.6	0.00999	0.01325	0.01234	0.00825
	34.7478	11012	11105.5	10912.1	6975.92										7701.7	0.01008	0.01335	0.01245	0.00834
	34.7672	11128	11107.6	10912.3	7089.8										7701.8	0.01016	0.01346	0.01255	0.00841
	34.7866	10979	11109.8	10912.5	6938.64										7701.9	0.01025	0.01357	0.01266	0.00847
	34.806	11125	11112	10912.6	7082.45										7702	0.01034	0.01368	0.01276	0.00852
	34.8255	11091	11114.2	10912.8	7046.22										7702.1	0.01043	0.01379	0.01287	0.00856
	34.8449	10859	11116.5	10913	6811.95										7702.2	0.01052	0.01391	0.01297	0.0086
	34.8643	10949	11118.8	10913.2	6899.64										7702.3	0.01061	0.01403	0.01308	0.00865
	34.8837	10953	11121.2	10913.4	6901.29										7702.4	0.01071	0.01415	0.01318	0.00871
	34.9031	10988	11123.5	10913.6	6933.89										7702.5	0.01081	0.01427	0.01329	0.00878
	34.9226	10848	11126	10913.8	6791.45										7702.6	0.01091	0.0144	0.0134	0.00887
	34.942	11240	11128.5	10914	7180.97										7702.7	0.01101	0.01453	0.0135	0.00897
	34.9614	10968	11131	10914.2	6906.44										7702.8	0.01112	0.01466	0.0136	0.00909
	34.9808	10884	11133.6	10914.4	6819.86										7702.9	0.01123	0.01479	0.01371	0.00921
	35.0002	10858	11136.2	10914.6	6791.23										7703	0.01135	0.01493	0.01381	0.00934
	35.0196	11169	11138.9	10914.8	7099.56										7703.1	0.01146	0.01507	0.01391	0.00946
	35.0391	11124	11141.6	10915	7051.83										7703.2	0.01158	0.01522	0.01401	0.00958
	35.0585	11089	11144.4	10915.2	7014.04										7703.3	0.01171	0.01537	0.01411	0.0097
	35.0779	11018	11147.2	10915.4	6940.2										7703.4	0.01183	0.01552	0.01421	0.00982
	35.0973	11021	11150.1	10915.6	6940.31										7703.5	0.01196	0.01568	0.01431	0.00993
	35.1167	11021	11153.1	10915.7	6937.35										7703.6	0.01208	0.01585	0.01441	0.01004
	35.1362	10982	11156.1	10915.9	6895.34										7703.7	0.01222	0.01601	0.01452	0.01016
	35.1556	11248	11159.2	10916.1	7158.26										7703.8	0.01235	0.01618	0.01463	0.01027
	35.175	10976	11162.3	10916.3	6883.12										7703.9	0.01248	0.01636	0.01475	0.01038
	35.1944	11171	11165.5	10916.5	7074.92										7704	0.01262	0.01654	0.01487	0.01047
	35.2138	10861	11168.8	10916.7	6761.64										7704.1	0.01276	0.01673	0.015	0.01056
	35.2332	11047	11172.1	10916.9	6944.3										7704.2	0.0129	0.01692	0.01513	0.01064
	35.2527	11133	11175.6	10917.1	7026.88										7704.3	0.01304	0.01712	0.01527	0.01072
	35.2721	11010	11179	10917.3	6900.39										7704.4	0.01319	0.01733	0.01542	0.01081
	35.2915	10925	11182.6	10917.5	6811.82										7704.5	0.01334	0.01754	0.01557	0.01091
	35.3109	10851	11186.3	10917.7	6734.18										7704.6	0.01349	0.01777	0.01572	0.01103
	35.3303	10949	11190	10917.9	6828.44										7704.7	0.01365	0.018	0.01589	0.01117
	35.3497	11145	11193.8	10918.1	7020.63										7704.8	0.01381	0.01824	0.01606	0.01133
	35.3692	11213	11197.7	10918.3	7084.73										7704.9	0.01397	0.01849	0.01623	0.01151
	35.3886	11007	11201.7	10918.5	6874.73										7705	0.01414	0.01876	0.01641	0.01169
	35.408	10886	11205.8	10918.7	6749.64										7705.1	0.01431	0.01903	0.0166	0.01187
	35.4274	11104	11210	10918.9	6963.46										7705.2	0.01448	0.01931	0.01679	0.01204
	35.4468	11023	11214.3	10919.1	6878.17										7705.3	0.01466	0.0196	0.01699	0.01221
	35.4663	11085	11218.7	10919.3	6935.78										7705.4	0.01484	0.0199	0.01719	0.01237
	35.4857	11048	11223.2	10919.5	6894.28										7705.5	0.01503	0.02021	0.01739	0.01252
	35.5051	10915	11227.8	10919.7	6756.67										7705.6	0.01523	0.02053	0.0176	0.01268
	35.5245	11089	11232.5	10919.9	6925.95										7705.7	0.01544	0.02085	0.01781	0.01286
	35.5439	11080	11237.3	10920.1	6912.1										7705.8	0.01565	0.02119	0.01802	0.01306
	35.5633	11111	11242.3	10920.3	6938.13										7705.9	0.01587	0.02153	0.01824	0.01329
	35.5828	11100	11247.4	10920.5	6922.03										7706	0.01611	0.02188	0.01846	0.01354
	35.6022	11197	11252.6	10920.7	7013.79										7706.1	0.01636	0.02226	0.01868	0.0138
	35.6216	11300	11258	10920.9	7111.42										7706.2	0.01663	0.02265	0.01891	0.01408
	35.641	10915	11263.5	10921.1	6720.9										7706.3	0.01693	0.02307	0.01913	0.01437
	35.6604	11171	11269.2	10921.3	6971.23										7706.4	0.01724	0.02354	0.01937	0.01465
	35.6798	11140	11275	10921.5	6934.41										7706.5	0.01758	0.02405	0.01961	0.01493
	35.6993	11079	11281	10921.7	6867.42										7706.6	0.01795	0.02464	0.01986	0.0152
	35.7187	11111	11287.2	10921.9	6893.27										7706.7	0.01836	0.0253	0.02013	0.01549
	35.7381	11225	11293.5	10922.1	7000.94										7706.8	0.0188	0.02607	0.02041	0.01579
	35.7575	11088	11300	10922.3	6857.42										7706.9	0.01928	0.02696	0.02073	0.01611
	35.7769	11043	11306.7	10922.5	6805.72										7707	0.01981	0.02798	0.02109	0.01646
	35.7963	11147	11313.6	10922.7	6902.82										7707.1	0.02038	0.02918	0.02149	0.01686
	35.8158	10995	11320.7	10922.9	6743.72										7707.2	0.021	0.03055	0.02195	0.0173
	35.8352	11099	11328	10923.1	6840.4										7707.3	0.02167	0.03213	0.02249	0.01779
	35.8546	11082	11335.6	10923.3	6815.86										7707.4	0.02238	0.03393	0.02311	0.01834
	35.874	11078	11343.4	10923.5	6804.08										7707.5	0.02314	0.03596	0.02383	0.01894
	35.8934	11126	11351.4	10923.7	6844.07										7707.6	0.02395	0.03823	0.02467	0.01961
	35.9129	10952	11359.6	10923.9	6661.8										7707.7	0.0248	0.04074	0.02563	0.02035
	35.9323	11284	11368.2	10924.1	6985.27										7707.8	0.02568	0.04347	0.02672	0.02118
	35.9517	11288	11377	10924.3	6980.46										7707.9	0.0266	0.04642	0.02795	0.02212
	35.9711	11163	11386.1	10924.5	6846.37										7708	0.02754	0.04956	0.02933	0.02318
	35.9905	11112	11395.5	10924.7	6785.99										7708.1	0.02849	0.05285	0.03086	0.02439
	36.0099	11156	11405.2	10924.9	6820.29										7708.2	0.02945	0.05625	0.03253	0.02578
	36.0294	11230	11415.2	10925.1	6884.27										7708.3	0.03041	0.05971	0.03433	0.02738
	36.0488	11347	11425.5	10925.2	6990.91										7708.4	0.03136	0.06317	0.03625	0.02918
	36.0682	11417	11436.2	10925.4	7050.2										7708.5	0.03229	0.06657	0.03826	0.03122
	36.0876	11242	11447.3	10925.6	6864.12										7708.6	0.03318	0.06985	0.04035	0.03346
	36.107	11058	11458.8	10925.8	6668.66										7708.7	0.03403	0.07294	0.04247	0.0359
	36.1264	11343	11470.6	10926	6941.8										7708.8	0.03483	0.0758	0.04459	0.03849
	36.1459	11356	11482.9	10926.2	6942.52										7708.9	0.03556	0.07836	0.04668	0.04119
	36.1653	11353	11495.6	10926.4	6926.81										7709	0.03623	0.08058	0.0487	0.04391
	36.1847	11289	11508.8	10926.6	6849.66										7709.1	0.03686	0.08246	0.05062	0.04663
	36.2041	11343	11522.4	10926.8	6890.03										7709.2	0.03742	0.08396	0.05238	0.0492
	36.2235	11604	11536.5	10927	7136.92										7709.3	0.03788	0.08508	0.05395	0.05153
	36.243	11615	11551.1	10927.2	7133.3										7709.4	0.03826	0.08581	0.0553	0.05355
	36.2624	11518	11566.3	10927.4	7021.16										7709.5	0.03855	0.08619	0.05641	0.05517
	36.2818	11715	11582	10927.6	7202.47										7709.6	0.03876	0.08625	0.05726	0.05637
	36.3012	11596	11598.2	10927.8	7067.22										7709.7	0.03889	0.08604	0.05784	0.0571
	36.3206	11929	11615	10928	7383.4										7709.8	0.03895	0.0856	0.05818	0.05738
	36.34	11658	11632.5	10928.2	7094.97										7709.9	0.03894	0.085	0.05826	0.05722
	36.3595	11605	11650.5	10928.4	7023.93										7710	0.03888	0.08429	0.05813	0.0567
	36.3789	11627	11669.2	10928.6	7027.25										7710.1	0.03877	0.08353	0.05781	0.05586
	36.3983	11845	11688.5	10928.8	7225.93										7710.2	0.03864	0.08278	0.05734	0.05479
	36.4177	11979	11708.5	10929	7339.95										7710.3	0.03848	0.08207	0.05675	0.05357
	36.4371	11920	11729.1	10929.2	7260.3										7710.4	0.03832	0.08146	0.05609	0.0523
	36.4566	11944	11750.5	10929.4	7262.97										7710.5	0.03817	0.08097	0.05539	0.05105
	36.476	11892	11772.5	10929.6	7188.97										7710.6	0.03804	0.08061	0.0547	0.0499
	36.4954	11664	11795.2	10929.8	6938.28										7710.7	0.03793	0.08042	0.05404	0.04891
	36.5148	12045	11818.5	10930	7295.91										7710.8	0.03786	0.08037	0.05346	0.04811
	36.5342	12074	11842.6	10930.2	7300.88										7710.9	0.03784	0.08049	0.05296	0.04753
	36.5536	12107	11867.2	10930.4	7309.2										7711	0.03786	0.08074	0.05258	0.04717
	36.5731	12117	11892.5	10930.6	7293.9										7711.1	0.03794	0.08112	0.05231	0.04702
	36.5925	12089	11918.4	10930.8	7240.02										7711.2	0.03808	0.0816	0.05216	0.04707
	36.6119	12282	11944.9	10931	7406.59										7711.3	0.03827	0.08218	0.05213	0.04727
	36.6313	12094	11971.8	10931.2	7191.67										7711.4	0.03853	0.08281	0.05221	0.0476
	36.6507	12264	11999.1	10931.4	7334.33										7711.5	0.03884	0.08349	0.05239	0.04802
	36.6701	12172	12026.8	10931.6	7214.64										7711.6	0.03921	0.08419	0.05265	0.04849
	36.6896	12524	12054.7	10931.8	7538.7										7711.7	0.03964	0.0849	0.05298	0.04898
	36.709	12610	12082.8	10932	7596.6										7711.8	0.04013	0.0856	0.05336	0.04946
	36.7284	12426	12111	10932.2	7384.48										7711.9	0.04068	0.08628	0.05377	0.0499
	36.7478	12492	12139	10932.4	7422.45										7712	0.0413	0.08694	0.0542	0.05028
	36.7672	12793	12166.8	10932.6	7695.66										7712.1	0.04197	0.08757	0.05463	0.05061
	36.7867	12557	12194.2	10932.8	7432.26										7712.2	0.04271	0.08816	0.05506	0.05088
	36.8061	12739	12221	10933	7587.43										7712.3	0.04352	0.08873	0.05547	0.05109
	36.8255	12666	12247.1	10933.2	7488.31										7712.4	0.04441	0.08927	0.05587	0.05125
	36.8449	12560	12272.3	10933.4	7357.11										7712.5	0.04538	0.0898	0.05625	0.05139
	36.8643	12616	12296.5	10933.6	7388.97										7712.6	0.04644	0.09031	0.05661	0.0515
	36.8837	12915	12319.4	10933.8	7665.09										7712.7	0.04761	0.09082	0.05696	0.05161
	36.9031	12869	12340.8	10934	7597.61										7712.8	0.04888	0.09134	0.05731	0.05172
	36.9226	13079	12360.7	10934.2	7787.7										7712.9	0.05028	0.09188	0.05766	0.05184
	36.942	13041	12379	10934.4	7731.49										7713	0.05181	0.09246	0.05802	0.05197
	36.9614	12922	12395.3	10934.6	7596.09										7713.1	0.0535	0.09307	0.05841	0.05211
	36.9808	13212	12409.8	10934.8	7871.6										7713.2	0.05534	0.09375	0.05883	0.05228
	37.0002	13165	12422.4	10935	7812.07										7713.3	0.05736	0.09449	0.0593	0.05248
	37.0197	13267	12432.9	10935.2	7903.54										7713.4	0.05957	0.09531	0.05982	0.05272
	37.0391	13204	12441.4	10935.4	7832.03										7713.5	0.06197	0.09623	0.06041	0.05302
	37.0585	13158	12448	10935.6	7779.48										7713.6	0.06459	0.09725	0.06107	0.05338
	37.0779	12776	12452.6	10935.8	7392.86										7713.7	0.06743	0.0984	0.06181	0.05382
	37.0973	12880	12455.4	10936	7494.06										7713.8	0.07049	0.09968	0.06263	0.05433
	37.1168	12883	12456.5	10936.2	7495.98										7713.9	0.07378	0.1011	0.06354	0.05493
	37.1362	12837	12456	10936.4	7450.48										7714	0.0773	0.10268	0.06455	0.05561
	37.1556	13006	12454	10936.6	7621.39										7714.1	0.08106	0.10442	0.06565	0.05637
	37.175	12599	12450.9	10936.8	7217.56										7714.2	0.08505	0.10634	0.06685	0.05722
	37.1944	12551	12446.7	10937	7173.78										7714.3	0.08926	0.10845	0.06814	0.05815
	37.2138	12515	12441.6	10937.2	7142.89										7714.4	0.09369	0.11075	0.06953	0.05917
	37.2332	12509	12435.8	10937.4	7142.67										7714.5	0.09833	0.11326	0.07101	0.06029
	37.2527	12481	12429.5	10937.6	7120.94										7714.6	0.10316	0.11598	0.07258	0.06151
	37.2721	12192	12422.9	10937.8	6838.5										7714.7	0.10817	0.11892	0.07425	0.06283
	37.2915	12361	12416.2	10937.9	7014.19										7714.8	0.11336	0.1221	0.07601	0.06427
	37.3109	12216	12409.6	10938.1	6875.82										7714.9	0.11871	0.12552	0.07786	0.06583
	37.3303	12432	12403.2	10938.3	7098.23										7715	0.12421	0.1292	0.0798	0.06752
	37.3498	12274	12397.2	10938.5	6946.28										7715.1	0.12986	0.13314	0.08184	0.06935
	37.3692	12035	12391.6	10938.7	6712.81										7715.2	0.13565	0.13736	0.08399	0.07132
	37.3886	12106	12386.7	10938.9	6788.72										7715.3	0.14159	0.14188	0.08625	0.07344
	37.408	12023	12382.6	10939.1	6709.87										7715.4	0.14768	0.1467	0.08863	0.0757
	37.4274	11918	12379.3	10939.3	6608.18										7715.5	0.15394	0.15184	0.09117	0.07812
	37.4468	12052	12376.9	10939.5	6744.55										7715.6	0.16037	0.15732	0.09388	0.08068
	37.4663	12011	12375.5	10939.7	6704.9										7715.7	0.167	0.16316	0.09679	0.08339
	37.4857	11981	12375.3	10939.9	6675.15										7715.8	0.17386	0.16937	0.09994	0.08623
	37.5051	11776	12376.2	10940.1	6469.25										7715.9	0.18097	0.17597	0.10337	0.08921
	37.5245	11902	12378.3	10940.3	6593.13										7716	0.18836	0.18297	0.10712	0.09236
	37.5439	11639	12381.7	10940.5	6326.76										7716.1	0.19608	0.19039	0.11124	0.09569
	37.5633	11988	12386.4	10940.7	6671.08										7716.2	0.20415	0.19824	0.11579	0.09924
	37.5828	11765	12392.4	10940.9	6442.04										7716.3	0.2126	0.20652	0.12082	0.10304
	37.6022	11798	12399.8	10941.1	6467.63										7716.4	0.22147	0.21524	0.12639	0.10716
	37.6216	11552	12408.6	10941.2	6212.8										7716.5	0.23078	0.22438	0.13253	0.11161
	37.641	11774	12418.9	10941.4	6424.52										7716.6	0.24055	0.23395	0.13932	0.11642
	37.6604	11888	12430.7	10941.6	6526.76										7716.7	0.25079	0.24393	0.14676	0.1216
	37.6799	11629	12444	10941.8	6254.48										7716.8	0.2615	0.25428	0.15491	0.12712
	37.6993	12011	12458.8	10942	6621.65										7716.9	0.27266	0.26497	0.16377	0.13296
	37.7187	12042	12475.2	10942.2	6636.25										7717	0.28428	0.27597	0.17333	0.13906
	37.7381	11769	12493.2	10942.4	6345.25										7717.1	0.2963	0.28722	0.18359	0.14539
	37.7575	11929	12512.9	10942.6	6485.59										7717.2	0.30871	0.29868	0.1945	0.15189
	37.7769	11922	12534.2	10942.8	6457.26										7717.3	0.32144	0.31028	0.20601	0.15853
	37.7964	11916	12557.2	10943	6428.2										7717.4	0.33446	0.32195	0.21805	0.16526
	37.8158	12074	12582.1	10943.2	6561.39										7717.5	0.34768	0.33365	0.23053	0.17206
	37.8352	12027	12608.7	10943.3	6487.77										7717.6	0.36106	0.3453	0.24334	0.17892
	37.8546	12089	12637.1	10943.5	6521.3										7717.7	0.37453	0.35685	0.25637	0.18584
	37.874	12038	12667.5	10943.7	6439.93										7717.8	0.38802	0.36824	0.26948	0.19281
	37.8935	12024	12699.8	10943.9	6393.6										7717.9	0.40147	0.37943	0.28255	0.19985
	37.9129	12095	12734.2	10944.1	6430.26										7718	0.41481	0.39038	0.29545	0.20698
	37.9323	12207	12770.6	10944.3	6505.84										7718.1	0.42801	0.40105	0.30804	0.21421
	37.9517	12154	12809.1	10944.5	6414.29										7718.2	0.44101	0.41142	0.32021	0.22155
	37.9711	12350	12849.9	10944.7	6569.53										7718.3	0.45378	0.42148	0.33184	0.229
	37.9905	12237	12892.9	10944.9	6413.5										7718.4	0.46629	0.43122	0.34283	0.23657
	38.01	12235	12938.3	10945	6366.11										7718.5	0.47854	0.44066	0.35312	0.24423
	38.0294	12315	12986.2	10945.2	6398.28										7718.6	0.49051	0.4498	0.36263	0.25198
	38.0488	12277	13036.5	10945.4	6309.94										7718.7	0.50223	0.45865	0.37133	0.25981
	38.0682	12522	13089.4	10945.6	6501.99										7718.8	0.51371	0.46725	0.37921	0.2677
	38.0876	12552	13145.1	10945.8	6476.36										7718.9	0.52499	0.47563	0.38628	0.27566
	38.107	12500	13203.5	10946	6365.93										7719	0.53612	0.4838	0.39257	0.28367
	38.1265	12289	13264.8	10946.2	6093.62										7719.1	0.54715	0.49181	0.39813	0.29175
	38.1459	12544	13329.1	10946.4	6284.34										7719.2	0.55815	0.49968	0.40303	0.29989
	38.1653	12798	13396.5	10946.5	6470.98										7719.3	0.56919	0.50746	0.40735	0.3081
	38.1847	12695	13467	10946.7	6297.45										7719.4	0.58035	0.51517	0.4112	0.31636
	38.2041	12629	13540.8	10946.9	6157.63										7719.5	0.59171	0.52284	0.41467	0.32469
	38.2236	12883	13618	10947.1	6334.46										7719.6	0.60336	0.53051	0.41788	0.33309
	38.243	12777	13698.6	10947.3	6147.82										7719.7	0.61538	0.5382	0.42094	0.34156
	38.2624	13115	13782.8	10947.5	6401.63										7719.8	0.62785	0.54595	0.42396	0.3501
	38.2818	13094	13870.6	10947.7	6292.81										7719.9	0.64087	0.55378	0.42705	0.35873
	38.3012	13248	13962.1	10947.8	6355.3										7720	0.65452	0.56172	0.4303	0.36745
	38.3206	13559	14057.4	10948	6571.01										7720.1	0.66887	0.5698	0.43381	0.37626
	38.3401	13487	14156.5	10948.2	6399.94										7720.2	0.684	0.57805	0.43766	0.38518
	38.3595	13748	14259.4	10948.4	6558.02										7720.3	0.7	0.58648	0.4419	0.3942
	38.3789	13866	14366.2	10948.6	6569.27										7720.4	0.71692	0.59513	0.44661	0.40334
	38.3983	13892	14476.7	10948.8	6484.72										7720.5	0.73485	0.60403	0.4518	0.41259
	38.4177	14066	14591	10948.9	6544.39										7720.6	0.75383	0.61318	0.45751	0.42196
	38.4371	14185	14709	10949.1	6545.42										7720.7	0.77392	0.62262	0.46374	0.43146
	38.4566	14283	14830.5	10949.3	6521.89										7720.8	0.79519	0.63235	0.47049	0.44109
	38.476	14545	14955.4	10949.5	6659.03										7720.9	0.81768	0.6424	0.47774	0.45084
	38.4954	14778	15083.4	10949.7	6764.04										7721	0.84143	0.65276	0.48545	0.46073
	38.5148	15048	15214.2	10949.8	6903.24										7721.1	0.86648	0.66343	0.4936	0.47075
	38.5342	15255	15347.5	10950	6976.97										7721.2	0.89286	0.67442	0.50213	0.48089
	38.5536	15703	15482.7	10950.2	7289.7										7721.3	0.9206	0.68569	0.51098	0.49114
	38.5731	15642	15619.5	10950.4	7091.92										7721.4	0.94969	0.69724	0.52011	0.5015
	38.5925	16020	15757.2	10950.6	7332.2										7721.5	0.98013	0.70902	0.52944	0.51197
	38.6119	16020	15895.2	10950.7	7194.26										7721.6	1.0119	0.721	0.53893	0.52253
	38.6313	16314	16032.6	10950.9	7350.83										7721.7	1.04496	0.73314	0.54851	0.5332
	38.6507	16655	16168.6	10951.1	7555.79										7721.8	1.07924	0.74538	0.55814	0.54399
	38.6701	16781	16302.4	10951.3	7548.03										7721.9	1.11466	0.75765	0.56775	0.5549
	38.6896	17020	16432.9	10951.5	7656.59										7722	1.15111	0.7699	0.5773	0.56596
	38.709	17346	16559	10951.6	7856.48										7722.1	1.18844	0.78206	0.58677	0.57715
	38.7284	17634	16679.6	10951.8	8023.86										7722.2	1.2265	0.79407	0.59611	0.58849
	38.7478	17642	16793.6	10952	7917.83										7722.3	1.26509	0.80585	0.60531	0.59998
	38.7672	17935	16899.9	10952.2	8104.56										7722.4	1.30399	0.81735	0.61435	0.61161
	38.7867	18088	16997.2	10952.3	8160.2										7722.5	1.34296	0.82851	0.62322	0.62339
	38.8061	18374	17084.6	10952.5	8358.81										7722.6	1.38174	0.83929	0.63193	0.63529
	38.8255	18556	17161	10952.7	8464.45										7722.7	1.42005	0.84964	0.6405	0.64732
	38.8449	18688	17225.4	10952.9	8532.04										7722.8	1.45762	0.85954	0.64893	0.65944
	38.8643	18662	17277	10953	8454.42										7722.9	1.49413	0.86897	0.65726	0.67164
	38.8837	18853	17315.2	10953.2	8607.24										7723	1.52932	0.87791	0.66554	0.68387
	38.9032	18686	17339.4	10953.4	8416.02										7723.1	1.56291	0.88638	0.6738	0.69612
	38.9226	18839	17349.4	10953.6	8559.08										7723.2	1.59464	0.89437	0.6821	0.70834
	38.942	18783	17344.9	10953.7	8507.57										7723.3	1.62425	0.90192	0.69052	0.72051
	38.9614	18730	17326	10953.9	8473.43										7723.4	1.65158	0.90904	0.69912	0.73262
	38.9808	18585	17293	10954.1	8361.41										7723.5	1.67646	0.91578	0.70799	0.74464
	39.0003	18410	17246.4	10954.3	8233.08										7723.6	1.69879	0.92217	0.71721	0.7566
	39.0197	18386	17186.6	10954.4	8268.86										7723.7	1.71848	0.92824	0.72687	0.76851
	39.0391	18322	17114.5	10954.6	8276.96										7723.8	1.73553	0.93405	0.73708	0.78038
	39.0585	18111	17030.9	10954.8	8149.54										7723.9	1.74996	0.93963	0.74791	0.79226
	39.0779	17938	16936.9	10954.9	8070.59										7724	1.76185	0.94503	0.75947	0.80418
	39.0973	17769	16833.4	10955.1	8005.07										7724.1	1.7713	0.95027	0.77183	0.81619
	39.1168	17788	16721.6	10955.3	8135.84										7724.2	1.77848	0.9554	0.78508	0.82833
	39.1362	17688	16602.6	10955.5	8154.8										7724.3	1.78357	0.96045	0.79929	0.84066
	39.1556	17134	16477.6	10955.6	7725.82										7724.4	1.78677	0.96544	0.8145	0.85321
	39.175	17119	16347.7	10955.8	7840.75										7724.5	1.78831	0.97041	0.83075	0.86602
	39.1944	16979	16213.9	10956	7834.55										7724.6	1.78843	0.97537	0.84808	0.87913
	39.2139	16589	16077.3	10956.1	7581.18										7724.7	1.78736	0.98035	0.86649	0.89256
	39.2333	16347	15938.7	10956.3	7477.71										7724.8	1.78532	0.98536	0.88596	0.90631
	39.2527	16170	15799.2	10956.5	7440.23										7724.9	1.78255	0.99042	0.90645	0.9204
	39.2721	15773	15659.5	10956.6	7182.98										7725	1.77923	0.99556	0.92791	0.93482
	39.2915	15732	15520.2	10956.8	7281.21										7725.1	1.77554	1.0008	0.95027	0.94953
	39.3109	15545	15382.1	10957	7232.31										7725.2	1.77162	1.00616	0.97344	0.96451
	39.3304	15398	15245.7	10957.1	7221.74										7725.3	1.76759	1.01167	0.9973	0.97971
	39.3498	15098	15111.4	10957.3	7056										7725.4	1.76353	1.01736	1.02174	0.99507
	39.3692	14887	14979.7	10957.5	6976.73										7725.5	1.75948	1.02326	1.04664	1.01051
	39.3886	14647	14850.9	10957.6	6865.56										7725.6	1.75546	1.02941	1.07184	1.02598
	39.408	14464	14725.2	10957.8	6808.27										7725.7	1.75147	1.03585	1.0972	1.04141
	39.4274	14450	14602.8	10958	6916.62										7725.8	1.74745	1.04261	1.12258	1.05676
	39.4469	14043	14484	10958.1	6628.47										7725.9	1.74334	1.04974	1.14781	1.07196
	39.4663	14358	14368.7	10958.3	7058.69										7726	1.73907	1.05728	1.17275	1.08701
	39.4857	13824	14257.2	10958.4	6636.24										7726.1	1.73454	1.06526	1.19724	1.10189
	39.5051	13765	14149.4	10958.6	6685.05										7726.2	1.72964	1.07372	1.22115	1.11659
	39.5245	13571	14045.3	10958.8	6595.13										7726.3	1.72427	1.0827	1.24434	1.13111
	39.544	13337	13944.9	10958.9	6461.52										7726.4	1.71832	1.09223	1.26669	1.14547
	39.5634	13302	13848.2	10959.1	6523.21										7726.5	1.71171	1.10231	1.28808	1.15969
	39.5828	13296	13755.1	10959.2	6610.3										7726.6	1.70433	1.11298	1.30839	1.17378
	39.6022	13089	13665.6	10959.4	6492.82										7726.7	1.69611	1.12423	1.32755	1.18777
	39.6216	12790	13579.5	10959.6	6279.89										7726.8	1.68701	1.13605	1.34547	1.2017
	39.641	12918	13496.9	10959.7	6490.57										7726.9	1.67697	1.14843	1.36209	1.21559
	39.6604	13054	13417.5	10959.9	6705.97										7727	1.66598	1.16135	1.37735	1.22948
	39.6799	12697	13341.3	10960	6425.18										7727.1	1.65403	1.17477	1.3912	1.24341
	39.6993	12758	13268.1	10960.2	6559.32										7727.2	1.64113	1.18864	1.40364	1.2574
	39.7187	12781	13198	10960.4	6652.48										7727.3	1.62731	1.20289	1.41465	1.2715
	39.7381	12409	13130.7	10960.5	6347.76										7727.4	1.61261	1.21746	1.42421	1.28572
	39.7575	12557	13066.1	10960.7	6560.29										7727.5	1.59709	1.23227	1.43236	1.30008
	39.777	12518	13004.3	10960.8	6583.15										7727.6	1.58081	1.24722	1.43913	1.31459
	39.7964	12474	12945	10961	6598.47										7727.7	1.56385	1.26222	1.44457	1.32924
	39.8158	12396	12888.1	10961.1	6577.31										7727.8	1.54627	1.27716	1.44872	1.34399
	39.8352	12589	12833.6	10961.3	6824.81										7727.9	1.52816	1.29194	1.45165	1.3588
	39.8546	12340	12781.4	10961.5	6628.03										7728	1.50961	1.30643	1.45344	1.3736
	39.874	12367	12731.3	10961.6	6705.09										7728.1	1.49068	1.32053	1.45418	1.38831
	39.8935	12441	12683.4	10961.8	6827.06										7728.2	1.47147	1.33413	1.45394	1.40285
	39.9129	12075	12637.4	10961.9	6507.03										7728.3	1.45206	1.34711	1.45283	1.41712
	39.9323	12286	12593.4	10962.1	6762.09										7728.4	1.43252	1.35936	1.45093	1.43102
	39.9517	12292	12551.1	10962.2	6810.31										7728.5	1.41294	1.3708	1.44834	1.44444
	39.9711	12194	12510.7	10962.4	6752.77										7728.6	1.39338	1.38132	1.44516	1.4573
	39.9905	12101	12471.9	10962.5	6698.53										7728.7	1.37391	1.39084	1.44148	1.46947
	40.01	12231	12434.8	10962.7	6865.68										7728.8	1.35461	1.39931	1.43739	1.48087
	40.0294	12186	12399.2	10962.8	6856.26										7728.9	1.33555	1.40665	1.43296	1.49139
	40.0488	12068	12365.1	10963	6772.36										7729	1.31677	1.41282	1.42826	1.50095
	40.0682	12173	12332.4	10963.1	6910.01										7729.1	1.29835	1.41779	1.42337	1.50949
	40.0876	11994	12301.2	10963.3	6762.29										7729.2	1.28034	1.42155	1.41833	1.51693
	40.1071	11996	12271.2	10963.4	6794.24										7729.3	1.26278	1.42407	1.41319	1.52324
	40.1265	11865	12242.5	10963.6	6691.91										7729.4	1.24573	1.42538	1.408	1.52838
	40.1459	12025	12215.1	10963.7	6879.36										7729.5	1.22922	1.42549	1.40276	1.53233
	40.1653	12043	12188.8	10963.9	6923.61										7729.6	1.2133	1.42442	1.39751	1.53509
	40.1847	11895	12163.7	10964	6800.73										7729.7	1.19799	1.42222	1.39224	1.53668
	40.2041	11854	12139.7	10964.2	6783.75										7729.8	1.18332	1.41893	1.38695	1.53713
	40.2236	11837	12116.7	10964.3	6789.7										7729.9	1.1693	1.41461	1.38164	1.53647
	40.243	11856	12094.8	10964.4	6830.63										7730	1.15595	1.40931	1.37628	1.53477
	40.2624	11759	12073.9	10964.6	6754.56										7730.1	1.14327	1.40311	1.37086	1.53208
	40.2818	11701	12053.9	10964.7	6716.53										7730.2	1.13126	1.39607	1.36534	1.52849
	40.3012	11920	12034.9	10964.9	6954.56										7730.3	1.11991	1.38827	1.35969	1.52407
	40.3207	11987	12016.7	10965	7039.7										7730.4	1.1092	1.37979	1.35389	1.51888
	40.3401	11801	11999.5	10965.2	6870.95										7730.5	1.09912	1.3707	1.34789	1.51301
	40.3595	11831	11983.1	10965.3	6917.36										7730.6	1.08964	1.36108	1.34167	1.5065
	40.3789	11775	11967.5	10965.5	6876.94										7730.7	1.08073	1.35101	1.33519	1.49941
	40.3983	11867	11952.7	10965.6	6983.73										7730.8	1.07235	1.34057	1.32842	1.49177
	40.4177	11906	11938.7	10965.7	7036.72										7730.9	1.06446	1.32983	1.32136	1.48362
	40.4372	11875	11925.5	10965.9	7018.97										7731	1.05701	1.31887	1.31398	1.47497
	40.4566	11900	11913	10966	7056.47										7731.1	1.04998	1.30776	1.30627	1.46583
	40.476	11737	11901.2	10966.2	6905.26										7731.2	1.0433	1.29657	1.29824	1.45621
	40.4954	12011	11890.1	10966.3	7190.36										7731.3	1.03693	1.28536	1.28988	1.4461
	40.5148	11862	11879.7	10966.4	7051.78										7731.4	1.03082	1.27421	1.28122	1.43551
	40.5342	11767	11869.9	10966.6	6966.55										7731.5	1.02494	1.26316	1.27228	1.42445
	40.5537	11830	11860.7	10966.7	7038.69										7731.6	1.01924	1.25227	1.26308	1.41291
	40.5731	11745	11852.2	10966.8	6962.23										7731.7	1.01367	1.2416	1.25367	1.4009
	40.5925	11794	11844.3	10967	7019.18										7731.8	1.00821	1.23119	1.24409	1.38844
	40.6119	11839	11836.9	10967.1	7071.58										7731.9	1.00283	1.22108	1.23439	1.37556
	40.6313	11911	11830	10967.3	7150.45										7732	0.99749	1.21131	1.22462	1.36229
	40.6508	11726	11823.6	10967.4	6971.83										7732.1	0.99219	1.20191	1.21483	1.34867
	40.6702	11873	11817.7	10967.5	7124.74										7732.2	0.98689	1.1929	1.20509	1.33477
	40.6896	11628	11812.2	10967.7	6885.23										7732.3	0.9816	1.18432	1.19544	1.32063
	40.709	11851	11807.1	10967.8	7113.32										7732.4	0.97631	1.17616	1.18594	1.30633
	40.7284	11704	11802.4	10967.9	6971.07										7732.5	0.97102	1.16846	1.17666	1.29193
	40.7478	11769	11797.9	10968.1	7040.52										7732.6	0.96573	1.1612	1.16763	1.2775
	40.7673	11864	11793.7	10968.2	7139.71										7732.7	0.96046	1.1544	1.15891	1.26312
	40.7867	11888	11789.7	10968.3	7167.7										7732.8	0.95521	1.14805	1.15053	1.24887
	40.8061	11993	11785.9	10968.5	7276.54										7732.9	0.95	1.14214	1.14253	1.2348
	40.8255	11997	11782.1	10968.6	7284.29										7733	0.94485	1.13666	1.13494	1.22101
	40.8449	11946	11778.4	10968.7	7237.01										7733.1	0.93978	1.1316	1.12778	1.20754
	40.8643	11792	11774.7	10968.8	7086.76										7733.2	0.93481	1.12693	1.12107	1.19445
	40.8838	11819	11770.8	10969	7117.6										7733.3	0.92996	1.12263	1.11483	1.18181
	40.9032	11854	11766.9	10969.1	7156.58										7733.4	0.92525	1.11869	1.10906	1.16965
	40.9226	11821	11762.7	10969.2	7127.77										7733.5	0.9207	1.11508	1.10377	1.15804
	40.942	11625	11758.2	10969.4	6936.22										7733.6	0.91634	1.11177	1.09894	1.14702
	40.9614	11912	11753.5	10969.5	7227.98										7733.7	0.91218	1.10873	1.09459	1.13664
	40.9808	11933	11748.3	10969.6	7254.1										7733.8	0.90824	1.10595	1.09069	1.12694
	41.0003	11940	11742.8	10969.7	7266.62										7733.9	0.90453	1.1034	1.08723	1.11796
	41.0197	11861	11736.9	10969.9	7193.57										7734	0.90108	1.10105	1.08421	1.10971
	41.0391	11776	11730.5	10970	7114.98										7734.1	0.89788	1.09888	1.08159	1.10222
	41.0585	11897	11723.6	10970.1	7242.86										7734.2	0.89496	1.09688	1.07935	1.0955
	41.0779	11770	11716.2	10970.2	7123.21										7734.3	0.89231	1.09502	1.07749	1.08953
	41.0973	11830	11708.4	10970.4	7191.04										7734.4	0.88995	1.0933	1.07597	1.08432
	41.1168	11809	11700.1	10970.5	7178.34										7734.5	0.88787	1.09169	1.07476	1.07986
	41.1362	11738	11691.3	10970.6	7116.09										7734.6	0.88609	1.09018	1.07385	1.07613
	41.1556	11869	11682.2	10970.7	7256.26										7734.7	0.88459	1.08877	1.07321	1.0731
	41.175	11783	11672.6	10970.9	7179.82										7734.8	0.88338	1.08744	1.07281	1.07076
	41.1944	11886	11662.7	10971	7292.73										7734.9	0.88246	1.0862	1.07262	1.06906
	41.2139	11673	11652.5	10971.1	7089.96										7735	0.88182	1.08504	1.07263	1.06798
	41.2333	11844	11642	10971.2	7271.45										7735.1	0.88145	1.08396	1.07279	1.06745
	41.2527	11928	11631.3	10971.3	7366.16										7735.2	0.88135	1.08295	1.07309	1.06745
	41.2721	11695	11620.4	10971.5	7144.05										7735.3	0.88151	1.08201	1.07348	1.0679
	41.2915	11818	11609.4	10971.6	7278.06										7735.4	0.88193	1.08115	1.07396	1.06876
	41.3109	11876	11598.3	10971.7	7347.15										7735.5	0.88258	1.08037	1.07448	1.06999
	41.3304	11840	11587.2	10971.8	7322.29										7735.6	0.88347	1.07966	1.07502	1.07152
	41.3498	11860	11576	10971.9	7353.41										7735.7	0.88457	1.07902	1.07555	1.07332
	41.3692	11734	11564.9	10972	7238.5										7735.8	0.8859	1.07845	1.07606	1.07532
	41.3886	11789	11553.9	10972.2	7304.51										7735.9	0.88742	1.07794	1.0765	1.07749
	41.408	11829	11543	10972.3	7355.41										7736	0.88913	1.0775	1.07688	1.07976
	41.4275	11654	11532.3	10972.4	7191.17										7736.1	0.89103	1.07711	1.07716	1.08209
	41.4469	11751	11521.7	10972.5	7298.78										7736.2	0.89309	1.07676	1.07732	1.08443
	41.4663	11632	11511.2	10972.6	7190.2										7736.3	0.89532	1.07645	1.07736	1.08674
	41.4857	11630	11501	10972.7	7198.42										7736.4	0.89771	1.07616	1.07727	1.08897
	41.5051	11632	11491	10972.8	7210.44										7736.5	0.90024	1.07589	1.07703	1.09109
	41.5245	11612	11481.2	10973	7200.23										7736.6	0.9029	1.07562	1.07663	1.09308
	41.544	11627	11471.7	10973.1	7224.78										7736.7	0.90569	1.07535	1.07609	1.0949
	41.5634	11642	11462.3	10973.2	7249.1										7736.8	0.9086	1.07506	1.07538	1.09654
	41.5828	11780	11453.3	10973.3	7396.17										7736.9	0.91162	1.07474	1.07452	1.09798
	41.6022	11786	11444.4	10973.4	7411										7737	0.91474	1.07438	1.0735	1.09921
	41.6216	11609	11435.9	10973.5	7242.58										7737.1	0.91796	1.07397	1.07234	1.1002
	41.641	11465	11427.5	10973.6	7106.92										7737.2	0.92125	1.07351	1.07103	1.10098
	41.6605	11671	11419.4	10973.7	7321.01										7737.3	0.92462	1.07297	1.06959	1.10152
	41.6799	11680	11411.6	10973.8	7337.86										7737.4	0.92805	1.07236	1.06803	1.10185
	41.6993	11418	11404	10973.9	7083.48										7737.5	0.93152	1.07167	1.06635	1.10198
	41.7187	11523	11396.6	10974	7195.86										7737.6	0.93504	1.07089	1.06457	1.10192
	41.7381	11544	11389.4	10974.1	7224.02										7737.7	0.93858	1.07002	1.0627	1.10168
	41.7576	11460	11382.5	10974.3	7146.96										7737.8	0.94212	1.06906	1.06076	1.10129
	41.777	11537	11375.8	10974.4	7230.68										7737.9	0.94567	1.068	1.05875	1.10075
	41.7964	11579	11369.3	10974.5	7279.19										7738	0.94918	1.06685	1.0567	1.10008
	41.8158	11630	11362.9	10974.6	7336.49										7738.1	0.95266	1.0656	1.05461	1.09928
	41.8352	11614	11356.8	10974.7	7326.6										7738.2	0.95609	1.06427	1.0525	1.09836
	41.8546	11556	11350.9	10974.8	7274.52										7738.3	0.95943	1.06284	1.05037	1.09734
	41.8741	11599	11345.2	10974.9	7323.25										7738.4	0.96268	1.06134	1.04825	1.09619
	41.8935	11431	11339.6	10975	7160.81										7738.5	0.96582	1.05976	1.04614	1.09495
	41.9129	11364	11334.3	10975.1	7099.19										7738.6	0.96882	1.05812	1.04405	1.09361
	41.9323	11518	11329	10975.2	7258.4										7738.7	0.97166	1.05642	1.04199	1.09218
	41.9517	11601	11324	10975.3	7346.45										7738.8	0.97433	1.05468	1.03998	1.09068
	41.9712	11449	11319.1	10975.4	7199.35										7738.9	0.97681	1.0529	1.03802	1.08912
	41.9906	11587	11314.3	10975.5	7342.09										7739	0.97908	1.0511	1.03613	1.08751
	42.01	11379	11309.7	10975.6	7138.69										7739.1	0.98113	1.04929	1.0343	1.08588
	42.0294	11431	11305.3	10975.7	7195.15										7739.2	0.98293	1.04748	1.03256	1.08422
	42.0488	11326	11301	10975.8	7094.48										7739.3	0.98449	1.04569	1.0309	1.08255
	42.0682	11354	11296.8	10975.9	7126.68										7739.4	0.98578	1.04393	1.02933	1.08087
	42.0876	11356	11292.7	10976	7132.75										7739.5	0.9868	1.04222	1.02786	1.0792
	42.1071	11446	11288.7	10976.1	7226.7										7739.6	0.98755	1.04057	1.02649	1.07753
	42.1265	11588	11284.9	10976.2	7372.53										7739.7	0.98801	1.03899	1.02524	1.07588
	42.1459	11570	11281.2	10976.3	7358.25										7739.8	0.9882	1.0375	1.0241	1.07425
	42.1653	11525	11277.6	10976.4	7316.86										7739.9	0.98811	1.0361	1.02308	1.07265
	42.1847	11444	11274.1	10976.4	7239.37										7740	0.98775	1.03481	1.02219	1.0711
	42.2042	11492	11270.7	10976.5	7290.77										7740.1	0.98713	1.03364	1.02142	1.06961
	42.2236	11515	11267.4	10976.6	7317.08										7740.2	0.98625	1.03259	1.02079	1.06818
	42.243	11378	11264.1	10976.7	7183.3										7740.3	0.98512	1.03167	1.0203	1.06682
	42.2624	11297	11261	10976.8	7105.42										7740.4	0.98376	1.0309	1.01995	1.06554
	42.2818	11449	11258	10976.9	7260.45										7740.5	0.98219	1.03026	1.01974	1.06434
	42.3013	11472	11255	10977	7286.4										7740.6	0.98041	1.02978	1.01968	1.06322
	42.3207	11454	11252.2	10977.1	7271.26										7740.7	0.97845	1.02944	1.01976	1.06218
	42.3401	11364	11249.4	10977.2	7184.05										7740.8	0.97632	1.02926	1.02	1.06123
	42.3595	11429	11246.7	10977.3	7251.75										7740.9	0.97404	1.02922	1.02039	1.06037
	42.3789	11425	11244.1	10977.4	7250.38										7741	0.97162	1.02932	1.02093	1.05961
	42.3983	11519	11241.5	10977.4	7346.94										7741.1	0.96909	1.02956	1.02162	1.05896
	42.4177	11341	11239	10977.5	7171.43										7741.2	0.96644	1.02992	1.02246	1.05841
	42.4372	11510	11236.6	10977.6	7342.85										7741.3	0.96371	1.03041	1.02344	1.05799
	42.4566	11391	11234.2	10977.7	7226.2										7741.4	0.9609	1.03101	1.02457	1.0577
	42.476	11357	11231.9	10977.8	7194.49										7741.5	0.95802	1.03171	1.02584	1.05755
	42.4954	11123	11229.7	10977.9	6962.72										7741.6	0.95509	1.03249	1.02724	1.05755
	42.5148	11117	11227.6	10978	6958.88										7741.7	0.9521	1.03335	1.02877	1.05771
	42.5343	11340	11225.5	10978	7183.99										7741.8	0.94907	1.03426	1.03041	1.05803
	42.5537	11245	11223.4	10978.1	7091.03										7741.9	0.94601	1.03522	1.03217	1.05852
	42.5731	11252	11221.4	10978.2	7100.02										7742	0.94291	1.03621	1.03403	1.05918
	42.5925	11434	11219.5	10978.3	7283.96										7742.1	0.93978	1.03722	1.03598	1.06
	42.6119	11237	11217.6	10978.4	7088.84										7742.2	0.93663	1.03822	1.03801	1.06097
	42.6313	11373	11215.8	10978.5	7226.68										7742.3	0.93346	1.03921	1.0401	1.06207
	42.6508	11374	11214	10978.5	7229.46										7742.4	0.93027	1.04018	1.04226	1.06329
	42.6702	11257	11212.3	10978.6	7114.19										7742.5	0.92706	1.0411	1.04446	1.06463
	42.6896	11360	11210.6	10978.7	7218.87										7742.6	0.92383	1.04197	1.0467	1.06605
	42.709	11215	11208.9	10978.8	7075.51										7742.7	0.92058	1.04277	1.04895	1.06756
	42.7284	11389	11207.3	10978.9	7251.1										7742.8	0.91732	1.0435	1.05122	1.06914
	42.7478	11230	11205.8	10978.9	7093.64										7742.9	0.91404	1.04415	1.05348	1.07077
	42.7673	11242	11204.3	10979	7107.14										7743	0.91075	1.0447	1.05572	1.07245
	42.7867	11495	11202.8	10979.1	7361.6										7743.1	0.90745	1.04516	1.05794	1.07418
	42.8061	11433	11201.4	10979.2	7301.01										7743.2	0.90413	1.04552	1.06011	1.07594
	42.8255	11229	11200.1	10979.2	7098.39										7743.3	0.9008	1.04578	1.06224	1.07772
	42.8449	11238	11198.7	10979.3	7108.72										7743.4	0.89746	1.04592	1.06429	1.07952
	42.8644	11325	11197.4	10979.4	7197.01										7743.5	0.89411	1.04597	1.06627	1.08133
	42.8838	11117	11196.2	10979.5	6990.27										7743.6	0.89075	1.0459	1.06816	1.08313
	42.9032	11430	11195	10979.5	7304.48										7743.7	0.88738	1.04573	1.06995	1.0849
	42.9226	11221	11193.8	10979.6	7096.66										7743.8	0.884	1.04545	1.07164	1.08663
	42.942	11305	11192.6	10979.7	7181.8										7743.9	0.88062	1.04508	1.0732	1.08828
	42.9614	11215	11191.5	10979.8	7092.91										7744	0.87723	1.0446	1.07465	1.08983
	42.9809	11353	11190.5	10979.8	7231.98										7744.1	0.87385	1.04403	1.07596	1.09127
	43.0003	11430	11189.4	10979.9	7310.01										7744.2	0.87046	1.04337	1.07714	1.09257
	43.0197	11305	11188.4	10980	7186.01										7744.3	0.86708	1.04263	1.07817	1.09373
	43.0391	11149	11187.5	10980	7030.97										7744.4	0.86371	1.04181	1.07906	1.09474
	43.0585	11527	11186.5	10980.1	7409.9										7744.5	0.86034	1.04091	1.07981	1.09559
	43.078	10984	11185.6	10980.2	6867.8										7744.6	0.85699	1.03995	1.0804	1.09629
	43.0974	11366	11184.8	10980.3	7250.66										7744.7	0.85366	1.03892	1.08085	1.09681
	43.1168	11190	11184	10980.3	7075.49										7744.8	0.85034	1.03783	1.08115	1.09717
	43.1362	11212	11183.2	10980.4	7098.29										7744.9	0.84705	1.03669	1.0813	1.09736
	43.1556	11081	11182.4	10980.5	6968.05										7745	0.84379	1.03549	1.08131	1.09738
	43.175	11242	11181.7	10980.5	7129.79										7745.1	0.84056	1.03425	1.08117	1.09722
	43.1945	11153	11181	10980.6	7041.49										7745.2	0.83737	1.03297	1.08089	1.0969
	43.2139	11309	11180.3	10980.7	7198.16										7745.3	0.83421	1.03164	1.08047	1.0964
	43.2333	11238	11179.6	10980.7	7127.8										7745.4	0.8311	1.03028	1.07992	1.09575
	43.2527	11196	11179	10980.8	7086.41										7745.5	0.82804	1.02889	1.07924	1.09493
	43.2721	11302	11178.5	10980.9	7192.99										7745.6	0.82503	1.02746	1.07844	1.09395
	43.2915	11252	11177.9	10980.9	7143.53										7745.7	0.82207	1.026	1.07752	1.09281
	43.311	11148	11177.4	10981	7040.05										7745.8	0.81917	1.02451	1.07649	1.09153
	43.3304	11216	11176.9	10981	7108.54										7745.9	0.81633	1.02299	1.07536	1.09008
	43.3498	11229	11176.4	10981.1	7121.99										7746	0.81355	1.02145	1.07413	1.08849
	43.3692	11329	11176	10981.2	7222.42										7746.1	0.81084	1.01987	1.0728	1.08676
	43.3886	11181	11175.6	10981.2	7074.81										7746.2	0.80819	1.01827	1.07139	1.08488
	43.4081	11251	11175.3	10981.3	7145.18										7746.3	0.80562	1.01664	1.0699	1.08286
	43.4275	11182	11174.9	10981.4	7076.51										7746.4	0.80311	1.01498	1.06834	1.08071
	43.4469	11296	11174.6	10981.4	7190.82										7746.5	0.80068	1.0133	1.0667	1.07843
	43.4663	11025	11174.3	10981.5	6920.09										7746.6	0.79833	1.01159	1.065	1.07604
	43.4857	11208	11174.1	10981.5	7103.33										7746.7	0.79605	1.00984	1.06323	1.07353
	43.5051	11146	11173.9	10981.6	7041.55										7746.8	0.79384	1.00808	1.06141	1.07093
	43.5245	11100	11173.7	10981.6	6995.73										7746.9	0.79171	1.00628	1.05952	1.06822
	43.544	11025	11173.6	10981.7	6920.88										7747	0.78966	1.00446	1.05758	1.06543
	43.5634	11202	11173.4	10981.8	7098										7747.1	0.78769	1.00261	1.05559	1.06255
	43.5828	11065	11173.3	10981.8	6961.09										7747.2	0.7858	1.00074	1.05354	1.0596
	43.6022	10978	11173.3	10981.9	6874.15										7747.3	0.78398	0.99885	1.05145	1.05657
	43.6216	11168	11173.3	10981.9	7064.18										7747.4	0.78224	0.99695	1.0493	1.05347
	43.6411	11134	11173.3	10982	7030.17										7747.5	0.78058	0.99502	1.04711	1.05031
	43.6605	11295	11173.3	10982	7191.13										7747.6	0.77899	0.99309	1.04488	1.04709
	43.6799	11145	11173.4	10982.1	7041.06										7747.7	0.77748	0.99114	1.0426	1.04381
	43.6993	11047	11173.5	10982.1	6942.96										7747.8	0.77605	0.98919	1.04027	1.04048
	43.7187	11060	11173.6	10982.2	6955.82										7747.9	0.77469	0.98724	1.03791	1.0371
	43.7381	11122	11173.8	10982.2	7017.65										7748	0.7734	0.98529	1.03549	1.03369
	43.7576	11174	11174	10982.3	7069.45										7748.1	0.77219	0.98335	1.03304	1.03024
	43.777	11313	11174.2	10982.4	7208.21										7748.2	0.77104	0.98141	1.03054	1.02677
	43.7964	11213	11174.5	10982.4	7107.93										7748.3	0.76997	0.97948	1.02799	1.02327
	43.8158	11308	11174.8	10982.5	7202.62										7748.4	0.76896	0.97757	1.0254	1.01976
	43.8352	11259	11175.2	10982.5	7153.27										7748.5	0.76802	0.97568	1.02276	1.01624
	43.8546	11252	11175.6	10982.6	7145.89										7748.6	0.76715	0.97381	1.02007	1.01272
	43.8741	11270	11176	10982.6	7163.46										7748.7	0.76634	0.97195	1.01734	1.0092
	43.8935	11323	11176.4	10982.6	7216										7748.8	0.76559	0.97013	1.01456	1.0057
	43.9129	11322	11176.9	10982.7	7214.5										7748.9	0.76491	0.96833	1.01173	1.00221
	43.9323	11108	11177.5	10982.7	6999.96										7749	0.76428	0.96657	1.00885	0.99875
	43.9517	11210	11178.1	10982.8	7101.38										7749.1	0.76372	0.96484	1.00594	0.99532
	43.9712	11163	11178.7	10982.8	7053.75										7749.2	0.76321	0.96314	1.00297	0.99191
	43.9906	11231	11179.4	10982.9	7121.09										7749.3	0.76276	0.96148	0.99997	0.98853
	44.01	10941	11180.1	10982.9	6830.38										7749.4	0.76237	0.95986	0.99692	0.98517
	44.0294	11206	11180.8	10983	7094.62										7749.5	0.76203	0.95828	0.99383	0.98184
	44.0488	11080	11181.6	10983	6967.82										7749.6	0.76175	0.95674	0.99071	0.97852
	44.0682	11110	11182.5	10983.1	6996.97										7749.7	0.76152	0.95523	0.98755	0.97523
	44.0877	10982	11183.4	10983.1	6868.08										7749.8	0.76134	0.95377	0.98436	0.97197
	44.1071	11244	11184.3	10983.1	7129.13										7749.9	0.76122	0.95235	0.98114	0.96874
	44.1265	11259	11185.3	10983.2	7143.13										7750	0.76115	0.95096	0.97789	0.96556
	44.1459	11107	11186.4	10983.2	6990.08										7750.1	0.76113	0.94961	0.97461	0.96244
	44.1653	11273	11187.5	10983.3	7154.98										7750.2	0.76117	0.94829	0.9713	0.95937
	44.1848	11267	11188.6	10983.3	7147.82										7750.3	0.76126	0.94701	0.96798	0.95636
	44.2042	11100	11189.8	10983.4	6979.6										7750.4	0.7614	0.94575	0.96463	0.95342
	44.2236	11098	11191.1	10983.4	6976.33										7750.5	0.7616	0.94452	0.96127	0.95053
	44.243	11204	11192.5	10983.4	7080.99										7750.6	0.76186	0.94331	0.95789	0.94769
	44.2624	11196	11193.9	10983.5	7071.59										7750.7	0.76218	0.94212	0.95451	0.94489
	44.2818	11282	11195.3	10983.5	7156.13										7750.8	0.76256	0.94096	0.95111	0.94213
	44.3013	11093	11196.8	10983.6	6965.6										7750.9	0.763	0.93982	0.94772	0.93941
	44.3207	11195	11198.4	10983.6	7066										7751	0.76351	0.93869	0.94432	0.93673
	44.3401	11396	11200.1	10983.6	7265.32										7751.1	0.76408	0.93757	0.94092	0.93407
	44.3595	10918	11201.9	10983.7	6785.58										7751.2	0.76473	0.93648	0.93754	0.93146
	44.3789	11101	11203.7	10983.7	6966.76										7751.3	0.76544	0.93539	0.93416	0.92887
	44.3984	10961	11205.6	10983.7	6824.86										7751.4	0.76624	0.93431	0.9308	0.92632
	44.4178	11151	11207.6	10983.8	7012.88										7751.5	0.7671	0.93324	0.92745	0.92381
	44.4372	11111	11209.6	10983.8	6970.81										7751.6	0.76805	0.93217	0.92413	0.92133
	44.4566	11213	11211.8	10983.8	7070.65										7751.7	0.76907	0.93111	0.92083	0.91888
	44.476	11102	11214	10983.9	6957.41										7751.8	0.77017	0.93006	0.91756	0.91645
	44.4954	11077	11216.4	10983.9	6930.06										7751.9	0.77135	0.929	0.91432	0.91404
	44.5149	10966	11218.8	10984	6816.62										7752	0.7726	0.92794	0.91113	0.91163
	44.5343	11105	11221.4	10984	6953.08										7752.1	0.77394	0.92688	0.90798	0.90923
	44.5537	11160	11224	10984	7005.43										7752.2	0.77534	0.92582	0.90487	0.90683
	44.5731	11091	11226.8	10984.1	6933.67										7752.3	0.77682	0.92474	0.90182	0.90444
	44.5925	11331	11229.6	10984.1	7170.8										7752.4	0.77837	0.92367	0.89883	0.90206
	44.6119	11166	11232.6	10984.1	7002.81										7752.5	0.78	0.92258	0.8959	0.8997
	44.6314	11071	11235.8	10984.1	6904.69										7752.6	0.78169	0.92148	0.89303	0.89735
	44.6508	11266	11239	10984.2	7096.44										7752.7	0.78344	0.92038	0.89022	0.89502
	44.6702	11340	11242.4	10984.2	7167.06										7752.8	0.78526	0.91926	0.88749	0.89271
	44.6896	11025	11245.9	10984.2	6848.53										7752.9	0.78715	0.91813	0.88483	0.89042
	44.709	11402	11249.6	10984.3	7221.86										7753	0.78909	0.91699	0.88224	0.88815
	44.7285	11114	11253.4	10984.3	6930.04										7753.1	0.7911	0.91585	0.87973	0.8859
	44.7479	11158	11257.4	10984.3	6970.06										7753.2	0.79316	0.9147	0.87729	0.88367
	44.7673	11246	11261.5	10984.4	7053.91										7753.3	0.79528	0.91354	0.87493	0.88145
	44.7867	11113	11265.9	10984.4	6916.59										7753.4	0.79745	0.91238	0.87265	0.87924
	44.8061	11323	11270.4	10984.4	7122.09										7753.5	0.79967	0.91122	0.87045	0.87703
	44.8255	11242	11275	10984.4	7036.4										7753.6	0.80194	0.91006	0.86834	0.87483
	44.8449	11145	11279.9	10984.5	6934.51										7753.7	0.80425	0.9089	0.8663	0.87263
	44.8644	11164	11285	10984.5	6948.42										7753.8	0.80661	0.90775	0.86435	0.87044
	44.8838	11430	11290.3	10984.5	7209.11										7753.9	0.80901	0.9066	0.86248	0.86824
	44.9032	11105	11295.9	10984.5	6878.58										7754	0.81144	0.90546	0.8607	0.86605
	44.9226	11140	11301.6	10984.6	6907.82										7754.1	0.8139	0.90433	0.85901	0.86386
	44.942	11383	11307.6	10984.6	7144.82										7754.2	0.81639	0.90321	0.8574	0.86168
	44.9615	11544	11313.9	10984.6	7299.56										7754.3	0.81891	0.9021	0.85588	0.85952
	44.9809	11178	11320.4	10984.6	6927.04										7754.4	0.82144	0.90099	0.85444	0.85738
	45.0003	11236	11327.2	10984.7	6978.24										7754.5	0.82399	0.8999	0.85308	0.85528
	45.0197	11406	11334.3	10984.7	7141.16										7754.6	0.82655	0.89883	0.85181	0.85321
	45.0391	11081	11341.7	10984.7	6808.78										7754.7	0.82911	0.89776	0.85061	0.85117
	45.0585	11377	11349.3	10984.7	7097.09										7754.8	0.83168	0.8967	0.84949	0.84917
	45.078	11519	11357.4	10984.8	7231.08										7754.9	0.83425	0.89566	0.84844	0.84719
	45.0974	11179	11365.7	10984.8	6882.74										7755	0.83681	0.89462	0.84746	0.84524
	45.1168	11176	11374.4	10984.8	6871.05										7755.1	0.83936	0.8936	0.84654	0.84333
	45.1362	11262	11383.4	10984.8	6948										7755.2	0.8419	0.89259	0.84568	0.84146
	45.1556	11460	11392.9	10984.8	7136.58										7755.3	0.84443	0.89158	0.84487	0.83964
	45.175	11563	11402.7	10984.9	7229.78										7755.4	0.84694	0.89058	0.84412	0.83788
	45.1945	11411	11412.9	10984.9	7067.59										7755.5	0.84943	0.88959	0.84341	0.83619
	45.2139	11614	11423.4	10984.9	7259.99										7755.6	0.8519	0.88861	0.84275	0.83456
	45.2333	11392	11434.5	10984.9	7026.98										7755.7	0.85434	0.88764	0.84214	0.83301
	45.2527	11429	11445.9	10984.9	7052.54										7755.8	0.85676	0.88667	0.84158	0.83151
	45.2721	11462	11457.8	10984.9	7073.67										7755.9	0.85915	0.8857	0.84105	0.83007
	45.2916	11411	11470.1	10985	7010.37										7756	0.86151	0.88475	0.84057	0.82868
	45.311	11579	11482.8	10985	7165.63										7756.1	0.86384	0.8838	0.84014	0.82734
	45.3304	11519	11496	10985	7092.45										7756.2	0.86614	0.88285	0.83975	0.82605
	45.3498	11413	11509.6	10985	6972.82										7756.3	0.86841	0.88191	0.83941	0.8248
	45.3692	11313	11523.7	10985	6858.77										7756.4	0.87065	0.88098	0.83911	0.82361
	45.3886	11540	11538.2	10985.1	7071.28										7756.5	0.87286	0.88005	0.83886	0.82248
	45.4081	11393	11553.1	10985.1	6909.39										7756.6	0.87504	0.87914	0.83866	0.82142
	45.4275	11544	11568.3	10985.1	7045.1										7756.7	0.8772	0.87823	0.83851	0.82043
	45.4469	11509	11584	10985.1	6994.44										7756.8	0.87933	0.87733	0.83841	0.81953
	45.4663	11573	11600	10985.1	7042.45										7756.9	0.88144	0.87645	0.83835	0.8187
	45.4857	11528	11616.3	10985.1	6981.16										7757	0.88353	0.87557	0.83835	0.81795
	45.5052	11501	11632.8	10985.1	6937.62										7757.1	0.8856	0.87471	0.83839	0.81726
	45.5246	11635	11649.6	10985.2	7054.88										7757.2	0.88766	0.87387	0.83849	0.81663
	45.544	11532	11666.4	10985.2	6935.01										7757.3	0.88971	0.87303	0.83864	0.81605
	45.5634	11690	11683.4	10985.2	7076.08										7757.4	0.89175	0.87222	0.83884	0.81552
	45.5828	11577	11700.3	10985.2	6946.16										7757.5	0.89379	0.87142	0.83909	0.81503
	45.6022	11564	11717.1	10985.2	6916.36										7757.6	0.89584	0.87064	0.8394	0.81459
	45.6217	11841	11733.7	10985.2	7176.77										7757.7	0.89788	0.86987	0.83976	0.8142
	45.6411	11639	11749.9	10985.2	6958.51										7757.8	0.89994	0.86913	0.84018	0.81386
	45.6605	11529	11765.8	10985.2	6832.68										7757.9	0.90202	0.86842	0.84065	0.81356
	45.6799	11693	11781	10985.3	6981.4										7758	0.90411	0.86772	0.84118	0.81331
	45.6993	11593	11795.6	10985.3	6866.82										7758.1	0.90623	0.86706	0.84177	0.8131
	45.7187	11602	11809.4	10985.3	6862.04										7758.2	0.90837	0.86642	0.84241	0.8129
	45.7382	11529	11822.2	10985.3	6776.21										7758.3	0.91054	0.86581	0.84311	0.81273
	45.7576	11798	11834	10985.3	7033.45										7758.4	0.91275	0.86523	0.84387	0.81257
	45.777	11548	11844.6	10985.3	6772.88										7758.5	0.91499	0.86468	0.84468	0.81242
	45.7964	11620	11853.8	10985.3	6835.61										7758.6	0.91726	0.86417	0.84555	0.81228
	45.8158	11624	11861.7	10985.3	6831.75										7758.7	0.91957	0.86369	0.84647	0.81215
	45.8353	11553	11868	10985.3	6754.39										7758.8	0.92193	0.86324	0.84745	0.81205
	45.8547	11930	11872.8	10985.3	7126.6										7758.9	0.92432	0.86284	0.84848	0.81195
	45.8741	11887	11876	10985.3	7080.43										7759	0.92675	0.86247	0.84956	0.81188
	45.8935	11851	11877.5	10985.4	7042.92										7759.1	0.92922	0.86214	0.85069	0.81182
	45.9129	11721	11877.4	10985.4	6913.08										7759.2	0.93172	0.86185	0.85186	0.81178
	45.9323	11679	11875.5	10985.4	6872.92										7759.3	0.93427	0.8616	0.85307	0.81175
	45.9517	11597	11872	10985.4	6794.39										7759.4	0.93684	0.8614	0.85432	0.81174
	45.9712	11519	11867	10985.4	6721.47										7759.5	0.93944	0.86123	0.85561	0.81173
	45.9906	11706	11860.4	10985.4	6915.07										7759.6	0.94207	0.86111	0.85691	0.81173
	46.01	11406	11852.3	10985.4	6623.13										7759.7	0.94473	0.86103	0.85825	0.81172
	46.0294	11670	11842.9	10985.4	6896.54										7759.8	0.9474	0.86099	0.85959	0.81172
	46.0488	11695	11832.2	10985.4	6932.2										7759.9	0.95009	0.86099	0.86095	0.8117
	46.0683	11663	11820.5	10985.4	6911.99										7760	0.9528	0.86103	0.86232	0.81168
	46.0877	11511	11807.7	10985.4	6772.78										7760.1	0.95552	0.8611	0.86368	0.81165
	46.1071	11487	11794	10985.4	6762.47										7760.2	0.95825	0.86122	0.86504	0.81162
	46.1265	11654	11779.5	10985.4	6943.9										7760.3	0.96098	0.86137	0.86638	0.81159
	46.1459	11618	11764.5	10985.4	6922.97										7760.4	0.96371	0.86156	0.8677	0.81156
	46.1653	11482	11748.9	10985.4	6802.54										7760.5	0.96644	0.86178	0.869	0.81153
	46.1848	11542	11732.9	10985.4	6878.5										7760.6	0.96916	0.86204	0.87026	0.81151
	46.2042	11475	11716.7	10985.4	6827.73										7760.7	0.97187	0.86233	0.87149	0.81148
	46.2236	11470	11700.3	10985.4	6839.14										7760.8	0.97458	0.86265	0.87268	0.81145
	46.243	11638	11683.8	10985.4	7023.62										7760.9	0.97726	0.86299	0.87382	0.81142
	46.2624	11287	11667.3	10985.5	6689.1										7761	0.97994	0.86336	0.87491	0.81139
	46.2818	11592	11651	10985.5	7010.49										7761.1	0.98259	0.86376	0.87594	0.81136
	46.3013	11469	11634.7	10985.5	6903.72										7761.2	0.98523	0.86418	0.87691	0.81138
	46.3207	11278	11618.7	10985.5	6728.74										7761.3	0.98784	0.86462	0.87782	0.81141
	46.3401	11324	11603	10985.5	6790.49										7761.4	0.99044	0.86508	0.87866	0.81143
	46.3595	11445	11587.5	10985.5	6926.93										7761.5	0.99301	0.86555	0.87943	0.81145
	46.3789	11481	11572.4	10985.5	6978.02										7761.6	0.99555	0.86604	0.88013	0.81147
	46.3984	11436	11557.7	10985.5	6947.74										7761.7	0.99807	0.86654	0.88076	0.81149
	46.4178	11332	11543.4	10985.5	6858.05										7761.8	1.00057	0.86704	0.88131	0.81151
	46.4372	11447	11529.5	10985.5	6986.96										7761.9	1.00305	0.86755	0.88178	0.81159
	46.4566	11449	11516	10985.5	7002.43										7762	1.0055	0.86806	0.88218	0.81177
	46.476	11331	11503	10985.5	6897.46										7762.1	1.00793	0.86857	0.88251	0.81195
	46.4954	11610	11490.4	10985.5	7189.06										7762.2	1.01033	0.86908	0.88276	0.81214
	46.5149	11300	11478.2	10985.5	6891.21										7762.3	1.01271	0.86958	0.88294	0.81232
	46.5343	11223	11466.5	10985.5	6825.92										7762.4	1.01507	0.87008	0.88304	0.8125
	46.5537	11179	11455.2	10985.5	6793.19										7762.5	1.01741	0.87057	0.88308	0.81268
	46.5731	11189	11444.4	10985.5	6814.03										7762.6	1.01973	0.87105	0.88305	0.81291
	46.5925	11187	11434	10985.5	6822.45										7762.7	1.02202	0.87152	0.88296	0.8133
	46.612	11224	11424	10985.5	6869.46										7762.8	1.02429	0.87199	0.8828	0.81369
	46.6314	11159	11414.4	10985.5	6814.06										7762.9	1.02654	0.87244	0.88258	0.81408
	46.6508	11066	11405.2	10985.5	6730.26										7763	1.02878	0.87288	0.88229	0.81447
	46.6702	11291	11396.4	10985.5	6964.09										7763.1	1.03099	0.87332	0.88195	0.81486
	46.6896	11256	11387.9	10985.5	6937.54										7763.2	1.03317	0.87374	0.88156	0.81525
	46.709	11194	11379.8	10985.5	6883.63										7763.3	1.03534	0.87415	0.88111	0.81565
	46.7285	11088	11372.1	10985.5	6785.37										7763.4	1.03749	0.87455	0.88062	0.81632
	46.7479	11062	11364.7	10985.4	6766.78										7763.5	1.03961	0.87494	0.88008	0.81698
	46.7673	11232	11357.6	10985.4	6943.87										7763.6	1.04171	0.87533	0.8795	0.81765
	46.7867	11161	11350.8	10985.4	6879.64										7763.7	1.04379	0.8757	0.87888	0.81832
	46.8061	11257	11344.3	10985.4	6982.12										7763.8	1.04585	0.87607	0.87824	0.81899
	46.8255	11176	11338.1	10985.4	6907.3										7763.9	1.04788	0.87642	0.87757	0.81966
	46.845	11206	11332.2	10985.4	6943.21										7764	1.04988	0.87677	0.87688	0.82032
	46.8644	10929	11326.6	10985.4	6671.85										7764.1	1.05186	0.87711	0.87618	0.8212
	46.8838	11118	11321.2	10985.4	6866.23										7764.2	1.05381	0.87745	0.87546	0.82212
	46.9032	11193	11316.1	10985.4	6946.36										7764.3	1.05574	0.87778	0.87475	0.82305
	46.9226	11194	11311.2	10985.4	6952.26										7764.4	1.05764	0.87811	0.87404	0.82397
	46.9421	11137	11306.5	10985.4	6899.93										7764.5	1.0595	0.87843	0.87333	0.82489
	46.9615	11128	11302.1	10985.4	6895.38										7764.6	1.06135	0.87875	0.87263	0.82581
	46.9809	11032	11297.8	10985.4	6803.61										7764.7	1.06316	0.87908	0.87195	0.82674
	47.0003	11285	11293.8	10985.4	7060.65										7764.8	1.06495	0.8794	0.87129	0.8278
	47.0197	10985	11290	10985.4	6764.49										7764.9	1.06671	0.87972	0.87065	0.82896
	47.0391	11094	11286.3	10985.4	6877.14										7765	1.06845	0.88005	0.87003	0.83013
	47.0586	11241	11282.8	10985.4	7027.61										7765.1	1.07016	0.88038	0.86944	0.83129
	47.078	11068	11279.5	10985.4	6857.91										7765.2	1.07185	0.88073	0.86888	0.83246
	47.0974	11129	11276.4	10985.4	6922.04										7765.3	1.07351	0.88108	0.86835	0.83363
	47.1168	11051	11273.4	10985.4	6847										7765.4	1.07515	0.88145	0.86785	0.83479
	47.1362	11130	11270.6	10985.4	6928.82										7765.5	1.07677	0.88184	0.86738	0.83599
	47.1557	11010	11268	10985.4	6811.48										7765.6	1.07836	0.88224	0.86695	0.83727
	47.1751	10928	11265.4	10985.4	6731.99										7765.7	1.07992	0.88265	0.86655	0.83855
	47.1945	11026	11263.1	10985.3	6832.37										7765.8	1.08146	0.88309	0.8662	0.83983
	47.2139	11113	11260.8	10985.3	6921.61										7765.9	1.08298	0.88355	0.86588	0.84111
	47.2333	11020	11258.7	10985.3	6830.72										7766	1.08446	0.88403	0.86561	0.84239
	47.2527	11025	11256.7	10985.3	6837.71										7766.1	1.08593	0.88452	0.86538	0.84367
	47.2722	11170	11254.9	10985.3	6984.57										7766.2	1.08737	0.88504	0.86521	0.84495
	47.2916	11227	11253.1	10985.3	7043.31										7766.3	1.08878	0.88558	0.86508	0.84629
	47.311	11082	11251.5	10985.3	6899.94										7766.4	1.09017	0.88613	0.865	0.84764
	47.3304	11187	11250	10985.3	7006.45										7766.5	1.09154	0.8867	0.86498	0.84898
	47.3498	11108	11248.6	10985.3	6928.86										7766.6	1.09288	0.8873	0.86501	0.85033
	47.3692	10974	11247.3	10985.3	6796.16										7766.7	1.09421	0.88791	0.8651	0.85168
	47.3887	11026	11246.1	10985.3	6849.36										7766.8	1.09552	0.88854	0.86524	0.85303
	47.4081	11133	11245	10985.3	6957.46										7766.9	1.0968	0.88919	0.86544	0.85438
	47.4275	10890	11244	10985.3	6715.46										7767	1.09807	0.88986	0.8657	0.85575
	47.4469	11025	11243.1	10985.3	6851.36										7767.1	1.09933	0.89055	0.86602	0.85715
	47.4663	11057	11242.3	10985.3	6884.17										7767.2	1.10057	0.89127	0.86639	0.85855
	47.4857	11021	11241.5	10985.2	6848.89										7767.3	1.10179	0.89201	0.86681	0.85995
	47.5052	11057	11240.9	10985.2	6885.52										7767.4	1.103	0.89277	0.86729	0.86135
	47.5246	11036	11240.4	10985.2	6865.07										7767.5	1.10419	0.89355	0.86781	0.86275
	47.544	10947	11239.9	10985.2	6776.52										7767.6	1.10537	0.89436	0.86838	0.86415
	47.5634	11213	11239.5	10985.2	7042.9										7767.7	1.10653	0.89519	0.869	0.86556
	47.5828	11111	11239.3	10985.2	6941.19										7767.8	1.10768	0.89605	0.86965	0.86704
	47.6022	11185	11239	10985.2	7015.4										7767.9	1.10881	0.89692	0.87035	0.86853
	47.6217	11088	11238.9	10985.2	6918.52										7768	1.10992	0.89782	0.87108	0.87001
	47.6411	11237	11238.9	10985.2	7067.57										7768.1	1.11101	0.89874	0.87185	0.87149
	47.6605	11044	11238.9	10985.2	6874.54										7768.2	1.11209	0.89968	0.87264	0.87298
	47.6799	11152	11239	10985.2	6982.43										7768.3	1.11313	0.90064	0.87347	0.87446
	47.6993	11214	11239.2	10985.2	7044.25										7768.4	1.11416	0.90162	0.87431	0.87594
	47.7188	11109	11239.4	10985.2	6938.99										7768.5	1.11515	0.90262	0.87518	0.87746
	47.7382	11191	11239.8	10985.2	7020.66										7768.6	1.11612	0.90364	0.87608	0.87901
	47.7576	11219	11240.2	10985.1	7048.25										7768.7	1.11706	0.90467	0.87698	0.88056
	47.777	11150	11240.7	10985.1	6978.76										7768.8	1.11797	0.90573	0.87791	0.88211
	47.7964	11274	11241.2	10985.1	7102.2										7768.9	1.11884	0.9068	0.87885	0.88367
	47.8158	11193	11241.9	10985.1	7020.57										7769	1.11968	0.90789	0.8798	0.88522
	47.8353	11037	11242.6	10985.1	6863.87										7769.1	1.12049	0.90899	0.88076	0.88677
	47.8547	11098	11243.4	10985.1	6924.09										7769.2	1.12127	0.9101	0.88173	0.88832
	47.8741	11085	11244.2	10985.1	6910.24										7769.3	1.12201	0.91123	0.88272	0.88992
	47.8935	11064	11245.1	10985.1	6888.31										7769.4	1.12271	0.91237	0.88371	0.89153
	47.9129	11014	11246.1	10985.1	6837.31										7769.5	1.12337	0.91352	0.88471	0.89314
	47.9323	11166	11247.2	10985.1	6988.24										7769.6	1.12398	0.91468	0.88572	0.89475
	47.9518	11172	11248.4	10985.1	6993.09										7769.7	1.12456	0.91584	0.88674	0.89635
	47.9712	11073	11249.6	10985.1	6892.86										7769.8	1.12509	0.91701	0.88777	0.89796
	47.9906	11292	11250.9	10985	7110.57										7769.9	1.12557	0.9182	0.88881	0.89957
	48.01	11031	11252.2	10985	6848.19										7770	1.12601	0.91938	0.88985	0.90118
	48.0294	10853	11253.7	10985	6668.75										7770.1	1.12639	0.92058	0.8909	0.9028
	48.0489	11432	11255.2	10985	7246.22										7770.2	1.12672	0.92178	0.89196	0.90441
	48.0683	11133	11256.8	10985	6945.62										7770.3	1.127	0.92298	0.89302	0.90603
	48.0877	11328	11258.5	10985	7138.93										7770.4	1.12722	0.9242	0.8941	0.90765
	48.1071	10959	11260.3	10985	6768.17										7770.5	1.12738	0.92541	0.89518	0.90926
	48.1265	11035	11262.1	10985	6842.33										7770.6	1.12749	0.92664	0.89628	0.91088
	48.1459	11052	11264	10985	6857.41										7770.7	1.12754	0.92787	0.89739	0.91249
	48.1654	11131	11266	10985	6934.4										7770.8	1.12754	0.9291	0.89851	0.91402
	48.1848	11058	11268.1	10985	6859.31										7770.9	1.12748	0.93033	0.89965	0.91553
	48.2042	11222	11270.3	10985	7021.14										7771	1.12737	0.93157	0.9008	0.91703
	48.2236	11423	11272.6	10985	7219.88										7771.1	1.1272	0.9328	0.90198	0.91853
	48.243	11289	11274.9	10984.9	7083.53										7771.2	1.12697	0.93404	0.90317	0.92003
	48.2625	11097	11277.3	10984.9	6889.09										7771.3	1.1267	0.93528	0.90439	0.92153
	48.2819	11183	11279.9	10984.9	6972.56										7771.4	1.12637	0.93651	0.90563	0.92303
	48.3013	11197	11282.5	10984.9	6983.94										7771.5	1.126	0.93774	0.9069	0.92452
	48.3207	11279	11285.2	10984.9	7063.22										7771.6	1.12557	0.93897	0.90819	0.92585
	48.3401	11227	11288	10984.9	7008.4										7771.7	1.1251	0.9402	0.90951	0.92717
	48.3595	11243	11291	10984.9	7021.49										7771.8	1.12458	0.94142	0.91086	0.92849
	48.379	11313	11294	10984.9	7088.47										7771.9	1.12401	0.94264	0.91224	0.92982
	48.3984	11186	11297.1	10984.9	6958.35										7772	1.1234	0.94385	0.91364	0.93114
	48.4178	11148	11300.3	10984.9	6917.12										7772.1	1.12274	0.94505	0.91507	0.93247
	48.4372	11220	11303.6	10984.9	6985.79										7772.2	1.12203	0.94625	0.91653	0.93379
	48.4566	11167	11307.1	10984.9	6929.34										7772.3	1.12127	0.94744	0.91801	0.93506
	48.476	11281	11310.7	10984.9	7039.78										7772.4	1.12047	0.94861	0.91952	0.93621
	48.4955	11353	11314.3	10984.8	7108.1										7772.5	1.11962	0.94978	0.92104	0.93735
	48.5149	11322	11318.1	10984.8	7073.31										7772.6	1.11872	0.95092	0.92259	0.9385
	48.5343	11384	11322.1	10984.8	7131.38										7772.7	1.11776	0.95206	0.92415	0.93965
	48.5537	11176	11326.1	10984.8	6919.33										7772.8	1.11676	0.95317	0.92572	0.9408
	48.5731	11235	11330.3	10984.8	6974.15										7772.9	1.11571	0.95427	0.92732	0.94195
	48.5926	11341	11334.6	10984.8	7075.84										7773	1.11461	0.95534	0.92892	0.94309
	48.612	11362	11339.1	10984.8	7092.39										7773.1	1.11346	0.9564	0.93054	0.94416
	48.6314	11369	11343.7	10984.8	7094.79										7773.2	1.11226	0.95743	0.93216	0.94516
	48.6508	11373	11348.4	10984.8	7094.05										7773.3	1.11102	0.95844	0.93379	0.94616
	48.6702	11255	11353.3	10984.8	6971.15										7773.4	1.10974	0.95943	0.93543	0.94716
	48.6896	11159	11358.3	10984.8	6870.11										7773.5	1.10842	0.96039	0.93708	0.94816
	48.709	11377	11363.5	10984.8	7082.9										7773.6	1.10706	0.96134	0.93873	0.94917
	48.7285	11333	11368.9	10984.8	7033.52										7773.7	1.10566	0.96226	0.94039	0.95017
	48.7479	11361	11374.5	10984.8	7055.97										7773.8	1.10424	0.96317	0.94204	0.95117
	48.7673	11444	11380.2	10984.8	7133.25										7773.9	1.10279	0.96406	0.9437	0.95213
	48.7867	11379	11386.1	10984.8	7062.34										7774	1.10131	0.96493	0.94535	0.95309
	48.8061	11416	11392.2	10984.7	7093.25										7774.1	1.09982	0.96579	0.94699	0.95405
	48.8256	11403	11398.5	10984.7	7073.96										7774.2	1.09831	0.96663	0.94863	0.955
	48.845	11469	11405	10984.7	7133.47										7774.3	1.0968	0.96746	0.95026	0.95596
	48.8644	11351	11411.7	10984.7	7008.77										7774.4	1.09527	0.96828	0.95188	0.95691
	48.8838	11436	11418.6	10984.7	7086.85										7774.5	1.09374	0.96908	0.95348	0.95787
	48.9032	11328	11425.7	10984.7	6971.71										7774.6	1.09222	0.96988	0.95507	0.95882
	48.9226	11310	11433.1	10984.7	6946.34										7774.7	1.09069	0.97067	0.95664	0.95982
	48.9421	11582	11440.7	10984.7	7210.72										7774.8	1.08918	0.97146	0.95819	0.96082
	48.9615	11511	11448.6	10984.7	7131.86										7774.9	1.08767	0.97223	0.95972	0.96183
	48.9809	11427	11456.7	10984.7	7039.74										7775	1.08617	0.97301	0.96123	0.96284
	49.0003	11535	11465.1	10984.7	7139.35										7775.1	1.08469	0.97377	0.96273	0.96384
	49.0197	11376	11473.8	10984.7	6971.69										7775.2	1.08322	0.97454	0.96421	0.96485
	49.0391	11409	11482.7	10984.7	6995.73										7775.3	1.08177	0.9753	0.96567	0.96586
	49.0586	11533	11492	10984.7	7110.48										7775.4	1.08033	0.97605	0.96712	0.96686
	49.078	11625	11501.5	10984.7	7192.91										7775.5	1.0789	0.97681	0.96855	0.96802
	49.0974	11443	11511.4	10984.7	7001.02										7775.6	1.07749	0.97757	0.96997	0.96921
	49.1168	11519	11521.6	10984.7	7066.8										7775.7	1.07609	0.97832	0.97138	0.97039
	49.1362	11692	11532.2	10984.7	7229.22										7775.8	1.07471	0.97908	0.97279	0.97157
	49.1557	11566	11543.2	10984.7	7092.29										7775.9	1.07333	0.97985	0.97419	0.97276
	49.1751	11482	11554.5	10984.7	6996.97										7776	1.07196	0.98062	0.97558	0.97394
	49.1945	11511	11566.2	10984.7	7014.26										7776.1	1.07061	0.9814	0.97698	0.97512
	49.2139	11710	11578.3	10984.7	7201.14										7776.2	1.06925	0.98219	0.97837	0.97631
	49.2333	11565	11590.8	10984.7	7043.6										7776.3	1.06791	0.98299	0.97977	0.9777
	49.2527	11633	11603.8	10984.7	7098.61										7776.4	1.06656	0.98381	0.98118	0.97911
	49.2722	11654	11617.3	10984.7	7106.15										7776.5	1.06522	0.98464	0.98259	0.98052
	49.2916	11714	11631.2	10984.7	7152.22										7776.6	1.06388	0.98549	0.984	0.98193
	49.311	11554	11645.7	10984.7	6977.79										7776.7	1.06254	0.98635	0.98543	0.98334
	49.3304	11526	11660.6	10984.7	6934.83										7776.8	1.06121	0.98724	0.98687	0.98475
	49.3498	11615	11676.1	10984.7	7008.32										7776.9	1.05987	0.98814	0.98832	0.98617
	49.3693	11743	11692.2	10984.7	7120.25										7777	1.05854	0.98906	0.98979	0.98758
	49.3887	11715	11708.9	10984.7	7075.58										7777.1	1.0572	0.99	0.99127	0.98917
	49.4081	11949	11726.1	10984.7	7292.29										7777.2	1.05587	0.99096	0.99276	0.99079
	49.4275	11768	11744.1	10984.7	7093.36										7777.3	1.05455	0.99194	0.99428	0.99241
	49.4469	11671	11762.7	10984.7	6977.75										7777.4	1.05322	0.99294	0.99581	0.99403
	49.4663	11832	11782	10984.7	7119.44										7777.5	1.0519	0.99396	0.99736	0.99565
	49.4858	11977	11802.1	10984.7	7244.39										7777.6	1.05059	0.99501	0.99893	0.99727
	49.5052	11871	11822.9	10984.7	7117.58										7777.7	1.04929	0.99607	1.00052	0.99888
	49.5246	12128	11844.5	10984.7	7352.96										7777.8	1.04799	0.99716	1.00214	1.0005
	49.544	11963	11866.9	10984.7	7165.51										7777.9	1.04671	0.99827	1.00378	1.0022
	49.5634	12093	11890.2	10984.7	7272.19										7778	1.04543	0.99941	1.00544	1.00391
	49.5829	12154	11914.5	10984.7	7308.96										7778.1	1.04417	1.00057	1.00712	1.00562
	49.6023	12131	11939.7	10984.7	7260.77										7778.2	1.04292	1.00176	1.00883	1.00733
	49.6217	12170	11965.8	10984.7	7273.6										7778.3	1.04168	1.00298	1.01057	1.00905
	49.6411	12221	11993	10984.7	7297.4										7778.4	1.04046	1.00422	1.01233	1.01076
	49.6605	12024	12021.3	10984.7	7072.11										7778.5	1.03926	1.0055	1.01412	1.01247
	49.6799	12370	12050.7	10984.7	7388.71										7778.6	1.03808	1.00681	1.01593	1.01418
	49.6994	12245	12081.3	10984.7	7233.13										7778.7	1.03691	1.00815	1.01777	1.01592
	49.7188	12335	12113.1	10984.7	7291.33										7778.8	1.03576	1.00951	1.01963	1.01766
	49.7382	12316	12146.2	10984.7	7239.27										7778.9	1.03463	1.01091	1.02152	1.01941
	49.7576	12291	12180.6	10984.7	7179.88										7779	1.03353	1.01234	1.02343	1.02115
	49.777	12351	12216.3	10984.7	7204.13										7779.1	1.03244	1.01379	1.02536	1.02289
	49.7964	12342	12253.5	10984.7	7157.95										7779.2	1.03138	1.01527	1.02731	1.02464
	49.8159	12597	12292.2	10984.7	7374.29										7779.3	1.03034	1.01678	1.02927	1.02638
	49.8353	12312	12332.3	10984.7	7049.11										7779.4	1.02932	1.01831	1.03126	1.02812
	49.8547	12647	12374.1	10984.7	7342.35										7779.5	1.02833	1.01986	1.03326	1.02985
	49.8741	12591	12417.5	10984.7	7242.95										7779.6	1.02736	1.02144	1.03528	1.03156
	49.8935	12695	12462.6	10984.7	7301.87										7779.7	1.02642	1.02303	1.03732	1.03327
	49.9129	12870	12509.4	10984.7	7430.06										7779.8	1.0255	1.02464	1.03936	1.03499
	49.9324	12733	12558	10984.8	7244.48										7779.9	1.02461	1.02627	1.04142	1.0367
	49.9518	12731	12608.4	10984.8	7192.08										7780	1.02374	1.02792	1.04348	1.03841
	49.9712	12739	12660.6	10984.8	7147.83										7780.11	1.02283	1.02975	1.04577	1.0403
	49.9906	12939	12714.7	10984.8	7293.71										7780.37	1.02094	1.03408	1.05111	1.04468
	50.01	13149	12770.8	10984.8	7447.68										7781.1	1.01637	1.04627	1.066	1.05693
	50.0294	13073	12828.7	10984.8	7313.74										7781.93	1.01255	1.05945	1.08204	1.07001
	50.0489	13153	12888.5	10984.8	7333.89										7782.76	1.00994	1.07095	1.09598	1.08143
	50.0683	13000	12950.3	10984.8	7119.15										7783.6	1.00813	1.07985	1.10672	1.09059
	50.0877	13017	13013.9	10984.8	7072.53										7784.45	1.0069	1.08561	1.11375	1.09681
	50.1071	12940	13079.3	10984.8	6930.09										7785.3	1.00606	1.08861	1.11681	1.10043
	50.1265	13279	13146.5	10984.8	7201.9										7786.15	1.00556	1.08961	1.11621	1.10171
	50.146	13363	13215.4	10984.9	7217.03										7787.01	1.00536	1.08928	1.11309	1.10143
	50.1654	13346	13285.8	10984.9	7129.6										7787.88	1.0053	1.08812	1.10852	1.10042
	50.1848	13455	13357.7	10984.9	7166.77										7788.75	1.00517	1.08632	1.10327	1.09918
	50.2042	13320	13430.7	10984.9	6958.7										7789.62	1.00485	1.08415	1.09796	1.0974
	50.2236	13484	13504.9	10984.9	7048.59										7790.5	1.00421	1.08208	1.09288	1.09481
	50.243	13547	13579.8	10984.9	7036.69										7791.38	1.00327	1.08047	1.08815	1.09053
	50.2625	13454	13655.2	10984.9	6868.28										7792.27	1.00187	1.07918	1.08354	1.08411
	50.2819	13635	13730.8	10984.9	6973.67										7793.16	0.9995	1.07796	1.07871	1.0763
	50.3013	13614	13806.2	10984.9	6877.21										7794.06	0.99587	1.07624	1.07334	1.06804
	50.3207	13539	13881.1	10985	6727.32										7794.96	0.99116	1.07335	1.06764	1.05978
	50.3401	13572	13955	10985	6686.42										7795.87	0.98585	1.06888	1.06193	1.05209
	50.3595	13770	14027.5	10985	6811.96										7796.78	0.98031	1.0631	1.05642	1.04495
	50.379	13784	14098	10985	6755.45										7797.7	0.97481	1.05647	1.05133	1.03901
	50.3984	13865	14166	10985	6768.42										7798.62	0.96984	1.04904	1.0464	1.03414
	50.4178	13930	14231	10985	6768.4										7799.55	0.96559	1.04112	1.0413	1.03012
	50.4372	13714	14292.5	10985	6490.93										7800.48	0.9621	1.03298	1.03621	1.02657
	50.4566	13740	14349.9	10985.1	6459.58										7801.41	0.95966	1.02455	1.03084	1.02317
	50.4761	13843	14402.6	10985.1	6509.88										7802.35	0.95859	1.0162	1.02485	1.02036
	50.4955	13980	14450.1	10985.1	6599.34										7803.3	0.959	1.00855	1.01833	1.01795
	50.5149	13996	14492	10985.1	6573.46										7804.25	0.96061	1.00172	1.01137	1.01538
	50.5343	13776	14527.7	10985.1	6317.69										7805.21	0.96318	0.99562	1.0037	1.01325
	50.5537	13966	14557	10985.1	6478.41										7806.16	0.96632	0.99041	0.99591	1.01137
	50.5731	13999	14579.5	10985.2	6488.94										7807.13	0.96961	0.98615	0.98899	1.01014
	50.5926	13899	14594.9	10985.2	6373.54										7808.1	0.97284	0.98281	0.98367	1.00884
	50.612	13970	14603.1	10985.2	6436.38										7809.07	0.97586	0.98029	0.98051	1.00747
	50.6314	13817	14603.9	10985.2	6282.55										7810.05	0.97852	0.97857	0.97972	1.00605
	50.6508	14024	14597.4	10985.2	6496.05										7811.03	0.98066	0.97807	0.98062	1.00457
	50.6702	13768	14583.6	10985.3	6253.81										7812.02	0.98205	0.97889	0.98248	1.00356
	50.6897	13778	14562.8	10985.3	6284.64										7813.02	0.98232	0.98061	0.98492	1.00308
	50.7091	13995	14535.1	10985.3	6529.32										7814.01	0.98123	0.98293	0.98724	1.00323
	50.7285	13751	14500.9	10985.3	6319.53										7815.02	0.97887	0.98534	0.98896	1.00369
	50.7479	13826	14460.5	10985.3	6434.89										7816.02	0.97577	0.98702	0.99019	1.00433
	50.7673	13641	14414.5	10985.4	6295.96										7817.04	0.97237	0.988	0.99092	1.00465
	50.7867	13953	14363.2	10985.4	6659.29										7818.05	0.96904	0.98824	0.99101	1.00424
	50.8062	13646	14307.1	10985.4	6408.35										7819.07	0.96607	0.98775	0.99067	1.00295
	50.8256	13698	14246.8	10985.4	6520.63										7820.1	0.96344	0.9869	0.99005	1.00067
	50.845	13600	14182.9	10985.5	6486.57										7821.13	0.96084	0.98629	0.9897	0.9979
	50.8644	13556	14115.8	10985.5	6509.66										7822.17	0.95832	0.98641	0.99006	0.99526
	50.8838	13754	14046.1	10985.5	6777.34										7823.21	0.956	0.98734	0.99102	0.99302
	50.9032	13659	13974.3	10985.5	6754.11										7824.25	0.95417	0.98902	0.99245	0.9918
	50.9227	13616	13901	10985.5	6784.48										7825.3	0.95332	0.99133	0.9941	0.99185
	50.9421	13343	13826.5	10985.6	6585.98										7826.36	0.95374	0.9938	0.99547	0.99294
	50.9615	13477	13751.3	10985.6	6795.17										7827.42	0.95566	0.99683	0.99618	0.9947
	50.9809	13099	13675.8	10985.6	6492.66										7828.48	0.95911	1.00067	0.9957	0.9967
	51.0003	13442	13600.4	10985.7	6911.09										7829.55	0.96409	1.00479	0.99438	0.99818
	51.0198	13431	13525.3	10985.7	6975.12										7830.62	0.97059	1.00879	0.99298	0.99899
	51.0392	13430	13451	10985.7	7048.47										7831.7	0.97836	1.01244	0.99177	0.99928
	51.0586	13243	13377.5	10985.7	6934.91										7832.79	0.98708	1.01537	0.99108	0.99938
	51.078	13243	13305.2	10985.8	7007.2										7833.88	0.99634	1.01743	0.99135	0.99951
	51.0974	12988	13234.3	10985.8	6823.15										7834.97	1.00544	1.01854	0.99257	0.99996
	51.1168	13143	13164.8	10985.8	7047.62										7836.07	1.01365	1.01861	0.99453	1.00051
	51.1362	13120	13097	10985.8	7092.49										7837.17	1.02042	1.0182	0.99698	1.00077
	51.1557	13022	13030.8	10985.9	7060.66										7838.28	1.02546	1.01729	1.00001	1.00028
	51.1751	13035	12966.4	10985.9	7138.04										7839.39	1.02869	1.01588	1.00383	0.99853
	51.1945	12642	12903.9	10985.9	6807.58										7840.5	1.03045	1.01411	1.00821	0.99503
	51.2139	12412	12843.2	10986	6638.26										7841.63	1.03133	1.01192	1.01275	0.99041
	51.2333	12386	12784.4	10986	6671.05										7842.75	1.03191	1.00882	1.01622	0.98469
	51.2528	12528	12727.5	10986	6869.94										7843.88	1.03283	1.00442	1.01797	0.97824
	51.2722	12916	12672.5	10986.1	7312.95										7845.02	1.03424	0.99843	1.01753	0.97177
	51.2916	12754	12619.4	10986.1	7204.08										7846.16	1.03624	0.99085	1.01459	0.96561
	51.311	12775	12568.1	10986.1	7276.36										7847.31	1.03876	0.98164	1.00895	0.95983
	51.3304	12530	12518.6	10986.2	7080.82										7848.46	1.04155	0.97147	1.00123	0.955
	51.3499	12399	12470.9	10986.2	6997.51										7849.61	1.04437	0.96115	0.99164	0.95106
	51.3693	12394	12425	10986.2	7038.46										7850.77	1.04682	0.95157	0.98114	0.94834
	51.3887	12210	12380.7	10986.3	6898.71										7851.93	1.04863	0.94366	0.97093	0.94679
	51.4081	12326	12338.1	10986.3	7057.32										7853.1	1.04966	0.93812	0.96195	0.94655
	51.4275	12285	12297.1	10986.3	7057.34										7854.28	1.04978	0.93542	0.95481	0.9473
	51.4469	12130	12257.6	10986.4	6941.82										7855.46	1.04915	0.93547	0.94997	0.94922
	51.4663	12131	12219.6	10986.4	6980.8										7856.64	1.04779	0.93757	0.94718	0.95227
	51.4858	12198	12183.1	10986.5	7084.35										7857.83	1.04571	0.9416	0.94618	0.95639
	51.5052	11991	12147.9	10986.5	6912.51										7859.02	1.04306	0.94752	0.94697	0.96132
	51.5246	12037	12114.1	10986.5	6992.33										7860.22	1.03986	0.95473	0.94972	0.96716
	51.544	12120	12081.6	10986.6	7107.87										7861.42	1.03613	0.96282	0.95469	0.97299
	51.5634	11904	12050.3	10986.6	6923.18										7862.63	1.03196	0.97133	0.96134	0.9789
	51.5829	12086	12020.1	10986.7	7135.3										7863.84	1.02719	0.98012	0.96942	0.9845
	51.6023	11784	11991.2	10986.7	6862.28										7865.06	1.02196	0.98879	0.97817	0.98989
	51.6217	11810	11963.3	10986.7	6916.18										7866.28	1.01627	0.99754	0.987	0.99491
	51.6411	11817	11936.4	10986.8	6950.02										7867.51	1.01007	1.00629	0.99582	0.99924
	51.6605	11942	11910.6	10986.8	7100.86										7868.74	1.00362	1.01496	1.00399	1.00308
	51.6799	11897	11885.7	10986.9	7080.74										7869.97	0.9971	1.02318	1.01122	1.00622
	51.6994	11839	11861.7	10986.9	7046.7										7871.21	0.99081	1.0304	1.01747	1.00887
	51.7188	11870	11838.7	10986.9	7100.77										7872.46	0.98499	1.03632	1.02242	1.01142
	51.7382	11959	11816.4	10987	7212										7873.71	0.9798	1.04074	1.02593	1.01437
	51.7576	11681	11795	10987	6955.41										7874.96	0.97543	1.04367	1.02824	1.0179
	51.777	11559	11774.4	10987.1	6854.05										7876.22	0.97195	1.04545	1.0295	1.02219
	51.7965	11708	11754.5	10987.1	7022.95										7877.49	0.96965	1.04637	1.03013	1.02695
	51.8159	11724	11735.3	10987.2	7058.13										7878.76	0.9685	1.04685	1.03027	1.03191
	51.8353	11698	11716.8	10987.2	7050.63										7880.03	0.96851	1.04704	1.03001	1.03685
	51.8547	11894	11699	10987.3	7264.47										7881.31	0.96976	1.04709	1.02935	1.04167
	51.8741	11604	11681.7	10987.3	6991.69										7882.59	0.97213	1.04688	1.02876	1.04561
	51.8935	11564	11665.1	10987.4	6968.31										7883.88	0.97549	1.04676	1.02871	1.04892
	51.913	11465	11649.1	10987.4	6885.36										7885.17	0.97964	1.047	1.02955	1.05151
	51.9324	11664	11633.6	10987.5	7099.85										7886.47	0.98427	1.04734	1.03141	1.05321
	51.9518	11608	11618.6	10987.5	7058.81										7887.77	0.98887	1.04766	1.0337	1.05405
	51.9712	11678	11604.2	10987.5	7143.27										7889.08	0.99291	1.0481	1.03629	1.05449
	51.9906	11584	11590.2	10987.6	7063.24										7890.39	0.99626	1.0483	1.03893	1.05451
	52.01	11500	11576.7	10987.6	6992.75										7891.71	0.99903	1.04773	1.04123	1.05463
	52.0295	11601	11563.6	10987.7	7106.8										7893.03	1.00072	1.04581	1.04308	1.05475
	52.0489	11586	11551	10987.8	7104.43										7894.36	1.00123	1.04288	1.04575	1.05261
	52.0683	11373	11538.8	10987.8	6903.65										7895.69	1.00239	1.03912	1.04788	1.05173
	52.0877	11521	11527	10987.9	7063.47										7897.03	1.00328	1.0341	1.04921	1.05042
	52.1071	11473	11515.5	10987.9	7026.91										7898.37	1.00386	1.02855	1.0504	1.04812
	52.1266	11640	11504.5	10988	7204.99										7899.71	1.00431	1.02324	1.05081	1.04502
	52.146	11565	11493.7	10988	7140.72										7901.06	1.00464	1.01825	1.05018	1.04099
	52.1654	11443	11483.3	10988.1	7029.11										7902.42	1.00503	1.01394	1.04884	1.03583
	52.1848	11676	11473.3	10988.1	7272.17										7903.78	1.0055	1.01031	1.04706	1.02965
	52.2042	11443	11463.5	10988.2	7048.93										7905.14	1.00604	1.00735	1.04501	1.02302
	52.2236	11257	11454.1	10988.2	6872.39										7906.51	1.00681	1.00474	1.04243	1.01635
	52.2431	11402	11444.9	10988.3	7026.56										7907.88	1.00783	1.00219	1.03864	1.00989
	52.2625	11425	11436	10988.4	7058.45										7909.26	1.00912	0.99953	1.03345	1.00394
	52.2819	11452	11427.4	10988.4	7094.07										7910.65	1.01074	0.9968	1.0269	0.99887
	52.3013	11511	11419	10988.5	7161.44										7912.03	1.01234	0.99368	1.01914	0.99458
	52.3207	11510	11410.9	10988.5	7168.57										7913.43	1.01376	0.99013	1.01072	0.99105
	52.3401	11359	11403	10988.6	7025.45										7914.83	1.0148	0.98631	1.00197	0.98807
	52.3596	11362	11395.3	10988.6	7036.11										7916.23	1.01531	0.98227	0.99357	0.98573
	52.379	11357	11387.9	10988.7	7038.54										7917.64	1.01514	0.97839	0.98557	0.98378
	52.3984	11277	11380.7	10988.8	6965.77										7919.05	1.01406	0.97483	0.97835	0.98199
	52.4178	11464	11373.7	10988.8	7159.78										7920.46	1.01198	0.97176	0.97242	0.98078
	52.4372	11387	11366.8	10988.9	7089.6										7921.89	1.00915	0.96984	0.96783	0.97982
	52.4567	11344	11360.2	10989	7053.23										7923.31	1.00579	0.96913	0.96465	0.97943
	52.4761	11345	11353.8	10989	7060.67										7924.74	1.00204	0.96985	0.96313	0.97955
	52.4955	11450	11347.5	10989.1	7171.94										7926.18	0.99829	0.97181	0.96299	0.98013
	52.5149	11445	11341.4	10989.1	7173.04										7927.62	0.99508	0.97484	0.96417	0.98104
	52.5343	11399	11335.5	10989.2	7132.97										7929.07	0.99262	0.97842	0.96624	0.98241
	52.5537	11191	11329.7	10989.3	6930.74										7930.52	0.99125	0.98265	0.96873	0.98428
	52.5732	11279	11324.1	10989.3	7024.35										7931.97	0.99098	0.98718	0.97141	0.98584
	52.5926	11270	11318.6	10989.4	7020.81										7933.43	0.9917	0.99219	0.97441	0.9872
	52.612	11199	11313.3	10989.5	6955.14										7934.89	0.99303	0.99693	0.97698	0.98801
	52.6314	11194	11308.1	10989.5	6955.32										7936.36	0.99491	1.00212	0.98028	0.98844
	52.6508	11353	11303.1	10989.6	7119.36										7937.84	0.99709	1.00698	0.98353	0.98849
	52.6702	11151	11298.2	10989.7	6922.28										7939.32	0.99911	1.01106	0.98659	0.98818
	52.6897	11417	11293.4	10989.7	7193.07										7940.8	1.00089	1.01426	0.98909	0.98806
	52.7091	11335	11288.7	10989.8	7115.74										7942.29	1.00243	1.01639	0.9907	0.98836
	52.7285	11388	11284.2	10989.9	7173.28										7943.78	1.0037	1.01732	0.99121	0.98898
	52.7479	11244	11279.7	10990	7033.72										7945.28	1.0047	1.01688	0.99105	0.99005
	52.7673	11192	11275.4	10990	6986.04										7946.78	1.00543	1.01548	0.99055	0.99136
	52.7867	11419	11271.2	10990.1	7217.26										7948.29	1.00596	1.01353	0.99028	0.99302
	52.8062	11327	11267.1	10990.2	7129.37										7949.8	1.00624	1.01113	0.99062	0.99463
	52.8256	11260	11263.1	10990.2	7066.38										7951.32	1.00642	1.0091	0.99166	0.99655
	52.845	11382	11259.1	10990.3	7192.29										7952.84	1.00645	1.00722	0.99304	0.9986
	52.8644	11272	11255.3	10990.4	7086.11										7954.37	1.00646	1.0058	0.99454	1.00056
	52.8838	11391	11251.6	10990.5	7208.84										7955.9	1.0066	1.00466	0.99654	1.0023
	52.9033	11323	11248	10990.5	7144.47										7957.43	1.00694	1.00345	0.99905	1.00416
	52.9227	11129	11244.4	10990.6	6954.02										7958.97	1.00746	1.00221	1.00166	1.00634
	52.9421	11227	11241	10990.7	7055.49										7960.52	1.00833	1.001	1.0044	1.0085
	52.9615	11268	11237.6	10990.8	7099.87										7962.07	1.00931	0.99984	1.00683	1.01049
	52.9809	11325	11234.3	10990.8	7160.18										7963.62	1.01041	0.99897	1.00891	1.0125
	53.0003	11215	11231	10990.9	7053.41										7965.18	1.01145	0.99857	1.01092	1.01428
	53.0198	11324	11227.9	10991	7165.56										7966.75	1.01217	0.99856	1.01321	1.01548
	53.0392	11389	11224.8	10991.1	7233.64										7968.32	1.01267	0.99894	1.01584	1.0161
	53.0586	11278	11221.8	10991.2	7125.66										7969.89	1.01297	0.99897	1.01888	1.01607
	53.078	11116	11218.8	10991.2	6966.6										7971.47	1.01314	0.99872	1.02224	1.0151
	53.0974	11108	11216	10991.3	6961.48										7973.05	1.01333	0.99792	1.02523	1.01332
	53.1168	11188	11213.2	10991.4	7044.29										7974.64	1.01342	0.99695	1.02764	1.01097
	53.1363	11147	11210.4	10991.5	7006.04										7976.24	1.01326	0.99634	1.02854	1.00803
	53.1557	11345	11207.7	10991.6	7206.72										7977.83	1.01278	0.99616	1.02778	1.0052
	53.1751	11347	11205.1	10991.6	7211.35										7979.44	1.01194	0.99716	1.02528	1.00276
	53.1945	11275	11202.5	10991.7	7141.92										7981.04	1.01058	0.9988	1.0218	1.00062
	53.2139	11247	11200	10991.8	7116.44										7982.66	1.00863	1.00063	1.0177	0.9989
	53.2334	11285	11197.5	10991.9	7156.9										7984.27	1.00625	1.00271	1.01388	0.99781
	53.2528	11452	11195.1	10992	7326.3										7985.89	1.00343	1.00478	1.01037	0.99721
	53.2722	11352	11192.8	10992.1	7228.66										7987.52	1.00022	1.00629	1.00718	0.99669
	53.2916	11417	11190.5	10992.2	7295.96										7989.15	0.99703	1.00729	1.00461	0.99667
	53.311	11160	11188.2	10992.2	7041.22										7990.79	0.99409	1.00732	1.00273	0.99689
	53.3304	11173	11186	10992.3	7056.42										7992.43	0.99158	1.00645	1.00145	0.9972
	53.3499	11199	11183.9	10992.4	7084.58										7994.07	0.98967	1.00507	1.00042	0.99755
	53.3693	11266	11181.7	10992.5	7153.7										7995.72	0.98841	1.00307	0.99945	0.99787
	53.3887	11236	11179.7	10992.6	7125.77										7997.38	0.98775	1.00074	0.99837	0.99827
	53.4081	11308	11177.6	10992.7	7199.79										7999.04	0.98763	0.99886	0.99705	0.99836
	53.4275	11352	11175.7	10992.8	7245.78										8000.7	0.98799	0.99751	0.99581	0.99825
	53.447	11121	11173.7	10992.9	7016.72										8002.37	0.98864	0.9971	0.99475	0.99825
	53.4664	11341	11171.8	10992.9	7238.63										8004.05	0.98941	0.99767	0.99369	0.99818
	53.4858	11324	11169.9	10993	7223.49										8005.72	0.99018	0.9988	0.99302	0.9982
	53.5052	11147	11168.1	10993.1	7048.32										8007.41	0.99059	1.00079	0.99293	0.99847
	53.5246	11249	11166.3	10993.2	7152.11										8009.1	0.99073	1.00337	0.99334	0.99871
	53.544	11071	11164.6	10993.3	6975.86										8010.79	0.99064	1.00605	0.99415	0.99909
	53.5635	11235	11162.9	10993.4	7141.58										8012.49	0.99046	1.00842	0.99513	0.99955
	53.5829	11175	11161.2	10993.5	7083.26										8014.19	0.99033	1.01051	0.99578	1.00004
	53.6023	11378	11159.5	10993.6	7287.91										8015.9	0.99039	1.01201	0.99635	1.00048
	53.6217	11381	11157.9	10993.7	7292.52										8017.61	0.99066	1.0128	0.99696	1.00124
	53.6411	11210	11156.3	10993.8	7123.11										8019.33	0.99129	1.01297	0.99755	1.00186
	53.6605	11208	11154.8	10993.9	7122.66										8021.05	0.99228	1.01236	0.99808	1.00248
	53.68	11295	11153.3	10994	7211.18										8022.77	0.99351	1.01107	0.99832	1.00326
	53.6994	11106	11151.8	10994.1	7023.67										8024.51	0.99486	1.00981	0.99828	1.00397
	53.7188	11197	11150.3	10994.2	7116.13										8026.24	0.99633	1.00872	0.99765	1.00468
	53.7382	11229	11148.9	10994.3	7149.57										8027.98	0.99786	1.00758	0.99673	1.00561
	53.7576	11273	11147.5	10994.4	7194.97										8029.73	0.99947	1.00638	0.99609	1.00662
[truncated: 1,093 more rows]

## Sheet: Figure 2
	Figure 2a										Figure 2b						Figure 2c-d
											CoII/III
		pH 13		pH 10		pH 7		pH 1			pH 13	pH 10	pH 7	pH 1			E	10	20	30	40	50	60	70	80	90	100	110	120	130	140	150	160	170	180	190	200	210	220	230	240	250	260	270	280	290	300	310	320
	0.83975	-1.62792	0.80008	0.00932	1.07086	-1.29167	0.99922	-0.96073			1.21729	1.31593	1.49792	1.59232
	0.83893	-1.80165	0.80114	0.00646	1.06989	-0.77512	0.99898	-0.68793			1.21308	1.31435	1.49789	1.58936			7600.02	0.000428628	0.000429111	0.000338157	0.00023293	8.5307e-05	0.000345076	0.000566778	0.000335353	-1.52215e-05	0.000284132	0.000227579	-0.000472196	0.000102817	-7.69788e-05	-6.8523e-05	0.000152132	0.000495875	0.000142075	0.000555211	0.000386971	2.73008e-06	0.000385383	0.000116327	0.000380242	0.000126106	0.000252362	0.000206086	-9.06481e-05	0.000194367	0.000337829	0.000322193	0.00023022
	0.83798	-1.82111	0.80212	-0.00305	1.06968	-0.54489	0.99886	-0.55312			1.21137	1.31254	1.49339	1.58458			7600.1	0.000430651	0.000445546	0.000346613	0.000237733	0.000113161	0.000348207	0.000545257	0.000282561	-6.72641e-05	0.000314351	0.000236122	-0.000508042	4.83356e-05	-5.84504e-05	-5.65703e-05	0.000164979	0.000436089	8.18242e-05	0.000481438	0.000409634	3.86238e-05	0.000383132	9.70115e-05	0.000401358	0.000150934	0.000280505	0.000202877	-6.79581e-05	0.000174442	0.000395492	0.000366679	0.000289385
	0.83696	-1.83062	0.80312	0.00193	1.06933	-0.41576	0.99878	-0.45484			1.20772	1.30879	1.4902	1.58275			7600.2	0.000426995	0.000464065	0.000364448	0.000224517	0.000138327	0.000321379	0.000522943	0.000217468	-9.96293e-05	0.000357162	0.000235514	-0.000504211	3.71914e-06	-1.70279e-05	-4.19738e-05	0.00018458	0.000355935	8.52961e-06	0.000369448	0.000407466	8.9056e-05	0.000370657	0.00011105	0.000431282	0.000195675	0.000320654	0.000192643	-4.36217e-05	0.000156837	0.000463401	0.000419738	0.000353605
	0.83597	-1.83143	0.80413	0.00515	1.06927	-0.3341	0.99875	-0.38026			1.20545	1.30036	1.48779	1.58036			7600.3	0.000414186	0.000472644	0.000388614	0.000192063	0.000148016	0.000265085	0.000512226	0.000162764	-9.79205e-05	0.00039525	0.000227189	-0.000443307	-6.24352e-06	4.21749e-05	-2.85674e-05	0.000213503	0.000278131	-4.7232e-05	0.000253415	0.000366862	0.000144369	0.000347253	0.000164624	0.000467086	0.000249704	0.000366754	0.000185189	-2.0962e-05	0.000136133	0.000527712	0.000463985	0.000397123
	0.83495	-1.82164	0.80514	0.00257	1.06915	-0.27762	0.99865	-0.3323			1.20231	1.30012	1.48507	1.57922			7600.4	0.000388937	0.000462142	0.000412167	0.000149031	0.000145239	0.000196431	0.000515702	0.000128865	-7.34774e-05	0.00041537	0.000219542	-0.000334904	2.13032e-05	0.000111257	-1.82367e-05	0.000254928	0.000215456	-6.68107e-05	0.000158643	0.000293852	0.000201457	0.000317811	0.000243563	0.000506707	0.000301746	0.000415374	0.000194776	3.6776e-06	9.8535e-05	0.000587315	0.000494048	0.000413085
	0.83397	-1.82019	0.80615	-0.01114	1.06908	-0.23671	0.99868	-0.30288			1.19858	1.29681	1.4826	1.57565			7600.5	0.000348938	0.000427725	0.00042721	0.000107306	0.000143881	0.000135377	0.000528208	0.000120742	-4.02832e-05	0.000408459	0.000220125	-0.000196457	8.04312e-05	0.000179852	-1.26626e-05	0.000305208	0.0001763	-3.99539e-05	0.000102933	0.000204634	0.000258379	0.000291549	0.000327999	0.000543218	0.000342611	0.000462729	0.000230384	3.30243e-05	3.64658e-05	0.000640699	0.000509041	0.000403023
	0.83295	-1.82217	0.80708	0.01553	1.06894	-0.20392	0.99866	-0.26735			1.1951	1.29358	1.47958	1.57043			7600.6	0.000296614	0.00037104	0.000430185	7.99499e-05	0.000162537	9.85034e-05	0.000539266	0.000137931	-8.285e-06	0.000371838	0.000233052	-4.78005e-05	0.000157978	0.000235273	-1.30114e-05	0.000353091	0.000162971	3.10216e-05	9.51314e-05	0.000120124	0.000313412	0.000278753	0.000396152	0.000566375	0.000366885	0.000504113	0.000288594	6.64938e-05	-4.61664e-05	0.000685447	0.000510134	0.00037328
	0.83196	-1.81818	0.8081	-0.00347	1.06899	-0.17792	0.99861	-0.22773									7600.7	0.000241061	0.000300863	0.000424686	7.83404e-05	0.000214226	9.53939e-05	0.000538485	0.000175223	1.95254e-05	0.000310007	0.000256435	9.42137e-05	0.000236982	0.000264007	-1.93684e-05	0.000385145	0.000172344	0.000130633	0.000135027	5.75182e-05	0.000363877	0.000285817	0.000428786	0.000566799	0.000373827	0.000531746	0.000353797	9.94301e-05	-0.000133017	0.000719562	0.000497322	0.000330328
	0.83095	-1.80686	0.80908	0.00939	1.06885	-0.15738	0.99863	-0.22607									7600.8	0.000196476	0.000232047	0.000419114	0.000107927	0.00029832	0.000127676	0.000520388	0.000224257	4.55337e-05	0.000233068	0.000281299	0.000217533	0.000300887	0.000254995	-3.04009e-05	0.000393382	0.00019782	0.000234293	0.000213181	2.43263e-05	0.000405619	0.000311258	0.000414367	0.000539667	0.000368098	0.000535822	0.000405964	0.000125398	-0.000199825	0.000743746	0.000468241	0.000278198
	0.83053	-1.79048	0.81008	0.00903	1.06893	-0.15215	0.9986	-0.16121									7600.9	0.000178284	0.00018229	0.000421117	0.000163753	0.000399846	0.000190504	0.00048575	0.00027597	7.35636e-05	0.000152518	0.000294198	0.00031367	0.000335864	0.000204436	-4.36342e-05	0.000379615	0.000230754	0.000317083	0.000312012	1.87407e-05	0.00043378	0.000345058	0.000353984	0.000486365	0.000358845	0.00050993	0.000430041	0.000139736	-0.000223493	0.000761243	0.000420309	0.000218148
	0.83098	-1.75597	0.81113	0.01006	1.06943	-0.14322	0.99967	-0.1473									7601	0.000198232	0.000166885	0.000432934	0.000229809	0.000496351	0.000274875	0.000440356	0.000322365	0.00010516	7.61842e-05	0.000282989	0.000376312	0.000330629	0.000119085	-5.56708e-05	0.000354464	0.000260879	0.000363979	0.000410106	3.46062e-05	0.000444181	0.000372047	0.00026266	0.000414832	0.000356653	0.000456715	0.00042113	0.000141113	-0.000191289	0.0007748	0.000354027	0.000149286
	0.83194	-1.7251	0.8121	-0.00301	1.07042	-0.13806	1.00168	-0.1685									7601.1	0.000259917	0.000192863	0.000450614	0.000284703	0.000567207	0.000369321	0.000393219	0.000357077	0.00013829	6.33598e-06	0.00024274	0.000401565	0.000276495	1.51745e-05	-6.27559e-05	0.000331881	0.000277907	0.000375665	0.000489794	6.50597e-05	0.000434279	0.000377388	0.000164171	0.000338315	0.000369047	0.00038895	0.000384599	0.00013123	-0.000105862	0.000783363	0.000274831	7.01825e-05
	0.83291	-1.70168	0.81307	0.00356	1.07144	-0.1423	1.00368	-0.16943									7601.2	0.000356809	0.000255589	0.000467018	0.000310322	0.000599213	0.000461362	0.000354078	0.000376029	0.00016908	-5.71531e-05	0.00017822	0.00038938	0.000170303	-8.62816e-05	-6.18871e-05	0.000322206	0.000274665	0.000365916	0.000544269	0.000102744	0.000403465	0.000351782	8.0839e-05	0.000271632	0.000396333	0.000324981	0.000333624	0.000114514	1.63775e-05	0.000781658	0.000192879	-1.78774e-05
	0.83396	-1.69122	0.81403	0.01412	1.0724	-0.13799	1.00567	-0.17274									7601.3	0.000473088	0.000339679	0.000475756	0.000298125	0.000586833	0.000539167	0.000329618	0.000378355	0.000194323	-0.000111973	0.000101351	0.000344798	1.88347e-05	-0.000165707	-5.11013e-05	0.000327498	0.000249166	0.000352356	0.000578669	0.000139699	0.000353036	0.000295427	2.44419e-05	0.000226095	0.000430397	0.000281294	0.000285665	9.73749e-05	0.000152641	0.000763965	0.000120561	-0.0001078
	0.83488	-1.67458	0.81506	0.01402	1.0734	-0.14166	1.00771	-0.1844									7601.4	0.000586758	0.00042372	0.000473351	0.000250739	0.000530399	0.000593247	0.000319977	0.000366245	0.00021252	-0.000151672	2.5607e-05	0.000278298	-0.000159038	-0.000211299	-2.89741e-05	0.000341341	0.000204439	0.000347308	0.000603509	0.000168668	0.000286692	0.000219584	-6.04641e-06	0.000205927	0.000457418	0.000266273	0.000257649	8.60035e-05	0.000281982	0.000728932	6.81307e-05	-0.000186551
	0.83587	-1.65812	0.81614	-0.00527	1.07434	-0.12987	1.00966	-0.1363									7601.5	0.000674872	0.000487557	0.000459767	0.000179997	0.000435883	0.00061812	0.000318578	0.000343002	0.000223804	-0.000168083	-3.87231e-05	0.000204297	-0.000334562	-0.000222533	4.43965e-06	0.000352554	0.000146892	0.000354409	0.000625291	0.000184835	0.000211625	0.000143634	-2.03493e-05	0.000208735	0.000463062	0.000278558	0.000260837	8.33723e-05	0.000390027	0.000681011	3.98037e-05	-0.000238192
	0.83684	-1.63933	0.81708	0.01119	1.0754	-0.13361	1.01165	-0.13617									7601.6	0.000719487	0.000519046	0.000438115	0.000103003	0.000315746	0.000613456	0.000316075	0.000310455	0.000229275	-0.000155273	-8.57327e-05	0.000136861	-0.000475958	-0.000207934	4.52085e-05	0.000350696	8.41594e-05	0.0003708	0.000641402	0.000187313	0.000138551	8.74163e-05	-3.16089e-05	0.000229329	0.000438086	0.000309684	0.00029802	8.78843e-05	0.000469669	0.000628221	3.29038e-05	-0.000248851
	0.83785	-1.62767	0.81806	0.00695	1.07642	-0.12803	1.01366	-0.14213									7601.7	0.000711987	0.000515584	0.000413917	3.695e-05	0.000187709	0.000583465	0.000305399	0.00026735	0.000229503	-0.000112346	-0.000112402	8.51535e-05	-0.000557848	-0.000178638	8.44136e-05	0.000331329	2.35498e-05	0.000390537	0.000642037	0.00018005	7.92358e-05	6.26135e-05	-5.26531e-05	0.000263145	0.000382633	0.000348014	0.00036401	9.52242e-05	0.000518921	0.000578858	3.96991e-05	-0.000212031
	0.83879	-1.62272	0.81911	0.00381	1.07742	-0.13004	1.01564	-0.10861									7601.8	0.000654485	0.000480301	0.000394755	-5.66115e-06	7.05571e-05	0.000534353	0.000283932	0.000209368	0.000223194	-4.37634e-05	-0.000117061	5.23979e-05	-0.000568586	-0.000142457	0.000110048	0.000298482	-2.82525e-05	0.000406536	0.000616438	0.00017117	4.2599e-05	6.8682e-05	-9.19157e-05	0.000307174	0.000308054	0.000382412	0.00044754	0.000101787	0.00053772	0.000539029	4.96693e-05	-0.00013214
	0.83984	-1.61223	0.82013	0.000874363	1.07839	-0.12616	1.01765	-0.13935									7601.9	0.000558361	0.000418274	0.000389431	-1.95152e-05	-2.05011e-05	0.000471754	0.000251359	0.000130819	0.000207786	4.25021e-05	-9.96069e-05	3.81177e-05	-0.000512191	-0.00010196	0.000111839	0.000262329	-6.50734e-05	0.000411626	0.000558993	0.000170187	3.16893e-05	9.51898e-05	-0.000148569	0.000359229	0.000234566	0.000405709	0.000533487	0.000106787	0.000526701	0.000511047	5.18287e-05	-2.47636e-05
	0.84079	-1.59655	0.82107	0.01218	1.07939	-0.127	1.01963	-0.12437									7602	0.000440708	0.000336084	0.000404395	-6.60241e-06	-7.63057e-05	0.000400015	0.000206174	2.79558e-05	0.000181843	0.000137394	-6.27729e-05	4.02652e-05	-0.000405738	-5.64951e-05	8.71344e-05	0.000233375	-8.18199e-05	0.000398794	0.000472297	0.000184374	4.30382e-05	0.000126897	-0.000211198	0.000416793	0.000183927	0.000417464	0.000606003	0.00011111	0.000488924	0.00049223	3.8197e-05	8.67492e-05
	0.84176	-1.58151	0.82207	0.01462	1.08044	-0.11948	1.02163	-0.13391									7602.1	0.000319937	0.000242659	0.000438799	2.54074e-05	-9.43103e-05	0.00032261	0.000145802	-9.67944e-05	0.000146846	0.000232038	-1.21372e-05	5.51045e-05	-0.00027463	-5.78635e-06	4.40378e-05	0.000217051	-7.61083e-05	0.000360515	0.000367318	0.000216477	6.90333e-05	0.000148466	-0.000262643	0.000475911	0.000170523	0.000424711	0.000652526	0.000114068	0.000431673	0.000474781	7.42225e-06	0.000178081
	0.84275	-1.57231	0.82311	0.000627081	1.0814	-0.12934	1.02364	-0.13696									7602.2	0.000212145	0.000148609	0.000483272	6.64797e-05	-7.81134e-05	0.000242353	7.11436e-05	-0.000232376	0.00010654	0.000317725	4.5831e-05	7.55783e-05	-0.000146696	4.74759e-05	-1.76501e-06	0.000211818	-5.03092e-05	0.000289592	0.000260895	0.000264865	0.000102343	0.000148847	-0.000287762	0.000530498	0.000196345	0.000439145	0.000666858	0.000111927	0.000365366	0.000448223	-3.4425e-05	0.000232092
	0.84376	-1.56786	0.82406	0.01066	1.08236	-0.11485	1.02559	-0.12517									7602.3	0.00012902	6.44292e-05	0.00052495	0.000107842	-3.60408e-05	0.000162064	-9.71816e-06	-0.000360873	6.44583e-05	0.000385918	0.000105707	9.01857e-05	-4.64297e-05	9.74849e-05	-3.53683e-05	0.000210557	-1.23226e-05	0.000183185	0.000170575	0.000324809	0.000139105	0.000124326	-0.000279317	0.000572266	0.00025222	0.000470656	0.000649041	9.98823e-05	0.000300299	0.000404503	-7.65881e-05	0.000243509
	0.84477	-1.55292	0.82508	0.00667	1.08342	-0.12612	1.02763	-0.10198									7602.4	7.65272e-05	-8.16894e-07	0.000554702	0.000143908	2.05441e-05	8.61566e-05	-8.29767e-05	-0.000462372	2.16433e-05	0.000429232	0.000163276	8.47467e-05	9.63643e-06	0.000136786	-5.05685e-05	0.000203722	2.58174e-05	4.78939e-05	0.000109103	0.000388566	0.000178332	7.9011e-05	-0.00024061	0.000591702	0.000322621	0.000520281	0.00060249	7.56366e-05	0.000244147	0.000343106	-0.000106983	0.000217707
	0.84572	-1.5448	0.82608	0.009	1.08437	-0.11899	1.02961	-0.08105									7602.5	5.44363e-05	-3.9955e-05	0.00057068	0.000172484	7.96479e-05	2.26463e-05	-0.000135203	-0.000519781	-2.33054e-05	0.000443242	0.000214467	4.81819e-05	1.58609e-05	0.000158261	-5.22222e-05	0.000183292	5.12549e-05	-9.85103e-05	8.18535e-05	0.000444334	0.000218825	2.29855e-05	-0.000184317	0.000580597	0.000390774	0.000577463	0.000531624	4.23341e-05	0.000201359	0.000272833	-0.00011425	0.000166431
	0.84669	-1.52332	0.82713	0.00239	1.08537	-0.12015	1.03161	-0.12225									7602.6	5.64995e-05	-4.82728e-05	0.00057666	0.000194717	0.00013217	-1.58776e-05	-0.000160286	-0.000521644	-7.14482e-05	0.000428232	0.000254577	-2.05545e-05	-2.30548e-05	0.000157923	-5.25417e-05	0.000145434	5.51475e-05	-0.000230832	8.72074e-05	0.000476999	0.000257388	-3.09141e-05	-0.000127119	0.000534844	0.00044234	0.000623741	0.000442202	8.84325e-06	0.000172967	0.000209546	-8.95186e-05	0.000104284
	0.84771	-1.51968	0.82809	0.01133	1.08637	-0.11581	1.03362	-0.09986									7602.7	7.07686e-05	-2.4787e-05	0.000578129	0.000215174	0.000174387	-1.51798e-05	-0.000162462	-0.000463356	-0.000120675	0.000389719	0.000278743	-0.000109777	-9.56912e-05	0.000137983	-6.45273e-05	9.07277e-05	3.72938e-05	-0.000324227	0.00011708	0.000472898	0.000290185	-7.05197e-05	-8.21852e-05	0.000455912	0.000466707	0.000640822	0.000343043	-1.32816e-05	0.000155705	0.000170525	-2.81195e-05	4.61954e-05
	0.84871	-1.50248	0.82908	0.01306	1.0874	-0.12054	1.0356	-0.10688									7602.8	8.12863e-05	2.69608e-05	0.000578615	0.000240774	0.000207164	3.32817e-05	-0.000153063	-0.000348183	-0.000164994	0.000337672	0.000283597	-0.000199105	-0.000186954	0.000107282	-9.63983e-05	2.34451e-05	6.91502e-06	-0.000362536	0.000156802	0.000426315	0.000314383	-8.68935e-05	-5.35661e-05	0.000351105	0.000456506	0.000618414	0.000246752	-1.42037e-05	0.000142033	0.000167001	6.96033e-05	4.64465e-06
	0.84971	-1.50142	0.8301	0.0102	1.08835	-0.11757	1.0376	-0.0723									7602.9	7.27428e-05	9.97394e-05	0.000576849	0.000277336	0.000233007	0.000125216	-0.000143177	-0.000187936	-0.000195092	0.000284862	0.000269064	-0.000266542	-0.000279368	7.71937e-05	-0.000149002	-4.89501e-05	-2.17678e-05	-0.000343435	0.000186965	0.00034325	0.000327418	-7.60174e-05	-3.54248e-05	0.000232986	0.000407937	0.000557357	0.00016756	1.05016e-05	0.000122489	0.000199424	0.000197715	-1.29827e-05
	0.85067	-1.48234	0.83108	0.02246	1.08939	-0.11729	1.03962	-0.06766									7603	3.69928e-05	0.000184041	0.000565786	0.000324954	0.000253469	0.000242246	-0.000136809	-1.49681e-06	-0.000199728	0.00024416	0.00023876	-0.00029362	-0.000355296	5.57621e-05	-0.000215536	-0.000116701	-3.59751e-05	-0.000278313	0.000189156	0.000240147	0.000325415	-3.99284e-05	-1.5858e-05	0.000117893	0.000322685	0.000467502	0.000116377	5.78343e-05	8.9078e-05	0.000258743	0.000343908	-4.69611e-06
	0.85164	-1.47542	0.83207	0.01218	1.09037	-0.10471	1.04158	-0.07257									7603.1	-2.21674e-05	0.000268258	0.000535242	0.000376046	0.000268089	0.000358285	-0.000127849	0.000189215	-0.000168676	0.000225227	0.00019852	-0.000268606	-0.000401343	4.44982e-05	-0.000282796	-0.000169148	-2.78849e-05	-0.000187585	0.000153368	0.000138499	0.000302909	1.33163e-05	1.68304e-05	2.35096e-05	0.000209519	0.000364009	9.62037e-05	0.000118062	3.7756e-05	0.00033142	0.00048963	2.83722e-05
	0.85266	-1.47125	0.83313	0.00395	1.0914	-0.12358	1.0436	-0.09907									7603.2	-8.94275e-05	0.000338502	0.000477686	0.000418586	0.000274657	0.000449808	-0.000102395	0.000363669	-9.64063e-05	0.000231975	0.000154251	-0.000189479	-0.000412424	3.90235e-05	-0.000334023	-0.000196226	6.07433e-06	-9.40637e-05	8.19628e-05	5.82774e-05	0.000254672	7.19059e-05	6.75033e-05	-3.4446e-05	8.41362e-05	0.000264992	0.000101791	0.000178171	-3.05325e-05	0.000404215	0.000612273	8.3849e-05
	0.85366	-1.45941	0.83409	0.00667	1.09238	-0.12139	1.04558	-0.08688									7603.3	-0.000144499	0.000380332	0.000393251	0.00044196	0.000269939	0.0005038	-4.59143e-05	0.00050581	1.47719e-05	0.000262331	0.000110415	-6.55398e-05	-0.000392242	3.19702e-05	-0.000353225	-0.000190859	6.68958e-05	-1.74364e-05	-1.26113e-05	1.27793e-05	0.000179275	0.000124609	0.000130482	-4.59263e-05	-3.30717e-05	0.00018868	0.000124036	0.00022566	-0.000110115	0.000466861	0.000689716	0.000157761
	0.85463	-1.44327	0.83508	0.01886	1.09339	-0.11012	1.04761	-0.09456									7603.4	-0.000171344	0.000383071	0.000290107	0.000440916	0.000250548	0.000519906	4.83873e-05	0.000605591	0.000153309	0.000310143	6.96122e-05	8.35606e-05	-0.000349367	1.67e-05	-0.000330237	-0.000152608	0.000152749	2.8745e-05	-0.000113779	5.62756e-06	8.20114e-05	0.000164808	0.000192056	-9.71098e-06	-0.000121322	0.000147628	0.00015532	0.000250681	-0.00019169	0.000512723	0.000706439	0.000242826
	0.85561	-1.44309	0.83605	0.01359	1.0944	-0.10602	1.04961	-0.09191									7603.5	-0.000164407	0.000344945	0.000181039	0.000416163	0.000214334	0.000507369	0.000174643	0.000658794	0.000300268	0.000366766	3.32516e-05	0.000230788	-0.000291927	-9.18046e-06	-0.000264785	-8.94534e-05	0.000257647	3.84448e-05	-0.000206037	3.04645e-05	-2.52387e-05	0.000191521	0.000238152	6.5589e-05	-0.00016472	0.000142575	0.000191788	0.0002472	-0.000263652	0.000538968	0.000658766	0.000327344
	0.85662	-1.43175	0.83712	0.0125	1.09539	-0.11482	1.0516	-0.1102									7603.6	-0.000129178	0.000275362	7.99308e-05	0.000372821	0.000162034	0.000479272	0.000314975	0.000665819	0.000434439	0.000420941	3.10376e-06	0.000346532	-0.000225513	-4.21827e-05	-0.000167092	-1.44271e-05	0.000371328	1.40318e-05	-0.00027688	7.41183e-05	-0.000126664	0.000207079	0.000261907	0.000163363	-0.000157061	0.00016153	0.000231666	0.000214458	-0.000314094	0.000546776	0.000556246	0.000396659
	0.85759	-1.42691	0.83812	0.00677	1.09635	-0.10701	1.0536	-0.09151									7603.7	-7.84697e-05	0.000191826	-5.32029e-07	0.000318333	9.87638e-05	0.000447146	0.000444618	0.000631427	0.000537964	0.000458717	-1.74041e-05	0.000405516	-0.000155399	-7.40195e-05	-5.48667e-05	6.08957e-05	0.000480864	-3.33363e-05	-0.000316269	0.000122065	-0.000205651	0.000213321	0.000266849	0.000263201	-0.000104962	0.000186389	0.000271801	0.000157992	-0.000333958	0.000540884	0.000418445	0.000437566
	0.8586	-1.40766	0.83903	0.01921	1.09732	-0.11083	1.0556	-0.09509									7603.8	-2.705e-05	0.000113475	-5.10634e-05	0.000261131	3.51099e-05	0.000418043	0.000539138	0.000565736	0.000599809	0.000466161	-2.315e-05	0.000394721	-8.95624e-05	-9.45386e-05	5.05467e-05	0.000130425	0.000572915	-8.49461e-05	-0.000316737	0.000163241	-0.000247795	0.000209307	0.000264556	0.000346539	-2.74212e-05	0.000203352	0.000305476	8.86112e-05	-0.000319902	0.000528003	0.000269605	0.000443579
	0.85961	-1.40724	0.84006	0.00525	1.09829	-0.10748	1.05765	-0.13696									7603.9	1.34293e-05	5.56551e-05	-6.80404e-05	0.000209835	-1.38417e-05	0.000393688	0.000581076	0.000483543	0.000616448	0.000434081	-8.53514e-06	0.000317939	-3.8419e-05	-9.51526e-05	0.000127697	0.000192264	0.000635402	-0.000119098	-0.000274498	0.000192098	-0.000243543	0.000192608	0.000267953	0.000401614	5.00145e-05	0.000209967	0.000323222	1.89569e-05	-0.000274552	0.000514162	0.000133649	0.000417147
	0.86058	-1.38929	0.84107	0.00734	1.09877	-0.06603	1.05965	-0.11391									7604	3.73599e-05	2.73357e-05	-5.48006e-05	0.000172297	-3.278e-05	0.000370499	0.000563799	0.000400541	0.000591279	0.00036143	2.99955e-05	0.00019426	-1.08943e-05	-7.18749e-05	0.00015928	0.000245011	0.000658626	-0.000118153	-0.00018976	0.000208064	-0.000190843	0.000162976	0.000284624	0.000425679	0.000103499	0.000213815	0.000316404	-4.05784e-05	-0.000204489	0.00050271	3.05396e-05	0.000367034
	0.86159	-1.3953	0.84205	0.02415	1.09886	-0.11881	1.06161	-0.08144									7604.1	4.50826e-05	2.98677e-05	-2.04173e-05	0.00015434	-1.21674e-05	0.000340713	0.000492217	0.000327557	0.000533833	0.000255183	9.08463e-05	5.15347e-05	-9.87495e-06	-2.72619e-05	0.000137073	0.000286462	0.000637053	-7.45751e-05	-6.5708e-05	0.000213507	-9.79778e-05	0.00012501	0.00031444	0.000424153	0.000118169	0.000225188	0.000281686	-8.47582e-05	-0.000118005	0.000494464	-2.71297e-05	0.000302746
	0.86259	-1.38113	0.84306	0.0178	1.09945	-0.1104	1.06362	-0.13391									7604.2	4.06394e-05	5.7166e-05	2.39082e-05	0.000158711	4.73257e-05	0.000295739	0.000381289	0.000266929	0.00045799	0.000127475	0.000165741	-8.14355e-05	-3.00127e-05	2.98038e-05	6.51085e-05	0.000315609	0.000572059	7.56979e-06	9.27309e-05	0.000210732	1.60607e-05	8.73474e-05	0.000351696	0.000407156	9.27728e-05	0.000250224	0.000224119	-0.000114148	-2.42308e-05	0.000488454	-3.65526e-05	0.000230481
	0.86357	-1.37043	0.84406	0.01122	1.10043	-0.10418	1.0656	-0.09165									7604.3	3.01651e-05	9.80303e-05	6.83643e-05	0.000184285	0.000133768	0.000231255	0.000253269	0.000214017	0.000378103	-7.83329e-06	0.000242043	-0.00018017	-5.90068e-05	8.65156e-05	-4.09927e-05	0.000334535	0.000474092	0.000115567	0.000278611	0.000199489	0.000126822	5.88552e-05	0.000388542	0.000385485	4.04717e-05	0.000288367	0.000157062	-0.000134306	6.68477e-05	0.000481928	-4.73422e-06	0.000153847
	0.86454	-1.36057	0.84509	0.01804	1.10142	-0.10164	1.0676	-0.09098									7604.4	2.19342e-05	0.000140376	0.000106089	0.000224979	0.000226449	0.000151151	0.000133369	0.00016193	0.00030386	-0.000138306	0.000308605	-0.000226908	-8.17891e-05	0.000129537	-0.000159045	0.000347376	0.000361403	0.000232591	0.000480285	0.000177592	0.000213564	4.46579e-05	0.000417458	0.000367787	-1.51528e-05	0.000333901	9.75198e-05	-0.000154307	0.000145217	0.000471402	5.36365e-05	7.83831e-05
	0.86557	-1.35923	0.84604	0.01702	1.10246	-0.10662	1.06964	-0.11629									7604.5	2.55959e-05	0.000176293	0.000133082	0.000269197	0.0003016	6.72969e-05	4.35144e-05	0.000105727	0.000236591	-0.000255065	0.000361083	-0.000212827	-8.54991e-05	0.000148367	-0.000267774	0.000357081	0.000254357	0.000341527	0.000678178	0.000145076	0.000267027	4.48706e-05	0.000432756	0.000357999	-4.7917e-05	0.000379588	5.88683e-05	-0.000183979	0.000203098	0.000454871	0.000119571	1.58216e-05
	0.86652	-1.34263	0.84707	0.01578	1.10343	-0.10231	1.07159	-0.12384									7604.6	4.8777e-05	0.000205062	0.000147912	0.000302063	0.000340195	-5.33053e-06	-4.40701e-06	4.4606e-05	0.000170075	-0.000352529	0.000402294	-0.000140983	-6.30736e-05	0.000138204	-0.000352676	0.000362626	0.000168408	0.000427652	0.000844741	0.000107833	0.000291547	5.64791e-05	0.000431139	0.000352644	-3.78159e-05	0.00042031	4.6003e-05	-0.0002295	0.000237293	0.000432407	0.00017411	-1.6295e-05
	0.86757	-1.34277	0.84807	0.00992	1.10443	-0.10411	1.07361	-0.11232									7604.7	9.26499e-05	0.000232027	0.000151637	0.000310925	0.000334759	-5.51226e-05	-1.27655e-05	-1.75702e-05	9.62758e-05	-0.000425599	0.00043769	-2.75829e-05	-1.40854e-05	0.000101528	-0.000407845	0.000359517	0.000110044	0.000480514	0.000949568	7.63138e-05	0.000300702	7.64817e-05	0.000411218	0.00034117	2.21677e-05	0.000455059	5.54183e-05	-0.000289495	0.000249811	0.000404528	0.000203739	-6.99055e-07
	0.86849	-1.32108	0.84904	0.02726	1.10544	-0.09885	1.07557	-0.07005									7604.8	0.000149521	0.000264494	0.000146713	0.000290765	0.000291286	-7.80692e-05	3.13298e-06	-7.30121e-05	1.23216e-05	-0.000466801	0.000470387	0.000100858	5.72143e-05	4.69522e-05	-0.000434521	0.000344293	7.78173e-05	0.000495326	0.000968495	5.96349e-05	0.00030934	0.000104107	0.000373183	0.000311481	0.000123892	0.00048644	7.87285e-05	-0.000354754	0.000246423	0.000370676	0.000206021	7.15098e-05
	0.86954	-1.31967	0.85006	0.01956	1.10648	-0.11051	1.07758	-0.06475									7604.9	0.00020452	0.000307062	0.000135161	0.000245976	0.000225082	-7.78978e-05	2.22097e-05	-0.000112151	-7.64681e-05	-0.000467105	0.000499227	0.000214715	0.000144425	-1.50486e-05	-0.000437936	0.000319518	6.68843e-05	0.000474178	0.000892832	6.0013e-05	0.000326983	0.000140879	0.000319861	0.000257459	0.000247728	0.00051746	0.000106982	-0.000411644	0.000234636	0.000329912	0.00019207	0.000195709
	0.87051	-1.31299	0.85107	0.01055	1.10746	-0.10581	1.07958	-0.0772									7605	0.00024151	0.000358068	0.000118053	0.000188371	0.000153747	-6.25329e-05	2.69696e-05	-0.00012704	-0.000159364	-0.000421217	0.000519268	0.000290054	0.000239773	-7.66288e-05	-0.000423898	0.000294641	7.29868e-05	0.000426189	0.00073376	7.20235e-05	0.000355546	0.000188528	0.000257708	0.000183498	0.000369985	0.000546714	0.000133462	-0.000446379	0.000222457	0.000283047	0.000182415	0.000353948
	0.87149	-1.30335	0.85205	0.02486	1.10841	-0.09599	1.08159	-0.08833									7605.1	0.000250391	0.000408511	9.67103e-05	0.000133283	9.12724e-05	-3.92287e-05	9.40856e-06	-0.0001143	-0.000225293	-0.000333462	0.000523506	0.000315337	0.000333439	-0.000133454	-0.00039638	0.000281954	9.29779e-05	0.000365467	0.000519369	8.58749e-05	0.000390071	0.000245919	0.000195339	0.00010396	0.000470542	0.000565495	0.000153977	-0.000448343	0.00021747	0.000233743	0.000197476	0.000519495
	0.87248	-1.2954	0.85302	0.02341	1.10943	-0.10164	1.08362	-0.09403									7605.2	0.00023126	0.000444354	7.42552e-05	9.48573e-05	4.47846e-05	-1.12806e-05	-2.99174e-05	-7.56685e-05	-0.000265174	-0.000219664	0.000505825	0.00029392	0.000413063	-0.000181907	-0.000357517	0.000291023	0.000122601	0.000307906	0.000286299	9.10105e-05	0.000420493	0.000306948	0.000140148	3.79985e-05	0.00053768	0.00056008	0.000166031	-0.00041279	0.000225165	0.000187053	0.000248769	0.00066259
	0.87352	-1.2848	0.85402	0.02299	1.1104	-0.09775	1.08559	-0.06766									7605.3	0.000192811	0.000451322	5.59761e-05	8.16028e-05	1.45181e-05	2.21417e-05	-8.69434e-05	-1.62979e-05	-0.00027125	-0.000104016	0.000463761	0.000241978	0.000465858	-0.00021643	-0.000310215	0.000324636	0.000154439	0.00026841	7.04624e-05	7.84742e-05	0.00043434	0.000361546	9.595e-05	1.62008e-06	0.000568032	0.000518283	0.000168781	-0.000342873	0.000246952	0.000146052	0.000335746	0.000755331
	0.87447	-1.2771	0.85506	0.01783	1.11146	-0.10503	1.08763	-0.10238									7605.4	0.000146575	0.000419575	4.7924e-05	9.44582e-05	-3.02193e-06	6.32488e-05	-0.000157021	5.70901e-05	-0.00023788	-1.2668e-05	0.00039891	0.000182786	0.000484577	-0.000230246	-0.000260551	0.000376974	0.000178303	0.000258278	-9.97532e-05	4.25391e-05	0.000420326	0.000399691	6.36671e-05	6.14653e-07	0.00056308	0.000435505	0.000164131	-0.000250349	0.000279718	0.000109339	0.000447379	0.00077628
	0.87546	-1.27141	0.85602	0.02412	1.1124	-0.09638	1.08961	-0.07389									7605.5	0.000101039	0.000347093	5.50656e-05	0.000128424	-1.07177e-05	0.000111716	-0.000233303	0.000136652	-0.000166043	3.40216e-05	0.000315138	0.000139303	0.0004729	-0.000219027	-0.000216803	0.000434348	0.000184584	0.000282321	-0.000207403	-1.79078e-05	0.000372215	0.000415469	4.34758e-05	2.83463e-05	0.000526784	0.000316385	0.000157623	-0.000153897	0.000318506	7.14588e-05	0.000565046	0.000716034
	0.87641	-1.26431	0.85709	0.01836	1.11342	-0.09394	1.09158	-0.08529									7605.6	5.91738e-05	0.000241775	8.04272e-05	0.000175992	-8.65399e-06	0.000162255	-0.000303939	0.000213257	-6.77807e-05	2.83512e-05	0.000216372	0.000127268	0.000444222	-0.000184385	-0.000185519	0.000479282	0.000168691	0.00033721	-0.000248547	-9.86864e-05	0.00029202	0.000408597	3.53017e-05	6.97997e-05	0.00046548	0.000172454	0.000156894	-7.36581e-05	0.00036135	2.60129e-05	0.000666308	0.00058218
	0.87745	-1.25481	0.85809	0.01953	1.11444	-0.09574	1.09358	-0.06342									7605.7	2.04075e-05	0.000120575	0.000124824	0.000229699	4.63362e-06	0.000204765	-0.000352965	0.000277153	3.46116e-05	-2.19783e-05	0.000106365	0.00015096	0.000414589	-0.000134244	-0.000167881	0.00049658	0.000133153	0.000412275	-0.000231321	-0.000190858	0.000191068	0.000383401	3.72447e-05	0.000108959	0.000387536	1.88136e-05	0.000168055	-2.38475e-05	0.000411544	-3.02409e-05	0.000730419	0.000399953
	0.87842	-1.25446	0.85899	0.02974	1.11545	-0.09348	1.09556	-0.07164									7605.8	-1.56332e-05	4.41954e-06	0.000186091	0.000282873	2.98748e-05	0.000226525	-0.000365811	0.000320138	0.000115523	-9.66596e-05	-8.65324e-06	0.000202825	0.000395902	-7.98476e-05	-0.000158944	0.000478397	8.56738e-05	0.000491461	-0.000173043	-0.000282144	8.80465e-05	0.000346654	4.41459e-05	0.000134967	0.000301577	-0.000128145	0.000193076	-7.7257e-06	0.000474242	-9.4807e-05	0.000744361	0.000206471
	0.87943	-1.24276	0.86009	0.01995	1.11645	-0.09585	1.09753	-0.03017									7605.9	-4.71184e-05	-8.88537e-05	0.000258413	0.000329292	6.57917e-05	0.000216393	-0.000335521	0.000337861	0.000155689	-0.000170058	-0.000117053	0.00026789	0.000393054	-3.14858e-05	-0.000149917	0.000425935	3.46691e-05	0.000555705	-9.56717e-05	-0.000358529	4.15605e-06	0.000304458	4.89422e-05	0.000144537	0.000213981	-0.000252152	0.00022941	-1.70133e-05	0.000550316	-0.000159658	0.000706127	3.89502e-05
	0.88041	-1.23997	0.86107	0.01741	1.11742	-0.08786	1.09954	-0.07376									7606	-7.03122e-05	-0.000149119	0.000332736	0.000362226	0.000108288	0.000169831	-0.000265935	0.000329955	0.000149084	-0.00021985	-0.000202269	0.000331158	0.000403495	4.33963e-06	-0.000131692	0.000347936	-1.41262e-05	0.000586144	-2.05902e-05	-0.000406112	-4.33244e-05	0.000258771	4.67076e-05	0.000140634	0.000127515	-0.000338539	0.000270332	-3.45851e-05	0.000632835	-0.000213035	0.000622836	-7.7253e-05
	0.8814	-1.22566	0.86205	0.01603	1.11842	-0.08726	1.10154	-0.06886									7606.1	-8.08287e-05	-0.000174239	0.000397667	0.00037453	0.000149339	9.21514e-05	-0.000170629	0.000298291	0.000103704	-0.000233811	-0.000247573	0.000383745	0.000416801	2.5819e-05	-9.78066e-05	0.000257844	-5.85664e-05	0.000568397	3.62416e-05	-0.000413839	-4.62522e-05	0.000206395	3.79286e-05	0.000129525	4.2367e-05	-0.000376299	0.000305689	-3.91734e-05	0.000708932	-0.000241968	0.000505789	-0.000134249
	0.88238	-1.21567	0.86304	0.01938	1.11945	-0.09058	1.10359	-0.07694									7606.2	-7.52851e-05	-0.0001679	0.000440152	0.000361195	0.000176799	-1.26213e-06	-6.79429e-05	0.000246198	3.69607e-05	-0.000211921	-0.000242258	0.00042492	0.000416035	3.55822e-05	-4.60703e-05	0.000170824	-9.98041e-05	0.000496799	6.74529e-05	-0.000376293	-6.63392e-06	0.000142535	2.87957e-05	0.00011813	-4.11952e-05	-0.000360348	0.000324002	-1.20446e-05	0.000765607	-0.00023585	0.000367536	-0.000139793
	0.88339	-1.22418	0.86407	0.01984	1.12044	-0.08599	1.10561	-0.07442									7606.3	-5.30702e-05	-0.000137969	0.000447172	0.000322392	0.000177568	-8.75948e-05	2.55094e-05	0.000179487	-3.11765e-05	-0.000162827	-0.000185506	0.00045997	0.000383481	3.8799e-05	2.09483e-05	0.00010063	-0.000141205	0.000376501	7.4235e-05	-0.000295338	6.56029e-05	6.68104e-05	2.93666e-05	0.000111833	-0.000120413	-0.000293082	0.000315354	5.54702e-05	0.000795198	-0.00019001	0.000222847	-0.000111421
	0.88438	-1.20097	0.86509	0.02419	1.12139	-0.08634	1.10758	-0.0303									7606.4	-1.7568e-05	-9.57686e-05	0.000409744	0.00026362	0.000143829	-0.000141244	9.92292e-05	0.00010675	-8.45171e-05	-9.79695e-05	-8.64906e-05	0.00049527	0.00030878	3.95381e-05	9.63189e-05	5.64659e-05	-0.000185483	0.000222433	6.34112e-05	-0.000180021	0.000155098	-1.32876e-05	5.0609e-05	0.000112725	-0.000188932	-0.000184126	0.000273477	0.00015735	0.000796411	-0.000107021	9.01035e-05	-6.94669e-05
	0.88536	-1.19712	0.86608	0.02525	1.12242	-0.09535	1.10957	-0.0352									7606.5	2.41432e-05	-5.44285e-05	0.000327619	0.000192029	7.80738e-05	-0.00013927	0.000149177	3.76769e-05	-0.000114891	-2.7904e-05	3.85865e-05	0.000533208	0.000194421	3.80394e-05	0.000170279	4.04703e-05	-0.000230966	5.60196e-05	4.39656e-05	-4.438e-05	0.000243669	-8.45342e-05	0.00010061	0.00011946	-0.000237167	-4.83726e-05	0.000197141	0.000274306	0.000770839	5.13161e-06	-1.1498e-05	-3.05543e-05
	0.88634	-1.18363	0.86705	0.02486	1.12342	-0.095	1.11155	-0.03507									7606.6	6.35202e-05	-2.52265e-05	0.000211313	0.000112129	-7.12314e-06	-6.67995e-05	0.000175186	-1.91884e-05	-0.000122977	3.8223e-05	0.000170777	0.000570185	5.53152e-05	3.11323e-05	0.000233107	4.7107e-05	-0.000270279	-9.8984e-05	2.48275e-05	9.61614e-05	0.000313996	-0.000134128	0.000180256	0.000129099	-0.000254368	9.63349e-05	9.16575e-05	0.000380142	0.000719278	0.000135798	-6.84726e-05	-3.22692e-06
	0.88733	-1.1844	0.86803	0.02535	1.12449	-0.09083	1.11358	-0.05905									7606.7	9.34595e-05	-1.30538e-05	8.0187e-05	2.50273e-05	-9.38498e-05	7.83332e-05	0.000178633	-5.79511e-05	-0.000115828	9.19452e-05	0.000292013	0.00059898	-8.68967e-05	1.51387e-05	0.000278559	6.59924e-05	-0.00029284	-0.000220988	1.34957e-05	0.000228173	0.000353873	-0.000155025	0.000280162	0.000139341	-0.000232434	0.000231157	-3.03706e-05	0.000449839	0.000641583	0.000272644	-7.82434e-05	1.33642e-05
	0.88835	-1.16833	0.86904	0.02956	1.12541	-0.0838	1.11559	-0.05574									7606.8	0.000110018	-1.39269e-05	-4.22761e-05	-6.86193e-05	-0.000164498	0.000282652	0.000162328	-7.56278e-05	-0.000102937	0.00012566	0.00038763	0.000613615	-0.000211502	-1.06191e-05	0.000305849	8.69557e-05	-0.000289236	-0.000295123	1.43103e-05	0.000341858	0.000359724	-0.000146493	0.000381929	0.000148917	-0.000169882	0.000338592	-0.000150634	0.000467268	0.000539284	0.0004015	-4.95146e-05	2.738e-05
	0.8893	-1.16978	0.87003	0.03065	1.1264	-0.08808	1.11756	-0.05706									7606.9	0.000112395	-1.69256e-05	-0.000134744	-0.00016505	-0.000206067	0.000517445	0.000131405	-7.17121e-05	-9.19938e-05	0.00013471	0.000448109	0.000613362	-0.000303699	-4.13842e-05	0.000318956	0.000103797	-0.000255281	-0.000316919	2.66275e-05	0.000430669	0.00033691	-0.000111266	0.000463987	0.000156015	-7.37071e-05	0.000406054	-0.000249303	0.000431035	0.000417258	0.000506884	1.53079e-06	4.88175e-05
	0.89031	-1.16286	0.87105	0.03065	1.12741	-0.08165	1.11957	-0.06422									7607	0.000102336	-9.94816e-06	-0.000184201	-0.000256093	-0.000212508	0.000743884	9.35809e-05	-4.83977e-05	-8.549e-05	0.00012042	0.000469615	0.000603525	-0.000354613	-6.74395e-05	0.000324018	0.000114776	-0.000194479	-0.000293304	4.46446e-05	0.000490521	0.000294913	-5.37864e-05	0.000508358	0.000156923	4.18467e-05	0.000429528	-0.000309862	0.000355969	0.000283053	0.000574307	5.66952e-05	8.32164e-05
	0.89131	-1.1601	0.87207	0.01289	1.12842	-0.08295	1.12154	-0.06263									7607.1	8.40447e-05	1.4024e-05	-0.000189028	-0.000330802	-0.000185063	0.000922052	5.80371e-05	-1.13926e-05	-8.0189e-05	9.21114e-05	0.000453166	0.000592086	-0.000358933	-7.78009e-05	0.000325848	0.000120535	-0.000118114	-0.000239725	5.9731e-05	0.00051978	0.000240388	1.91157e-05	0.000505148	0.000146301	0.000158517	0.000414693	-0.000322164	0.000268313	0.000145962	0.00059427	0.000100589	0.000128415
	0.89233	-1.15053	0.87306	0.01797	1.12938	-0.08073	1.12356	-0.05402									7607.2	6.41825e-05	5.38881e-05	-0.000157279	-0.000378351	-0.000130643	0.00102	3.22663e-05	3.04641e-05	-6.94778e-05	6.58283e-05	0.000403594	0.000583392	-0.000314477	-6.42567e-05	0.000324575	0.000121613	-4.24487e-05	-0.000174936	6.39979e-05	0.000519131	0.000174259	9.72305e-05	0.000454581	0.000118177	0.000257291	0.000374497	-0.000283416	0.000196239	1.79003e-05	0.00056548	0.000123603	0.00017572
	0.89331	-1.14353	0.87408	0.02087	1.13042	-0.07553	1.12558	-0.06236									7607.3	5.04899e-05	0.000102162	-0.000101994	-0.000390945	-5.87855e-05	0.00103	1.8162e-05	6.8096e-05	-4.67277e-05	5.86888e-05	0.000329481	0.000572863	-0.000225077	-2.35353e-05	0.000315095	0.000117495	1.6745e-05	-0.000116382	5.33063e-05	0.000490685	9.51768e-05	0.000167301	0.000367077	6.71095e-05	0.000321565	0.00032467	-0.000198415	0.000160253	-8.50735e-05	0.000494952	0.00012271	0.0002135
	0.89429	-1.13816	0.87507	0.0274	1.13141	-0.07624	1.12757	-0.05441									7607.4	4.92661e-05	0.000149887	-3.62987e-05	-0.000366481	2.10367e-05	0.000946756	1.0746e-05	9.63912e-05	-8.34907e-06	8.14612e-05	0.000242987	0.000547478	-0.000103108	4.23445e-05	0.000291419	0.000108061	4.99828e-05	-7.70375e-05	2.86281e-05	0.000436858	5.84886e-06	0.000215035	0.00026006	-9.87159e-06	0.000340732	0.000279365	-7.89443e-05	0.000167669	-0.000144332	0.000394542	0.000100492	0.000230239
	0.89529	-1.13445	0.87607	0.022	1.13243	-0.08076	1.12958	-0.05137									7607.5	6.38362e-05	0.000191016	3.027e-05	-0.000310191	9.98851e-05	0.000803192	1.18179e-06	0.000116207	4.39903e-05	0.000133803	0.000158075	0.000493199	3.17855e-05	0.000127036	0.000253008	9.60442e-05	5.67331e-05	-6.34945e-05	-4.01313e-06	0.00036053	-8.28213e-05	0.000228821	0.000152069	-0.000110304	0.000313138	0.000248202	5.81647e-05	0.000212168	-0.000144826	0.000276581	6.35786e-05	0.000216665
	0.89627	-1.11979	0.87705	0.03189	1.13339	-0.08115	1.13156	-0.04368									7607.6	9.43814e-05	0.000223916	9.41388e-05	-0.000234019	0.000168764	0.000628272	-1.81816e-05	0.000132114	0.000102735	0.000203972	8.6568e-05	0.000404961	0.000157338	0.000222139	0.000207687	8.73755e-05	4.37168e-05	-7.52587e-05	-3.43072e-05	0.000266838	-0.000152799	0.000204689	5.75076e-05	-0.000223714	0.000247142	0.000234997	0.000193824	0.00027707	-8.28505e-05	0.00015124	2.11322e-05	0.000167995
	0.89723	-1.11305	0.87804	0.02705	1.13446	-0.08377	1.13359	-0.0295									7607.7	0.000138026	0.000250014	0.000157305	-0.000153054	0.000219155	0.000453563	-5.02536e-05	0.000147366	0.000156403	0.000272945	3.3506e-05	0.000291606	0.00025452	0.000320148	0.000168431	8.81478e-05	2.04121e-05	-0.000105626	-4.99998e-05	0.00016478	-0.000185167	0.00014963	-1.50011e-05	-0.000332444	0.000159743	0.000238554	0.000309941	0.000341592	3.0181e-05	2.67183e-05	-1.66983e-05	8.54608e-05
	0.89828	-1.10764	0.87907	0.01903	1.13534	-0.07455	1.13554	-0.02354									7607.8	0.000189121	0.000271475	0.000222826	-8.0575e-05	0.000244511	0.000302855	-9.21569e-05	0.000160126	0.000193356	0.000321464	-5.00169e-06	0.000171063	0.000312426	0.000415513	0.000146477	0.000100792	-5.52784e-06	-0.000144227	-4.10387e-05	6.68991e-05	-0.000168222	8.01509e-05	-6.13329e-05	-0.000417005	7.23269e-05	0.000255023	0.000392876	0.000388253	0.000171001	-8.79285e-05	-4.07533e-05	-2.34878e-05
	0.89928	-1.10761	0.88006	0.02302	1.13638	-0.07384	1.13756	-0.00804									7607.9	0.000240269	0.000289781	0.000288817	-2.47848e-05	0.00024125	0.000188463	-0.000135549	0.000164063	0.000205348	0.000336852	-3.93932e-05	5.99153e-05	0.000330303	0.000502575	0.000146168	0.000123106	-3.09174e-05	-0.000180147	-3.41551e-06	-1.31008e-05	-0.000103273	1.63572e-05	-8.05682e-05	-0.000462594	3.91735e-06	0.00028016	0.000436201	0.000407845	0.000313228	-0.000180151	-4.59537e-05	-0.000145832
	0.90027	-1.0981	0.88102	0.02995	1.13741	-0.08412	1.13956	-0.0401									7608	0.000284213	0.000305348	0.000346161	1.14211e-05	0.000208938	0.000111865	-0.000168415	0.000152539	0.000190189	0.000316599	-8.11367e-05	-3.33439e-05	0.000316377	0.000573196	0.00016426	0.000150762	-5.65001e-05	-0.000204526	5.91387e-05	-6.40955e-05	-5.83156e-06	-2.46307e-05	-7.5058e-05	-0.000462395	-3.47626e-05	0.000309827	0.000441371	0.000399844	0.000436463	-0.000235549	-3.46674e-05	-0.000264814
	0.90125	-1.08842	0.88205	0.01928	1.13841	-0.07137	1.14157	-0.0303									7608.1	0.000315637	0.000317364	0.000382366	2.91199e-05	0.000150954	6.67799e-05	-0.0001795	0.000122933	0.000153299	0.0002677	-0.000136928	-0.000106901	0.000284182	0.000617281	0.000192473	0.000180391	-8.32813e-05	-0.000212628	0.000136398	-8.11313e-05	9.84241e-05	-3.23136e-05	-5.10733e-05	-0.000417246	-4.22652e-05	0.00033898	0.00041551	0.000369213	0.000530275	-0.000244434	-1.76146e-05	-0.000363855
	0.90225	-1.08132	0.88309	0.02641	1.13941	-0.07628	1.14356	-0.00844									7608.2	0.000331281	0.000323988	0.000388347	3.19135e-05	7.57762e-05	4.30057e-05	-0.000164126	7.8162e-05	0.000106275	0.00020301	-0.000204404	-0.000159943	0.000247218	0.000626094	0.000221041	0.00021063	-0.000108012	-0.000205175	0.00021548	-6.72585e-05	0.000181198	-3.36683e-06	-1.81973e-05	-0.000334837	-2.24353e-05	0.000361337	0.000367438	0.000322571	0.00059207	-0.000208665	-1.01632e-05	-0.000431091
	0.90325	-1.08684	0.88403	0.02783	1.14038	-0.07748	1.14555	-0.00963									7608.3	0.000329081	0.000323808	0.000362891	2.37646e-05	-3.2837e-06	3.06083e-05	-0.000127736	2.48931e-05	6.18627e-05	0.00013677	-0.00027137	-0.000189588	0.000213816	0.000595682	0.000242029	0.00024094	-0.000121759	-0.000187963	0.000284489	-3.30485e-05	0.000218752	5.91292e-05	1.27824e-05	-0.000229401	2.01087e-05	0.000371093	0.00030523	0.000266463	0.000622993	-0.000143295	-2.49579e-05	-0.000460959
	0.90425	-1.07097	0.88503	0.02652	1.14136	-0.06776	1.14755	-0.0299									7608.4	0.000308661	0.000317871	0.000312635	6.31461e-06	-7.12933e-05	2.30017e-05	-8.45375e-05	-2.97528e-05	2.8391e-05	8.04492e-05	-0.000319918	-0.000193261	0.000184993	0.000528442	0.000251784	0.000269602	-0.000112875	-0.000169227	0.000333722	6.11102e-06	0.000196589	0.000146142	3.20381e-05	-0.000119397	8.13802e-05	0.000364993	0.000237096	0.0002079	0.000625423	-7.17911e-05	-6.48058e-05	-0.000452836
	0.90524	-1.07225	0.88603	0.02935	1.14235	-0.06543	1.14953	-0.00565									7608.5	0.000273176	0.000310058	0.000248674	-2.12321e-05	-0.000116566	1.67492e-05	-5.19364e-05	-8.00851e-05	7.36831e-06	3.96962e-05	-0.000333433	-0.000173175	0.000156716	0.000432934	0.000251061	0.000292598	-7.15165e-05	-0.000156076	0.0003559	3.47894e-05	0.000112262	0.00024291	3.21716e-05	-2.25162e-05	0.00015646	0.000343006	0.000173246	0.000155393	0.000601819	-1.74283e-05	-0.000119734	-0.000410044
	0.90623	-1.05886	0.88697	0.03475	1.1434	-0.07087	1.15155	-0.01254									7608.6	0.000229548	0.000304634	0.00018194	-5.84074e-05	-0.000134474	9.16021e-06	-4.36712e-05	-0.000121073	-4.93379e-06	1.39578e-05	-0.000302614	-0.000137526	0.000124141	0.000322298	0.00024235	0.000304304	6.86652e-06	-0.000152569	0.000348043	4.30582e-05	-2.37026e-05	0.000330861	9.35004e-06	4.91277e-05	0.000237726	0.000308159	0.000125139	0.000118702	0.000554399	5.30829e-06	-0.000170148	-0.000339805
	0.9072	-1.05801	0.88803	0.02913	1.14439	-0.07455	1.15353	-0.00777									7608.7	0.000185635	0.00030232	0.000120163	-9.94318e-05	-0.000128359	-2.44046e-06	-6.47181e-05	-0.00014676	-1.40131e-05	-8.02138e-07	-0.000228161	-9.6608e-05	8.36811e-05	0.000211575	0.00022726	0.000299671	0.000119882	-0.00016011	0.000314618	2.96884e-05	-0.000189887	0.000391937	-3.57242e-05	9.10963e-05	0.000315222	0.00026658	0.000101587	0.000106917	0.000485816	-4.64556e-06	-0.000194926	-0.000252122
	0.90821	-1.04399	0.88904	0.02649	1.14541	-0.0761	1.15551	-0.0042									7608.8	0.000146859	0.00029814	6.78095e-05	-0.00013232	-0.000107983	-1.9411e-05	-0.000109415	-0.000150074	-2.44444e-05	-7.91813e-06	-0.000120267	-5.71781e-05	3.23007e-05	0.000114967	0.000206708	0.000276422	0.000258376	-0.000178743	0.000268336	1.02761e-06	-0.000359188	0.000413605	-9.72696e-05	0.000106539	0.000378757	0.000227129	0.000104594	0.000125122	0.000400272	-3.57411e-05	-0.000180108	-0.000156742
	0.90924	-1.03989	0.89001	0.03306	1.14638	-0.06734	1.15752	0.01237									7608.9	0.000115308	0.000283732	2.72227e-05	-0.000141254	-8.67816e-05	-4.13291e-05	-0.000162752	-0.000124485	-3.89364e-05	-6.73024e-06	4.24779e-06	-1.98853e-05	-3.36514e-05	4.36809e-05	0.000182878	0.000235606	0.000407654	-0.000207434	0.000226161	-3.26939e-05	-0.000505126	0.000392616	-0.00016423	0.000104679	0.000419604	0.000199444	0.000127997	0.000170569	0.000304192	-6.77691e-05	-0.000124095	-6.00592e-05
	0.91019	-1.03794	0.89101	0.02882	1.14738	-0.07006	1.15956	0.00137									7609	9.1514e-05	0.000253381	-1.53185e-06	-0.000111103	-7.8273e-05	-6.69217e-05	-0.000204953	-6.66046e-05	-5.85496e-05	7.3892e-06	0.000126707	1.88522e-05	-0.000118449	3.74713e-06	0.000160324	0.000180123	0.000549143	-0.00024214	0.000202351	-6.06765e-05	-0.000606732	0.00033688	-0.000221061	9.68929e-05	0.000430861	0.000190683	0.000160173	0.000231093	0.000206288	-7.612e-05	-3.8028e-05	3.51186e-05
	0.91117	-1.02943	0.89205	0.0243	1.14837	-0.06342	1.16155	0.00269									7609.1	7.65279e-05	0.00020995	-2.18009e-05	-3.35039e-05	-9.21712e-05	-9.43505e-05	-0.000219289	2.18118e-05	-8.27292e-05	3.93302e-05	0.000231578	6.32168e-05	-0.000224138	-5.86417e-06	0.000145153	0.000112985	0.000663513	-0.000273698	0.000202385	-7.39123e-05	-0.00065151	0.00026463	-0.000251091	9.14047e-05	0.000408313	0.000201887	0.000189659	0.000288247	0.00011689	-3.70686e-05	5.84163e-05	0.000126577
	0.91219	-1.02434	0.89301	0.03143	1.1494	-0.06257	1.16355	0.02164									7609.2	7.20202e-05	0.000166403	-4.00765e-05	8.65094e-05	-0.000131721	-0.000120146	-0.000199997	0.000133127	-0.000108439	9.01551e-05	0.000309698	0.000115654	-0.000345197	6.79336e-06	0.000142183	3.77296e-05	0.000736486	-0.000289313	0.000220593	-6.74091e-05	-0.000637236	0.00019915	-0.000242105	9.04473e-05	0.00035349	0.000225371	0.000210355	0.000324116	4.60187e-05	6.36357e-05	0.000144575	0.000209789
	0.91314	-1.01703	0.89404	0.02938	1.1504	-0.07193	1.16556	-0.02407									7609.3	7.85105e-05	0.000140797	-6.31019e-05	0.000227725	-0.000193056	-0.000139052	-0.000154382	0.000254309	-0.000129426	0.000156564	0.000358786	0.000176893	-0.000466043	2.92892e-05	0.00015171	-3.95433e-05	0.000764452	-0.000277082	0.000242978	-4.14299e-05	-0.000570508	0.000159939	-0.000190404	9.19461e-05	0.000276276	0.000246278	0.000222644	0.000327421	9.12277e-07	0.000222707	0.000206565	0.000278161
	0.91419	-1.01106	0.89503	0.03094	1.15136	-0.07317	1.16753	-0.00221									7609.4	9.31749e-05	0.000147744	-9.40971e-05	0.000357054	-0.000265229	-0.000145806	-9.84056e-05	0.000368103	-0.000137042	0.000233232	0.000381824	0.000246765	-0.000564831	4.87107e-05	0.000168516	-0.000109182	0.000756085	-0.000229798	0.000253438	-1.23374e-06	-0.000462637	0.000155511	-0.000101715	9.35636e-05	0.000194006	0.000248739	0.00022961	0.000296255	-1.58178e-05	0.000417315	0.000241236	0.000326103
	0.91519	-1.01032	0.89607	0.02422	1.15235	-0.05695	1.16954	0.00124									7609.5	0.000109278	0.000191292	-0.000130456	0.000440512	-0.000331921	-0.000136834	-4.96917e-05	0.000456565	-0.000123268	0.000314475	0.000384208	0.000323515	-0.000621845	5.61761e-05	0.000183629	-0.000159859	0.000727828	-0.000146789	0.000240097	4.47077e-05	-0.000325664	0.000181844	1.03896e-05	9.56944e-05	0.000125824	0.000223629	0.000231593	0.000237901	-6.77224e-06	0.000611105	0.00025472	0.000352374
	0.91614	-0.99679	0.89703	0.0339	1.15339	-0.06162	1.17153	-0.00234									7609.6	0.000118539	0.000262477	-0.000164088	0.000455071	-0.000376042	-0.000111292	-2.2015e-05	0.000506723	-8.49374e-05	0.000393209	0.000371396	0.000401319	-0.000627171	4.9914e-05	0.000186893	-0.000182551	0.000695653	-3.47341e-05	0.00019877	8.76941e-05	-0.00017155	0.000226337	0.000127484	0.000101674	8.48971e-05	0.000173585	0.000224147	0.000166747	2.10681e-05	0.000764268	0.000256923	0.000360873
	0.91716	-0.98941	0.89804	0.02705	1.15437	-0.06441	1.17349	0.00428									7609.7	0.0001154	0.000342213	-0.000183949	0.000395704	-0.000384983	-7.27244e-05	-2.26001e-05	0.000514698	-2.66308e-05	0.000459372	0.000347975	0.000468833	-0.000583578	3.46107e-05	0.000169642	-0.0001744	0.000668125	9.24901e-05	0.000133581	0.00012146	-1.40672e-05	0.000273565	0.000230441	0.000115669	7.30982e-05	0.000112305	0.000201144	0.000100913	5.80373e-05	0.000843417	0.000255751	0.000357366
	0.91816	-0.99015	0.89906	0.0315	1.15536	-0.05692	1.17551	0.01793									7609.8	0.000100001	0.000408605	-0.000180144	0.000275602	-0.000353453	-3.01355e-05	-5.12752e-05	0.000485063	4.02331e-05	0.000501061	0.000318174	0.000511245	-0.000504322	1.75466e-05	0.00012816	-0.000140032	0.000643887	0.00021577	5.5715e-05	0.000142898	0.00013041	0.000308913	0.000304286	0.000139446	8.09723e-05	5.82989e-05	0.000159777	5.74193e-05	9.37323e-05	0.00082988	0.000254254	0.000345088
	0.91911	-0.98496	0.9	0.03348	1.15633	-0.06112	1.17751	-0.01188									7609.9	7.78169e-05	0.000445142	-0.000148796	0.000120943	-0.000283811	3.7405e-06	-9.99211e-05	0.000427037	0.000101588	0.000508591	0.000287305	0.000515041	-0.000407842	4.8225e-06	6.67467e-05	-8.93493e-05	0.000613862	0.000314161	-1.99672e-05	0.000151057	0.000245769	0.00031973	0.000341819	0.000169579	9.27905e-05	2.68914e-05	0.000103328	4.59688e-05	0.000119461	0.000725524	0.000250796	0.000323767
	0.92011	-0.97662	0.90101	0.04062	1.15737	-0.0478	1.17949	0.03185									7610	5.73265e-05	0.000444885	-9.54486e-05	-3.69663e-05	-0.000184995	1.66262e-05	-0.000152817	0.000351787	0.000145437	0.000478706	0.000262182	0.000472727	-0.000311497	-1.16856e-07	-2.34255e-06	-3.36e-05	0.000566984	0.000368538	-7.97711e-05	0.000145667	0.000320395	0.000297002	0.000344429	0.000197122	9.42609e-05	2.46307e-05	4.01954e-05	6.37971e-05	0.000131121	0.000553022	0.000240351	0.000292149
	0.92113	-0.96839	0.90203	0.0373	1.15837	-0.05261	1.18149	0.02999									7610.1	4.75001e-05	0.000409207	-3.41069e-05	-0.000169296	-7.0597e-05	1.07038e-06	-0.000190321	0.000271369	0.000165486	0.000416467	0.000248935	0.000386068	-0.000226506	3.47734e-06	-6.26284e-05	1.75565e-05	0.000496586	0.000365451	-0.00011495	0.000126662	0.00034914	0.000239076	0.000320678	0.000210245	7.88153e-05	4.79262e-05	-2.00353e-05	9.5906e-05	0.000130658	0.000348362	0.000215806	0.000251134
	0.92209	-0.96214	0.903	0.03238	1.15935	-0.05137	1.18352	-0.00512									7610.2	5.48287e-05	0.000344327	1.87662e-05	-0.000255251	4.3142e-05	-4.34804e-05	-0.000196205	0.000196723	0.000162769	0.000334474	0.00024996	0.000267964	-0.000156241	1.35746e-05	-9.86566e-05	5.72159e-05	0.000404378	0.000301373	-0.000122788	9.59272e-05	0.000332844	0.000155144	0.000283251	0.000198541	4.83329e-05	8.56591e-05	-7.05577e-05	0.000122314	0.000124311	0.000148707	0.000169774	0.000205637
	0.9231	-0.95592	0.90398	0.04097	1.16034	-0.04643	1.18549	0.01091									7610.3	8.02139e-05	0.000258878	5.19309e-05	-0.000285107	0.000139338	-0.000111937	-0.000164989	0.000134756	0.000144411	0.000249861	0.000263607	0.000141884	-9.82356e-05	2.60735e-05	-0.000100349	8.185e-05	0.000301209	0.000185461	-0.000105338	5.98965e-05	0.000277624	6.51673e-05	0.00024496	0.000157626	7.80815e-06	0.000124438	-0.000108244	0.000128017	0.000118535	-1.80521e-05	9.75628e-05	0.000164412
	0.92408	-0.95235	0.90502	0.03843	1.16136	-0.05462	1.18752	0.00296									7610.4	0.000118029	0.000162676	6.37904e-05	-0.000260788	0.000203906	-0.00019621	-0.000104429	8.70927e-05	0.000120499	0.000179383	0.000287156	3.71245e-05	-4.81698e-05	3.74972e-05	-6.5385e-05	9.21943e-05	0.000205178	3.81414e-05	-6.70608e-05	2.92365e-05	0.000194544	-5.5154e-06	0.000215581	9.22441e-05	-4.03801e-05	0.000153924	-0.00013144	0.000109432	0.000116179	-0.000138281	5.98752e-07	0.000137465
	0.92513	-0.95338	0.90606	0.03267	1.16235	-0.04487	1.18954	-0.00194									7610.5	0.000158505	6.58819e-05	6.13258e-05	-0.000194237	0.000230126	-0.000286897	-3.17409e-05	5.14152e-05	0.000101043	0.000133986	0.000319501	-1.90591e-05	-3.86764e-06	4.77902e-05	6.22186e-07	9.34898e-05	0.000136963	-0.000114545	-1.32017e-05	1.44584e-05	9.85688e-05	-3.59774e-05	0.00020007	1.55767e-05	-9.64283e-05	0.000169252	-0.000137871	7.3959e-05	0.000115311	-0.000212276	-0.000111416	0.000131597
	0.92608	-0.93847	0.907	0.04132	1.16332	-0.04692	1.19147	0.04139									7610.6	0.000191424	-2.15973e-05	5.55884e-05	-0.000104309	0.000221193	-0.000374503	3.28809e-05	2.39897e-05	9.4093e-05	0.000115593	0.000360225	-9.61599e-06	3.26584e-05	6.00957e-05	8.61709e-05	9.37505e-05	0.000112575	-0.00024853	5.00199e-05	2.07074e-05	6.65952e-06	-1.99134e-05	0.000197761	-5.54431e-05	-0.000158644	0.000169892	-0.000125729	3.35588e-05	0.000111186	-0.000250747	-0.000221289	0.000146668
	0.9271	-0.93607	0.90803	0.04249	1.16435	-0.04833	1.19352	0.02443									7610.7	0.000208887	-9.06726e-05	5.74793e-05	-1.26245e-05	0.000188555	-0.000451399	7.11297e-05	1.80543e-06	0.00010479	0.000117888	0.000405648	6.58976e-05	5.64728e-05	7.76589e-05	0.000177478	9.99612e-05	0.000135902	-0.000348361	0.000114829	4.56522e-05	-6.43098e-05	2.92078e-05	0.000203254	-0.000106061	-0.000220872	0.000156951	-9.73358e-05	-2.5113e-06	9.96135e-05	-0.000270366	-0.000308213	0.000175741
	0.92808	-0.93077	0.90902	0.03405	1.16536	-0.04053	1.19553	-0.00592									7610.8	0.000207274	-0.000134529	7.52757e-05	6.14966e-05	0.000147154	-0.000513583	6.96402e-05	-1.65832e-05	0.000134508	0.000130311	0.000445716	0.000188649	6.34747e-05	0.000101156	0.000261951	0.000114345	0.000194745	-0.000409812	0.000173234	8.15924e-05	-0.000100787	8.21244e-05	0.00020896	-0.000127856	-0.000274307	0.000131369	-6.15786e-05	-3.10235e-05	7.8871e-05	-0.000288558	-0.000353134	0.000209635
	0.92904	-0.92836	0.91006	0.02126	1.16637	-0.0549	1.19752	0.0064									7610.9	0.000188414	-0.000151054	0.000112851	0.000105645	0.000110424	-0.000560097	2.36587e-05	-3.14698e-05	0.000180125	0.000142455	0.000465319	0.000324259	5.40933e-05	0.000128717	0.000329974	0.000133472	0.000262832	-0.000437211	0.000220136	0.000119802	-9.74037e-05	0.000106425	0.000207464	-0.000119308	-0.000310431	9.38299e-05	-3.21605e-05	-5.38955e-05	4.92684e-05	-0.00031664	-0.000343763	0.000242751
	0.93006	-0.92084	0.91099	0.0392	1.16738	-0.04593	1.19955	-0.01983									7611	0.000158562	-0.000144074	0.000167966	0.000116391	8.75551e-05	-0.00059025	-5.86177e-05	-4.28011e-05	0.000234495	0.00014628	0.000449814	0.000433401	3.47143e-05	0.000158315	0.000375031	0.000150429	0.000308074	-0.000437878	0.000255137	0.000153691	-6.03007e-05	8.1471e-05	0.000193046	-8.32509e-05	-0.000322031	4.50993e-05	-2.1916e-05	-7.45729e-05	1.24088e-05	-0.000353856	-0.000278146	0.00027585
	0.93105	-0.91455	0.91199	0.03973	1.16836	-0.04056	1.20156	-0.00936									7611.1	0.000124882	-0.00012159	0.000231841	9.81322e-05	8.36428e-05	-0.000601272	-0.000154667	-5.09289e-05	0.000288489	0.000136498	0.000391572	0.000485107	1.58601e-05	0.000190152	0.000393684	0.000158318	0.000304582	-0.000417327	0.00028056	0.000178768	-5.16949e-06	7.17595e-06	0.000162848	-2.43382e-05	-0.000304276	-1.39962e-05	-3.6274e-05	-9.31765e-05	-2.8507e-05	-0.000387093	-0.000165988	0.000313658
	0.93203	-0.91243	0.91305	0.03574	1.16936	-0.03823	1.20355	0.00879									7611.2	9.15128e-05	-9.18504e-05	0.000291544	5.94594e-05	0.000100829	-0.000588422	-0.000233518	-5.68245e-05	0.000333361	0.000111116	0.000293599	0.000465739	7.96215e-06	0.000226158	0.000385731	0.000153597	0.000242716	-0.000377137	0.000296823	0.000190615	4.96055e-05	-9.83675e-05	0.000116564	5.12803e-05	-0.000257469	-8.18496e-05	-7.06004e-05	-0.000103413	-6.81274e-05	-0.000397052	-2.5829e-05	0.000359206
	0.93304	-0.91067	0.91401	0.03941	1.17036	-0.04251	1.2055	0.01064									7611.3	5.80588e-05	-6.01262e-05	0.000334795	9.74027e-06	0.000138555	-0.000547696	-0.000266999	-6.10334e-05	0.00036229	7.21449e-05	0.000169252	0.000380399	1.69677e-05	0.000266219	0.000353919	0.000137858	0.000132091	-0.000315557	0.00029926	0.000184205	8.98198e-05	-0.000208885	5.48305e-05	0.000134711	-0.000188838	-0.00015384	-0.000113476	-9.44038e-05	-9.88798e-05	-0.00036665	0.000121008	0.000409446
	0.93405	-0.89103	0.91503	0.03938	1.17139	-0.04844	1.20751	0.0023									7611.4	2.13443e-05	-2.79361e-05	0.000355127	-4.21409e-05	0.000193572	-0.000478902	-0.000240076	-6.2585e-05	0.000371801	2.49891e-05	3.94706e-05	0.000248661	4.11605e-05	0.00030444	0.000303033	0.000116844	-2.78658e-06	-0.000229571	0.000279554	0.000156243	0.000109308	-0.000300753	-2.13591e-05	0.000214303	-0.000110304	-0.000220332	-0.000153236	-5.72354e-05	-0.000112185	-0.000288056	0.000256209	0.000455592
	0.93503	-0.89615	0.91604	0.03334	1.17233	-0.02294	1.20953	0.01992									7611.5	-2.05212e-05	5.44192e-06	0.000354051	-8.72636e-05	0.000260594	-0.000386625	-0.000155177	-6.03591e-05	0.000363398	-2.38801e-05	-7.18248e-05	9.78897e-05	7.08576e-05	0.000329947	0.000238848	9.74416e-05	-0.000130977	-0.00011721	0.00023158	0.000108732	0.000109979	-0.000359922	-0.000109082	0.000278921	-3.32431e-05	-0.000267228	-0.000182695	8.25952e-06	-0.00010208	-0.000166188	0.000367577	0.000487994
	0.93602	-0.88361	0.91705	0.03627	1.17334	-0.03707	1.21149	0.03436									7611.6	-6.40843e-05	4.06757e-05	0.000338769	-0.000116472	0.000333362	-0.000279036	-2.99758e-05	-5.63923e-05	0.000343531	-6.97686e-05	-0.000144342	-4.29254e-05	9.28139e-05	0.000332959	0.000167745	8.48751e-05	-0.000224324	2.04682e-05	0.000157891	5.04527e-05	9.84428e-05	-0.000383275	-0.000201515	0.000323069	3.53869e-05	-0.000279769	-0.000199352	9.17912e-05	-7.00382e-05	-1.74181e-05	0.000450064	0.000501241
	0.93703	-0.87753	0.91803	0.04733	1.17434	-0.0371	1.2135	0.0284									7611.7	-9.94321e-05	7.66466e-05	0.000317922	-0.000121887	0.000405724	-0.000166286	0.000108745	-5.72212e-05	0.000319999	-0.000111125	-0.000168757	-0.000147319	9.73885e-05	0.000311233	9.72095e-05	8.16773e-05	-0.000264428	0.000177737	7.20863e-05	-5.63502e-06	8.12264e-05	-0.000375274	-0.00028835	0.000349098	9.28354e-05	-0.000248212	-0.000202439	0.000177268	-2.60723e-05	0.000135578	0.000504696	0.000495355
	0.93802	-0.87202	0.91902	0.04002	1.1753	-0.03035	1.2155	0.02668									7611.8	-0.000113411	0.000109607	0.000298094	-9.93196e-05	0.000471573	-5.92973e-05	0.000232621	-7.11127e-05	0.000296564	-0.00014849	-0.000151076	-0.000194463	8.32214e-05	0.000271381	3.61116e-05	8.84759e-05	-0.000245214	0.000343274	-5.56818e-06	-4.70024e-05	6.11033e-05	-0.000342464	-0.000359014	0.000363858	0.000138197	-0.000172714	-0.000190148	0.000250497	1.675e-05	0.000270281	0.000534763	0.000473144
	0.93904	-0.86616	0.92008	0.03383	1.17632	-0.03738	1.21747	0.03436									7611.9	-9.57193e-05	0.000133041	0.000281914	-4.99584e-05	0.000522847	3.17286e-05	0.000319111	-0.000103762	0.000269992	-0.000182412	-0.000110911	-0.000173255	5.62536e-05	0.000224861	-6.27503e-06	0.00010471	-0.000172267	0.000500772	-5.80824e-05	-6.47268e-05	3.64784e-05	-0.00028925	-0.000406002	0.000372978	0.00017136	-6.46998e-05	-0.000159915	0.000304944	5.06239e-05	0.00036974	0.000541271	0.000436755
	0.94002	-0.86326	0.92099	0.03945	1.17732	-0.03064	1.21948	0.0496									7612	-4.44066e-05	0.000138796	0.000268328	1.94931e-05	0.000548023	9.93455e-05	0.00035689	-0.000156018	0.000231508	-0.000212097	-7.40101e-05	-8.67778e-05	2.39904e-05	0.000182779	-2.27835e-05	0.000127468	-6.09776e-05	0.00063175	-8.12711e-05	-5.45198e-05	3.87079e-06	-0.00021757	-0.00042561	0.000377757	0.000193927	5.63788e-05	-0.000111658	0.000342047	7.75907e-05	0.000425346	0.000521294	0.000386394
	0.94102	-0.86153	0.92203	0.0433	1.17828	-0.02124	1.22153	0.0076									7612.1	3.22565e-05	0.000120508	0.000254458	9.79223e-05	0.00053461	0.000140238	0.000347723	-0.000223805	0.000171693	-0.000234423	-6.22409e-05	4.6025e-05	-1.058e-05	0.000152209	-1.18701e-05	0.000149828	6.65941e-05	0.000720038	-8.5399e-05	-1.73289e-05	-3.85945e-05	-0.000130058	-0.000416357	0.000375721	0.000209787	0.000169034	-5.03369e-05	0.000366314	0.000107025	0.000436465	0.000471195	0.000321145
	0.94201	-0.85231	0.92303	0.04779	1.17931	-0.01771	1.22348	0.03224									7612.2	0.00011761	7.83015e-05	0.000237129	0.000171523	0.000475282	0.000154846	0.000304454	-0.000298279	8.67316e-05	-0.000242275	-8.58435e-05	0.00019392	-5.0054e-05	0.000134525	2.02753e-05	0.000161496	0.000186096	0.00075569	-8.75338e-05	3.99872e-05	-8.84495e-05	-3.31887e-05	-0.000377894	0.000363214	0.000223346	0.000255014	1.55306e-05	0.000379079	0.000148447	0.000408025	0.00039246	0.000240044
	0.94299	-0.8392	0.924	0.03761	1.18031	-0.02301	1.22547	0.04801									7612.3	0.000191107	2.13117e-05	0.000213861	0.000226286	0.000373145	0.000145732	0.000245849	-0.000366308	-1.71426e-05	-0.000223666	-0.000141801	0.000322049	-9.74217e-05	0.000126472	6.15427e-05	0.000152123	0.000275172	0.000736561	-0.000100492	0.000105825	-0.000137747	6.28241e-05	-0.000312256	0.000338869	0.000236939	0.000301762	7.83316e-05	0.000374944	0.000205158	0.000348238	0.000295034	0.000143944
	0.94397	-0.82832	0.925	0.04669	1.18127	-0.01859	1.22747	0.05689									7612.4	0.00023498	-3.46879e-05	0.000184221	0.000251645	0.000241852	0.000116427	0.000190941	-0.000412954	-0.000123851	-0.000164522	-0.000217487	0.000402568	-0.000149399	0.000123697	9.8625e-05	0.000116071	0.000316594	0.000668203	-0.000125787	0.000167696	-0.000174442	0.0001477	-0.000225988	0.000306454	0.000250243	0.000302953	0.000134563	0.00034318	0.000272533	0.000267714	0.000195516	3.85197e-05
	0.945	-0.8379	0.92605	0.03885	1.18229	-0.0153	1.22951	0.03171									7612.5	0.000240905	-7.36982e-05	0.000150889	0.000243447	9.97941e-05	7.186e-05	0.000155304	-0.000425639	-0.000212145	-5.52771e-05	-0.000295955	0.000422139	-0.000194531	0.000124325	0.000121422	5.68674e-05	0.000301133	0.000563358	-0.000154331	0.000216984	-0.000186135	0.000215668	-0.000129695	0.000274618	0.0002618	0.000259416	0.000184024	0.000274436	0.00034102	0.000178985	0.000112092	-6.47352e-05
	0.94598	-0.82497	0.92698	0.04365	1.1833	-0.02138	1.23149	0.02946									7612.6	0.000213104	-8.58519e-05	0.00011916	0.000203907	-3.77668e-05	1.92685e-05	0.000149011	-0.000398029	-0.000262033	0.000102138	-0.000360793	0.000382964	-0.000217662	0.000129693	0.000125131	-1.17395e-05	0.000231377	0.00044102	-0.000172814	0.00025162	-0.000164596	0.000267081	-3.38134e-05	0.000253179	0.000270049	0.000180647	0.000226429	0.000169107	0.000400692	9.46944e-05	5.9003e-05	-0.000151854
	0.94698	-0.82988	0.92801	0.04185	1.18431	-0.02025	1.2335	0.03622									7612.7	0.000166149	-7.01531e-05	9.50743e-05	0.000139459	-0.000162742	-3.19582e-05	0.000175251	-0.000332414	-0.000260834	0.000290585	-0.000400416	0.000299145	-0.000207332	0.000141776	0.000110186	-7.02486e-05	0.000124032	0.000323827	-0.000170273	0.000274717	-0.000109609	0.000305668	5.62523e-05	0.000248114	0.000272467	8.4406e-05	0.000259479	4.10067e-05	0.000443626	2.48469e-05	4.19058e-05	-0.000212024
	0.94796	-0.81861	0.92898	0.04669	1.18533	-0.02541	1.2355	0.03529									7612.8	0.00011892	-3.3342e-05	8.30527e-05	5.94931e-05	-0.000272349	-7.16268e-05	0.000229763	-0.000240261	-0.000208216	0.000479775	-0.000411383	0.000192176	-0.000161502	0.000159426	8.13069e-05	-0.000101073	6.77861e-06	0.00023323	-0.000141809	0.000289945	-3.05454e-05	0.000334488	0.000141247	0.000258425	0.000264939	-7.42106e-06	0.000279806	-8.63544e-05	0.000463402	-2.45603e-05	5.53239e-05	-0.000241606
	0.94897	-0.81684	0.93003	0.04069	1.18627	-0.01449	1.23745	0.07451									7612.9	8.75242e-05	1.34365e-05	8.36406e-05	-2.32213e-05	-0.000364518	-9.09497e-05	0.000301922	-0.000139981	-0.000118577	0.000634258	-0.000399344	8.65028e-05	-8.88522e-05	0.000175955	4.6326e-05	-9.50053e-05	-9.04463e-05	0.000183826	-9.0006e-05	0.000296862	5.58741e-05	0.000354405	0.000224512	0.000277186	0.000243487	-7.57432e-05	0.000284545	-0.000188006	0.000454205	-5.08625e-05	8.41536e-05	-0.000244325
	0.94997	-0.80006	0.93101	0.04263	1.1873	-0.01562	1.23942	0.07994									7613	7.97317e-05	5.83417e-05	9.27424e-05	-9.31177e-05	-0.000434385	-8.50307e-05	0.000377777	-5.11746e-05	-1.78305e-05	0.000724102	-0.000376452	4.06253e-06	-5.51695e-06	0.000180175	1.42132e-05	-5.42226e-05	-0.000145853	0.000178611	-2.4712e-05	0.000290341	0.00013109	0.000364793	0.000306893	0.000295778	0.00020674	-0.000111056	0.000272088	-0.000245447	0.000411965	-5.38229e-05	0.000109715	-0.000228301
	0.95092	-0.80571	0.93198	0.04998	1.18827	-0.01071	1.24148	0.06073									7613.1	9.32334e-05	9.15033e-05	0.000103857	-0.000136053	-0.000473855	-5.46449e-05	0.000444442	1.22974e-05	6.58513e-05	0.000734333	-0.000355272	-4.17986e-05	7.1016e-05	0.000161324	-8.07592e-06	8.36736e-06	-0.000153204	0.000206793	3.89088e-05	0.000265391	0.00018118	0.000363925	0.000383636	0.000307451	0.000156273	-0.000117045	0.000242816	-0.000251682	0.000337733	-3.55845e-05	0.000118057	-0.000202899
	0.95194	-0.79335	0.93295	0.04715	1.18927	-0.01131	1.24348	0.05636									7613.2	0.000118725	0.000106642	0.000112084	-0.00014539	-0.000474716	-6.49963e-06	0.000493905	4.60092e-05	0.000112876	0.000669734	-0.000341376	-5.03013e-05	0.000127828	0.000115385	-1.83614e-05	7.32743e-05	-0.000122455	0.000246464	8.40679e-05	0.000223241	0.000201858	0.000348746	0.000445222	0.00030825	9.52478e-05	-0.00010811	0.000200114	-0.000212997	0.000240742	-7.49374e-07	0.000105755	-0.000177578
	0.95294	-0.79536	0.93398	0.04485	1.19027	-0.0076	1.24546	0.06471									7613.3	0.000145748	0.000102204	0.000116597	-0.000124963	-0.000433564	4.81619e-05	0.000524062	5.3797e-05	0.000118778	0.000553644	-0.000329113	-3.2418e-05	0.000159962	4.93003e-05	-1.95813e-05	0.000120356	-7.34864e-05	0.000272006	9.69835e-05	0.000172983	0.000199656	0.000315912	0.000481618	0.000296674	2.74349e-05	-0.00010143	0.000151325	-0.000147443	0.000138126	4.34073e-05	7.98371e-05	-0.000161364
	0.95393	-0.78431	0.93503	0.04447	1.19124	0.0025	1.24744	0.07531									7613.4	0.000168302	8.16631e-05	0.000120055	-8.6159e-05	-0.000355293	9.66371e-05	0.000536657	4.44714e-05	9.44475e-05	0.000421412	-0.000304117	-5.10061e-06	0.000171341	-1.90765e-05	-1.79289e-05	0.000134728	-2.64879e-05	0.000263176	7.13045e-05	0.000127649	0.000188476	0.000264539	0.000486903	0.000273894	-4.32162e-05	-0.000108261	0.000107379	-7.96958e-05	5.01594e-05	8.70584e-05	5.2567e-05	-0.000160631
	0.95492	-0.78427	0.93603	0.045	1.19226	0.00278	1.24941	0.09783									7613.5	0.000187441	5.22595e-05	0.000126001	-4.12182e-05	-0.000252847	0.000128614	0.000533622	2.9101e-05	6.06349e-05	0.000309609	-0.000251936	1.6706e-05	0.000172582	-6.6856e-05	-1.99335e-05	0.000111061	5.77033e-06	0.000211849	1.0919e-05	9.8639e-05	0.000183245	0.000198193	0.000461337	0.000244021	-0.000112664	-0.000129184	7.95477e-05	-3.3112e-05	-6.8254e-06	0.000120148	3.46987e-05	-0.000176033
	0.95592	-0.76689	0.93695	0.04461	1.19327	-0.00326	1.25146	0.09121									7613.6	0.000208456	2.2794e-05	0.000136194	2.38674e-06	-0.000143645	0.000138365	0.000514303	1.8894e-05	3.91321e-05	0.000243987	-0.000167644	2.59489e-05	0.000175111	-7.68627e-05	-2.92823e-05	5.49422e-05	1.97046e-05	0.000124163	-6.96468e-05	9.25441e-05	0.000194085	0.000124185	0.000411214	0.000212798	-0.000176907	-0.000155052	7.38984e-05	-2.25049e-05	-2.59081e-05	0.000137065	3.16161e-05	-0.000201568
	0.95691	-0.76813	0.93802	0.04037	1.19427	-0.00245	1.25343	0.07557									7613.7	0.000234203	1.729e-06	0.000148915	4.39027e-05	-4.4984e-05	0.000124178	0.000475142	2.24716e-05	4.46079e-05	0.000231402	-6.0621e-05	2.40655e-05	0.000184332	-4.71733e-05	-4.49353e-05	-1.91127e-05	1.74509e-05	1.84331e-05	-0.000147805	0.000110099	0.000223015	5.11808e-05	0.000348144	0.000185911	-0.000232918	-0.000172176	8.68276e-05	-5.10391e-05	-1.04944e-05	0.000140601	4.37404e-05	-0.000227621
	0.9579	-0.75795	0.93895	0.05785	1.19526	-0.00132	1.25543	0.0818									7613.8	0.000260383	-3.91885e-06	0.000158401	8.81337e-05	2.98043e-05	8.65981e-05	0.000411884	4.27924e-05	8.04307e-05	0.000259175	4.83943e-05	1.66938e-05	0.000196682	7.52746e-06	-6.1975e-05	-9.2656e-05	2.80339e-06	-7.981e-05	-0.000199194	0.000145529	0.000263351	-1.36206e-05	0.000287497	0.000169177	-0.00027952	-0.000168564	0.000105343	-0.000111276	2.94011e-05	0.000141752	6.95368e-05	-0.00024643
	0.95886	-0.76262	0.93995	0.05531	1.19627	0.00257	1.25743	0.0973									7613.9	0.000277056	1.06307e-05	0.00015604	0.000142145	7.42192e-05	2.72883e-05	0.000323605	7.56575e-05	0.000139443	0.000302013	0.000136791	8.37188e-06	0.00020318	6.37848e-05	-7.42e-05	-0.00014927	-2.0309e-05	-0.000144907	-0.00020631	0.000187205	0.000301973	-6.7178e-05	0.000244991	0.000169088	-0.000316144	-0.000138517	0.000112943	-0.000188644	8.15394e-05	0.000154721	0.000108331	-0.0002557
	0.95989	-0.74661	0.94105	0.03991	1.19727	0.01024	1.25942	0.10128									7614	0.000274842	4.65869e-05	0.000133984	0.000210404	8.98218e-05	-5.13681e-05	0.000216245	0.000111649	0.000208376	0.000333826	0.000190566	-3.04412e-07	0.000197231	0.000101425	-7.64732e-05	-0.000178785	-4.7673e-05	-0.000159085	-0.000164842	0.000221233	0.000324542	-0.000111268	0.000231776	0.00019143	-0.000339504	-8.47647e-05	9.79146e-05	-0.00026611	0.000132622	0.000189523	0.000159735	-0.000257755
	0.9609	-0.74824	0.94201	0.04281	1.1983	0.01631	1.26143	0.11625									7614.1	0.000250696	9.99556e-05	8.99654e-05	0.000289856	8.45083e-05	-0.000146336	0.000102967	0.00014085	0.000272974	0.00033873	0.000209495	-1.19218e-05	0.000180541	0.000112893	-6.61383e-05	-0.000179038	-7.49501e-05	-0.000118265	-8.38385e-05	0.000236649	0.000321641	-0.000150117	0.000250079	0.000238064	-0.000341408	-1.87766e-05	5.90565e-05	-0.000328785	0.000167983	0.000245678	0.000219696	-0.000255682
	0.96188	-0.74336	0.94295	0.05446	1.19928	0.00384	1.2634	0.11254									7614.2	0.000209644	0.000161028	3.01484e-05	0.000367713	6.88167e-05	-0.000253241	7.48991e-07	0.000156753	0.000320847	0.000315478	0.000205099	-2.92312e-05	0.000162399	0.00010471	-4.36171e-05	-0.000156079	-9.84214e-05	-3.29321e-05	1.93061e-05	0.000229091	0.000292626	-0.000187026	0.000291572	0.000303702	-0.000310553	4.09673e-05	5.76371e-06	-0.000367237	0.000173587	0.000309845	0.000277848	-0.000250058
	0.96288	-0.73637	0.94399	0.04931	1.20024	0.00942	1.26543	0.09743									7614.3	0.000162444	0.000216057	-3.2472e-05	0.000424344	5.28097e-05	-0.000364817	-7.48685e-05	0.000157248	0.000341314	0.000274018	0.000194224	-5.31195e-05	0.000153696	9.08565e-05	-1.24988e-05	-0.000122537	-0.000116292	7.53644e-05	0.000125188	0.000201192	0.000245472	-0.000222151	0.000339319	0.000375458	-0.000237262	7.48471e-05	-4.7028e-05	-0.000378774	0.000140619	0.000359487	0.000319319	-0.000238798
	0.96386	-0.72793	0.94501	0.04478	1.20128	0.00409	1.26742	0.10326									7614.4	0.000120583	0.000251173	-8.31849e-05	0.000440128	4.41907e-05	-0.000470176	-0.000114173	0.000143949	0.00032501	0.000227437	0.00019217	-8.29316e-05	0.0001611	8.36338e-05	2.12486e-05	-9.27477e-05	-0.000129987	0.000179649	0.000217368	0.000160084	0.000193235	-0.000251499	0.000373005	0.000436013	-0.000118732	7.10638e-05	-8.5584e-05	-0.000366688	7.0221e-05	0.000372083	0.000329268	-0.000219629
	0.96483	-0.72743	0.94599	0.05679	1.20221	0.01373	1.26939	0.11559									7614.5	9.09662e-05	0.000257303	-0.000110764	0.000402799	4.66466e-05	-0.000556287	-0.000115569	0.000121247	0.000266727	0.000184423	0.000207777	-0.000117244	0.000184964	8.84559e-05	5.1901e-05	-7.63943e-05	-0.000143363	0.000254646	0.000285391	0.00011403	0.000148603	-0.00026648	0.000375379	0.000468743	3.69647e-05	3.17433e-05	-0.000101636	-0.000337945	-2.48124e-05	0.000335394	0.000297852	-0.000192609
	0.96583	-0.71804	0.947	0.05471	1.20324	0.01476	1.27144	0.10406									7614.6	7.40815e-05	0.000233554	-0.000110305	0.00031293	5.85576e-05	-0.000611232	-8.57279e-05	9.51967e-05	0.000170754	0.000146099	0.000241326	-0.000153643	0.000220544	0.000104051	7.73109e-05	-7.51153e-05	-0.000159331	0.000284654	0.000325805	7.06018e-05	0.000118046	-0.000255111	0.000336928	0.00046337	0.00020983	-2.87875e-05	-9.2694e-05	-0.000299831	-0.000123531	0.000252873	0.00022448	-0.000161237
	0.96682	-0.71613	0.94805	0.04259	1.20424	0.02384	1.27343	0.12526									7614.7	6.65797e-05	0.000186811	-8.35701e-05	0.000185911	7.32581e-05	-0.00062774	-3.74003e-05	7.23205e-05	5.33924e-05	0.000107714	0.000285398	-0.000188884	0.000260805	0.000125694	9.94927e-05	-8.37615e-05	-0.000176362	0.000268791	0.00034105	3.72538e-05	9.82906e-05	-0.000206687	0.000257446	0.00042042	0.000371891	-9.19361e-05	-6.05753e-05	-0.000257017	-0.000203879	0.000141494	0.000119429	-0.00013199
	0.96781	-0.71221	0.94896	0.05496	1.20527	0.01511	1.27542	0.12844									7614.8	6.47875e-05	0.000127881	-3.81353e-05	4.83628e-05	8.083e-05	-0.000604752	1.44849e-05	5.84616e-05	-6.16101e-05	6.29614e-05	0.000327816	-0.000220599	0.000299451	0.00014878	0.000121027	-9.38904e-05	-0.000188121	0.000219912	0.000336573	2.19841e-05	7.77216e-05	-0.000118988	0.000145298	0.000351573	0.00049612	-0.00014277	-1.04892e-05	-0.000210667	-0.000249606	2.47699e-05	8.81333e-07	-0.000112236
	0.96882	-0.70998	0.94995	0.05679	1.20623	0.02133	1.27738	0.14686									7614.9	6.59848e-05	6.68085e-05	1.40302e-05	-7.0849e-05	7.09929e-05	-0.000545848	5.67248e-05	5.76174e-05	-0.000152787	8.50515e-06	0.000355224	-0.0002491	0.000332729	0.000170405	0.000140529	-9.72231e-05	-0.000187283	0.00015741	0.000317589	3.13691e-05	4.22807e-05	-3.89906e-06	1.51725e-05	0.000274508	0.000565802	-0.000173922	4.98764e-05	-0.000159578	-0.000254582	-7.39461e-05	-0.000111957	-0.00010702
	0.96982	-0.69437	0.95099	0.05524	1.20727	0.01946	1.27944	0.11095									7615	6.75405e-05	9.83251e-06	5.95563e-05	-0.000150482	3.73792e-05	-0.000457043	8.05904e-05	7.0906e-05	-0.000209112	-5.27365e-05	0.000356859	-0.000277015	0.00035944	0.00018856	0.000151712	-8.82325e-05	-0.000170527	9.85896e-05	0.000287424	6.69709e-05	-1.76803e-05	0.000113208	-0.00011556	0.000205421	0.000578924	-0.000185817	0.000112183	-0.000102125	-0.000223315	-0.000135764	-0.0002058	-0.000116258
	0.97079	-0.68529	0.95198	0.04955	1.20822	0.0273	1.28144	0.13798									7615.1	6.58348e-05	-4.08036e-05	8.82811e-05	-0.00018212	-1.83455e-05	-0.00034734	8.30004e-05	9.64112e-05	-0.00023164	-0.000111041	0.000328574	-0.000306174	0.000379595	0.000200545	0.000146685	-6.51654e-05	-0.000140256	5.43466e-05	0.000248644	0.000123134	-0.000103408	0.00020122	-0.000230837	0.000154567	0.000546402	-0.000184414	0.000169162	-3.77956e-05	-0.0001675	-0.000149595	-0.000276298	-0.000134264
	0.97181	-0.69154	0.95296	0.0616	1.20919	0.02956	1.28345	0.14023									7615.2	5.66353e-05	-8.47844e-05	9.67612e-05	-0.00016891	-8.55591e-05	-0.000231047	6.62323e-05	0.000129754	-0.000229092	-0.000153225	0.000275325	-0.000333769	0.000392824	0.000202053	0.000120048	-2.95962e-05	-0.000101967	3.08187e-05	0.000205355	0.000187292	-0.00020761	0.000234435	-0.000318404	0.00012628	0.000486342	-0.000177053	0.000214798	3.19822e-05	-0.000100741	-0.000115858	-0.000325712	-0.000151908
	0.97278	-0.686	0.95398	0.04948	1.21024	0.03542	1.2854	0.17455									7615.3	3.67515e-05	-0.000121177	8.80409e-05	-0.000120121	-0.000148191	-0.000127358	3.67129e-05	0.000164211	-0.000210846	-0.00016889	0.000209242	-0.000351123	0.000397784	0.000188134	7.03525e-05	1.45344e-05	-6.02227e-05	3.30991e-05	0.000163402	0.000242209	-0.000316914	0.000202101	-0.000370317	0.00012081	0.000416882	-0.000168053	0.000243227	0.000103271	-3.39851e-05	-4.82732e-05	-0.000356783	-0.00015962
	0.97378	-0.67091	0.95498	0.06043	1.21122	0.02574	1.28738	0.15626									7615.4	5.428e-06	-0.00014695	6.85917e-05	-4.57162e-05	-0.000191093	-5.49e-05	3.39019e-06	0.000190704	-0.000181082	-0.000155847	0.000144152	-0.000346839	0.000392776	0.000156306	-1.01831e-06	6.18044e-05	-1.64068e-05	6.5965e-05	0.000128075	0.00026959	-0.000415426	0.00011274	-0.000382619	0.000136159	0.000350831	-0.00015689	0.000248054	0.00016939	2.68935e-05	2.99039e-05	-0.000367254	-0.000149214
	0.97482	-0.66738	0.956	0.05379	1.2122	0.04196	1.28936	0.1617									7615.5	-3.51063e-05	-0.000157902	4.49017e-05	4.63134e-05	-0.000206479	-2.37319e-05	-2.44427e-05	0.000199184	-0.000136859	-0.000121452	9.08593e-05	-0.000312727	0.000376418	0.000109423	-9.05471e-05	0.000106306	3.13104e-05	0.000130579	0.00010207	0.000255023	-0.000488357	-8.469e-06	-0.000355678	0.000169377	0.000294045	-0.000139678	0.000223095	0.000222098	8.04233e-05	9.48833e-05	-0.000349362	-0.00011447
	0.97579	-0.66819	0.95694	0.06573	1.21322	0.02709	1.29136	0.15931									7615.6	-7.9952e-05	-0.000151969	2.06478e-05	0.000149238	-0.000196671	-3.00569e-05	-4.00508e-05	0.000181818	-7.11512e-05	-8.00439e-05	5.58003e-05	-0.000248808	0.000347241	5.53615e-05	-0.000191635	0.000142817	8.64869e-05	0.000220145	8.50138e-05	0.000192923	-0.000524508	-0.000128794	-0.000295098	0.00021697	0.00024685	-0.000112236	0.000164878	0.000254307	0.000126599	0.000131612	-0.00029463	-5.20058e-05
	0.97679	-0.66233	0.958	0.05273	1.21417	0.04047	1.29334	0.18899									7615.7	-0.000122573	-0.000131586	-5.11413e-06	0.000254611	-0.000170989	-5.68618e-05	-4.17607e-05	0.000136587	2.03871e-05	-4.88252e-05	4.19563e-05	-0.000164417	0.000303536	4.33636e-06	-0.000294689	0.000167841	0.000151639	0.000318206	7.35926e-05	8.90353e-05	-0.000516595	-0.000218951	-0.00021247	0.000274422	0.000206479	-7.29476e-05	7.62662e-05	0.000263127	0.000164539	0.000137401	-0.000201114	3.68364e-05
	0.97778	-0.6494	0.95902	0.04945	1.21516	0.04266	1.2953	0.20158									7615.8	-0.00015609	-0.000101521	-3.76579e-05	0.000350517	-0.000139559	-8.00714e-05	-3.29737e-05	6.89348e-05	0.0001327	-4.29779e-05	4.96096e-05	-7.51437e-05	0.000245121	-3.38069e-05	-0.000390256	0.000180466	0.000225317	0.000401697	6.24317e-05	-4.06302e-05	-0.000460428	-0.000260869	-0.000124627	0.000335099	0.00016902	-2.46563e-05	-3.13288e-05	0.000252068	0.000192305	0.000119341	-7.85952e-05	0.000143679
	0.97877	-0.64693	0.95994	0.06824	1.21617	0.05146	1.29728	0.23431									7615.9	-0.000174592	-6.39721e-05	-8.36809e-05	0.000423406	-0.000108888	-7.74109e-05	-1.90632e-05	-9.82953e-06	0.000249961	-7.00783e-05	7.65338e-05	2.72189e-06	0.000175288	-5.19535e-05	-0.000472119	0.000182848	0.000301038	0.000447453	4.64012e-05	-0.000173718	-0.00035561	-0.000250447	-4.97837e-05	0.000389365	0.000130294	2.53191e-05	-0.000139067	0.000231214	0.000207531	8.98207e-05	5.25477e-05	0.000252585
	0.97976	-0.64572	0.961	0.06213	1.21719	0.04072	1.29935	0.21907									7616	-0.000174093	-1.69114e-05	-0.000146827	0.000462091	-8.14688e-05	-3.60858e-05	-3.5236e-06	-8.62067e-05	0.000350833	-0.000125336	0.000118388	5.78251e-05	0.000100555	-4.79046e-05	-0.000537154	0.000179585	0.000368554	0.00043872	2.30778e-05	-0.000287236	-0.000208449	-0.000196451	-1.52192e-06	0.000425728	8.56327e-05	6.81105e-05	-0.000224601	0.000214933	0.000207613	6.27209e-05	0.000168765	0.000344481
	0.98074	-0.63873	0.96197	0.05323	1.21818	0.05506	1.30131	0.21549									7616.1	-0.000153135	4.23224e-05	-0.000224155	0.000461458	-5.81112e-05	4.34496e-05	1.37315e-05	-0.000148045	0.000415663	-0.000190707	0.000169389	8.67195e-05	2.85403e-05	-2.53972e-05	-0.000583142	0.000175263	0.000416406	0.000369419	-6.13598e-06	-0.000363529	-3.44172e-05	-0.000117561	1.58757e-05	0.000434224	2.96558e-05	9.78153e-05	-0.000268211	0.000217356	0.000190007	4.95424e-05	0.000252289	0.000405272
	0.98174	-0.63121	0.96298	0.06351	1.21919	0.05651	1.3033	0.23881									7616.2	-0.000113654	0.000112714	-0.00030607	0.000424323	-3.98512e-05	0.000148171	3.53965e-05	-0.000186992	0.000431774	-0.000240494	0.000222954	9.25926e-05	-3.45744e-05	7.15649e-06	-0.000607043	0.000171084	0.000434113	0.000245023	-3.60989e-05	-0.000394567	0.000142745	-3.81082e-05	8.36207e-06	0.000409288	-4.24814e-05	0.000113715	-0.000259737	0.000245787	0.000152817	5.56278e-05	0.000296246	0.000431572
	0.98274	-0.62573	0.96393	0.06644	1.22013	0.06375	1.30532	0.23285									7616.3	-6.18376e-05	0.000188401	-0.000379532	0.00036054	-2.71907e-05	0.000256834	6.4263e-05	-0.000199891	0.000396997	-0.000251798	0.0002726	8.12155e-05	-8.58317e-05	4.01307e-05	-0.000605383	0.000163098	0.000413118	8.01525e-05	-5.88251e-05	-0.00038372	0.000295406	1.85063e-05	-1.02156e-05	0.000350411	-0.000132768	0.000118664	-0.000202608	0.000294994	9.55068e-05	7.8616e-05	0.00030418	0.000430328
	0.98374	-0.61729	0.96499	0.05948	1.22117	0.06125	1.30731	0.26253									7616.4	-7.73201e-06	0.000260118	-0.000431865	0.00028382	-1.76935e-05	0.00034688	0.000100169	-0.000188642	0.000320752	-0.000214088	0.000313631	5.72312e-05	-0.000125814	6.70818e-05	-0.000577198	0.000143877	0.000348024	-0.000104671	-6.54486e-05	-0.000344657	0.000398416	3.76002e-05	-2.21959e-05	0.000261731	-0.000238529	0.000116298	-0.000112539	0.000347407	2.03948e-05	0.000110083	0.000285924	0.000413294
	0.98475	-0.61743	0.96595	0.0658	1.22214	0.06937	1.30931	0.2624									7616.5	3.69411e-05	0.000317859	-0.000453606	0.000207799	-5.21146e-06	0.000401779	0.000137463	-0.000159076	0.000220555	-0.000132793	0.000344761	2.23255e-05	-0.000157844	8.78415e-05	-0.0005273	0.000107299	0.000239627	-0.000285868	-4.92165e-05	-0.000296954	0.000435302	1.83564e-05	-1.13538e-05	0.000151357	-0.000351451	0.000109378	-1.14982e-05	0.000380143	-6.54764e-05	0.000138792	0.000252606	0.000389901
	0.98571	-0.60104	0.96696	0.06838	1.22315	0.06686	1.31135	0.25909									7616.6	6.21411e-05	0.000354131	-0.000440588	0.000142791	1.74774e-05	0.000415161	0.00016511	-0.000120008	0.000115562	-2.54584e-05	0.000367934	-2.43413e-05	-0.000186862	0.000107864	-0.000465928	5.34221e-05	9.81002e-05	-0.00044001	-8.64557e-06	-0.000259703	0.000401392	-2.64534e-05	3.10377e-05	3.06198e-05	-0.000457687	9.9027e-05	8.01914e-05	0.000374466	-0.000150073	0.000153934	0.000212959	0.000362602
	0.98674	-0.59701	0.96794	0.06647	1.22412	0.07767	1.31327	0.29446									7616.7	6.25795e-05	0.000366579	-0.000394996	9.44428e-05	5.41801e-05	0.000389896	0.000170702	-8.17727e-05	2.15434e-05	8.69606e-05	0.000386381	-8.33668e-05	-0.000217951	0.000133681	-0.000404173	-1.00777e-05	-5.71922e-05	-0.000546934	5.04877e-05	-0.000246061	0.00030289	-7.57189e-05	0.000101987	-8.63042e-05	-0.00054033	8.45055e-05	0.000149301	0.00032252	-0.000219468	0.000147966	0.000171664	0.00032684
	0.98771	-0.59079	0.96896	0.05884	1.22512	0.0693	1.31524	0.32057									7616.8	3.88718e-05	0.000358644	-0.000325283	6.47967e-05	0.00010255	0.000334575	0.000146447	-5.34254e-05	-5.12824e-05	0.000187982	0.000402711	-0.000152169	-0.000254259	0.000167645	-0.000349381	-7.08318e-05	-0.000202209	-0.000592422	0.000115586	-0.000260378	0.000154325	-0.000108082	0.000187553	-0.000183318	-0.000584752	6.38395e-05	0.000189915	0.000229029	-0.000263226	0.000118968	0.000129277	0.000274836
	0.98871	-0.58998	0.96993	0.06616	1.22613	0.08675	1.31728	0.28771									7616.9	-3.36547e-06	0.000337904	-0.000245463	5.41004e-05	0.000155578	0.000260523	9.32825e-05	-4.01783e-05	-9.85686e-05	0.000268431	0.000417796	-0.000224301	-0.000295367	0.000205635	-0.000303819	-0.000116982	-0.000314352	-0.000571285	0.000170397	-0.000297394	-2.36303e-05	-0.000110247	0.000268399	-0.000245547	-0.000584531	3.53958e-05	0.000199818	0.000108635	-0.000278536	7.20004e-05	8.33053e-05	0.000200756
	0.98964	-0.57991	0.97089	0.07294	1.22713	0.0788	1.31925	0.33077									7617	-5.53238e-05	0.000312632	-0.000173544	6.06894e-05	0.000205224	0.000179883	2.06101e-05	-4.3253e-05	-0.000120993	0.000324223	0.0004298	-0.000290501	-0.000337473	0.000239243	-0.000265654	-0.000141323	-0.0003775	-0.000490123	0.000199738	-0.00034279	-0.000206831	-8.16009e-05	0.000327051	-0.000263493	-0.000543771	4.18801e-08	0.000177172	-1.9236e-05	-0.000270536	1.87396e-05	3.09206e-05	0.000104734
	0.99072	-0.575	0.97195	0.06192	1.22811	0.09385	1.32125	0.35714									7617.1	-0.000107028	0.000288299	-0.000127496	7.93015e-05	0.000244651	0.00010363	-5.68551e-05	-6.16363e-05	-0.000122749	0.000352197	0.00043385	-0.00034032	-0.000375431	0.000261074	-0.000230366	-0.000142589	-0.000385313	-0.000367027	0.00019406	-0.000375888	-0.000372307	-3.23315e-05	0.000353257	-0.000235219	-0.00047395	-3.69753e-05	0.000120719	-0.000136001	-0.000249295	-2.50816e-05	-2.70294e-05	-5.43754e-06
	0.9917	-0.5744	0.97295	0.06905	1.2291	0.08887	1.32326	0.3419									7617.2	-0.000149626	0.000266391	-0.000118758	0.000100924	0.000269278	3.93686e-05	-0.00012233	-9.24423e-05	-0.000109423	0.000347754	0.000423843	-0.000364257	-0.000405295	0.000268877	-0.000192333	-0.000124262	-0.000342349	-0.000227491	0.000152034	-0.000375757	-0.000503785	2.2806e-05	0.000345239	-0.000166191	-0.000388348	-6.61654e-05	3.26409e-05	-0.000228524	-0.000225577	-4.43706e-05	-8.33273e-05	-0.000115213
	0.9927	-0.55889	0.97395	0.0687	1.23007	0.09187	1.32523	0.35541									7617.3	-0.000177426	0.000246311	-0.000147014	0.000115317	0.000278175	-1.00793e-05	-0.000160252	-0.000128597	-8.5852e-05	0.00030641	0.000395389	-0.000355872	-0.000425562	0.000264737	-0.00014695	-9.17377e-05	-0.000262145	-9.82943e-05	7.9736e-05	-0.000329146	-0.000594115	7.00117e-05	0.000307086	-6.81839e-05	-0.000298371	-7.70977e-05	-7.92983e-05	-0.000291259	-0.000207242	-3.00406e-05	-0.000125632	-0.000207101
	0.99372	-0.55363	0.97494	0.0735	1.23107	0.09763	1.32722	0.38165									7617.4	-0.000188308	0.000228166	-0.000199726	0.000114396	0.000274801	-4.63906e-05	-0.000160974	-0.000157039	-5.57251e-05	0.00022825	0.000347147	-0.000312531	-0.000436371	0.000250634	-9.28061e-05	-4.92498e-05	-0.000162754	-1.19529e-06	-1.21211e-05	-0.000236171	-0.000642765	9.85303e-05	0.000245307	4.2414e-05	-0.000212614	-6.36725e-05	-0.000202137	-0.000324541	-0.000197716	1.7649e-05	-0.000141312	-0.000266132
	0.99466	-0.54943	0.97594	0.06633	1.23208	0.10448	1.32918	0.39503									7617.5	-0.000182249	0.000213586	-0.00025604	9.42878e-05	0.000265087	-7.36476e-05	-0.000125422	-0.000160832	-2.26137e-05	0.000121604	0.000280573	-0.000234899	-0.000437608	0.000225151	-3.2645e-05	1.10492e-06	-6.13438e-05	5.16672e-05	-0.00010994	-0.00011113	-0.000651969	0.000100701	0.00016777	0.000146922	-0.000136951	-2.83542e-05	-0.000319881	-0.000329854	-0.000197084	8.96918e-05	-0.000123066	-0.000284725
	0.99564	-0.54925	0.97691	0.08325	1.23308	0.10865	1.33117	0.42498									7617.6	-0.000159761	0.00020437	-0.000292868	5.49892e-05	0.000253759	-9.55913e-05	-6.55223e-05	-0.00012468	9.67946e-06	2.1504e-06	0.000200319	-0.000127104	-0.000427799	0.000184318	2.74436e-05	5.74945e-05	3.0092e-05	5.85834e-05	-0.000197714	2.19262e-05	-0.000625531	7.27658e-05	8.45986e-05	0.000227378	-7.45954e-05	1.77868e-05	-0.000415994	-0.000306032	-0.000204157	0.000172382	-7.20925e-05	-0.000265216
	0.99665	-0.54353	0.97796	0.08096	1.23407	0.10773	1.33314	0.44419									7617.7	-0.000121719	0.000200695	-0.000291397	-1.3402e-06	0.000242158	-0.000113705	4.00127e-07	-4.16205e-05	3.74952e-05	-0.000112048	0.00011561	1.48875e-06	-0.000405104	0.000125676	7.97792e-05	0.000115785	0.000105837	2.61551e-05	-0.000258888	0.000137102	-0.000570071	1.66829e-05	8.23268e-06	0.000270191	-2.62877e-05	5.94862e-05	-0.00047565	-0.000250001	-0.000217158	0.000251912	2.01528e-06	-0.000219305
	0.99766	-0.54035	0.97892	0.07018	1.23507	0.11642	1.33517	0.42776									7617.8	-6.97682e-05	0.000200053	-0.00024292	-7.18663e-05	0.000228855	-0.000126752	5.46821e-05	8.19849e-05	5.74192e-05	-0.000206021	3.97378e-05	0.000135137	-0.000369047	5.21944e-05	0.000116665	0.000169172	0.000163985	-3.36238e-05	-0.000280831	0.000215061	-0.000495115	-5.97618e-05	-4.86847e-05	0.000269163	9.06949e-06	8.3734e-05	-0.000487983	-0.000161784	-0.000233698	0.000317109	8.39914e-05	-0.000164018
	0.99862	-0.52827	0.97993	0.07767	1.23604	0.12183	1.33713	0.49043									7617.9	-6.55075e-06	0.000197306	-0.0001521	-0.000153205	0.00021173	-0.000131838	8.6067e-05	0.000226406	6.58669e-05	-0.000270878	-1.33152e-05	0.000253312	-0.000320698	-2.66205e-05	0.000131697	0.000210632	0.000202993	-0.000105417	-0.000259215	0.000248045	-0.000410323	-0.000145242	-7.7077e-05	0.000226566	3.3644e-05	8.48344e-05	-0.000448291	-5.01902e-05	-0.000251227	0.000359755	0.000157463	-0.000116302
	0.99962	-0.51823	0.98094	0.07983	1.23705	0.11717	1.33913	0.50739									7618	6.40887e-05	0.00018617	-3.57587e-05	-0.000239923	0.000189531	-0.000126098	9.1874e-05	0.00036392	5.83617e-05	-0.000303983	-3.26202e-05	0.000335332	-0.000261652	-9.69599e-05	0.000122418	0.000236208	0.000220664	-0.000171909	-0.000199488	0.000239574	-0.000322013	-0.00022785	-7.52614e-05	0.000152666	4.97711e-05	6.55705e-05	-0.000359715	6.57478e-05	-0.000267256	0.00037466	0.000209943	-8.87166e-05
	1.00065	-0.51566	0.98195	0.07184	1.23804	0.13133	1.34113	0.49997									7618.1	0.000137004	0.000162091	8.27146e-05	-0.000322806	0.000161783	-0.000107719	7.70812e-05	0.000466712	2.99508e-05	-0.000306852	-1.26719e-05	0.000366312	-0.000193646	-0.000145209	9.47669e-05	0.000246747	0.000215748	-0.000216277	-0.00011477	0.000199569	-0.000232167	-0.000297718	-4.99046e-05	6.37953e-05	5.89381e-05	3.41989e-05	-0.000233812	0.000161914	-0.000279088	0.000361059	0.000235627	-8.68052e-05
	1.0016	-0.50707	0.9829	0.07954	1.23904	0.13034	1.34304	0.57762									7618.2	0.000206096	0.000124861	0.000180464	-0.000389008	0.000127514	-7.55889e-05	5.18656e-05	0.000514229	-2.17227e-05	-0.000282238	4.51445e-05	0.000341943	-0.000119325	-0.000163168	6.53362e-05	0.000247087	0.00018981	-0.000226343	-2.16266e-05	0.000138346	-0.000140115	-0.000348952	-1.35072e-05	-2.18347e-05	6.13408e-05	-1.01959e-07	-8.95704e-05	0.000218044	-0.000283654	0.000323719	0.000234662	-0.000108129
	1.00261	-0.49506	0.98391	0.08191	1.24002	0.13327	1.34504	0.58106									7618.3	0.00026461	7.84778e-05	0.000241218	-0.000424903	8.47534e-05	-2.83672e-05	2.82788e-05	0.00049781	-9.23874e-05	-0.000232742	0.000131799	0.000270502	-4.33798e-05	-0.000151826	5.67833e-05	0.000243103	0.000147936	-0.000198269	6.4495e-05	6.3715e-05	-4.56577e-05	-0.000379585	1.90263e-05	-9.01139e-05	5.60952e-05	-3.07544e-05	4.98728e-05	0.000225145	-0.000277631	0.000271302	0.000210404	-0.000143281
	1.00358	-0.49361	0.98489	0.07919	1.241	0.1414	1.34701	0.6073									7618.4	0.000305011	2.85024e-05	0.000259148	-0.000420762	3.19341e-05	3.50329e-05	1.62733e-05	0.000421517	-0.000169977	-0.00016146	0.000231441	0.000170667	2.72081e-05	-0.000121521	8.79167e-05	0.000237703	9.77395e-05	-0.000137587	0.000133568	-1.8036e-05	4.71878e-05	-0.000389342	3.3487e-05	-0.000135795	4.1252e-05	-5.5619e-05	0.000163136	0.000187957	-0.000258046	0.000212208	0.000167318	-0.000178988
	1.00461	-0.49746	0.98598	0.07227	1.24201	0.1533	1.34901	0.64467									7618.5	0.000319251	-2.00865e-05	0.000239536	-0.000375403	-3.0031e-05	0.000112737	2.01359e-05	0.000299566	-0.000238237	-7.30836e-05	0.00032478	6.46263e-05	8.48545e-05	-8.85538e-05	0.000165007	0.00022816	4.64923e-05	-5.71965e-05	0.00018313	-0.000100259	0.000128076	-0.000377461	1.93272e-05	-0.000163037	1.344e-05	-7.64516e-05	0.000237515	0.0001221	-0.000223597	0.000151135	0.000110546	-0.000203133
	1.00556	-0.48054	0.98692	0.0799	1.24304	0.15747	1.35096	0.68296									7618.6	0.000299999	-6.3274e-05	0.000196316	-0.000298546	-9.66769e-05	0.000196296	3.67993e-05	0.000152376	-0.000282984	2.57873e-05	0.000394666	-3.07025e-05	0.000124796	-6.97793e-05	0.000279111	0.000207563	-2.12275e-06	2.67217e-05	0.000215765	-0.000175337	0.000182881	-0.000342369	-2.75753e-05	-0.000181684	-3.15481e-05	-9.58174e-05	0.000272895	4.76999e-05	-0.000176378	8.90667e-05	4.63874e-05	-0.000210475
	1.00656	-0.47464	0.98789	0.08516	1.24399	0.15698	1.35299	0.66507									7618.7	0.000242362	-9.77042e-05	0.000148065	-0.000209135	-0.00016083	0.000269131	5.71625e-05	3.33367e-06	-0.000296903	0.000127373	0.000431068	-0.000108913	0.000148211	-7.6628e-05	0.000409638	0.000169875	-4.88969e-05	9.9182e-05	0.000233569	-0.000235359	0.000199631	-0.000283142	-0.000102572	-0.000201847	-9.62627e-05	-0.000113841	0.000279384	-1.71785e-05	-0.000122664	2.63043e-05	-1.7486e-05	-0.0002056
	1.00756	-0.47337	0.98892	0.08315	1.24501	0.15818	1.35494	0.72059									7618.8	0.00014577	-0.000120475	0.000113233	-0.000129711	-0.000215251	0.000309746	7.03168e-05	-0.0001246	-0.000281	0.00022426	0.000432639	-0.000172483	0.000162141	-0.000110953	0.000531513	0.000113992	-9.67943e-05	0.000149515	0.0002346	-0.000274004	0.000173136	-0.000201676	-0.000191943	-0.000229134	-0.000178488	-0.000128089	0.000270256	-6.03472e-05	-7.16988e-05	-3.35819e-05	-7.3084e-05	-0.000200053
	1.00857	-0.46952	0.98991	0.07831	1.24598	0.16489	1.35691	0.761									7618.9	1.62638e-05	-0.000129039	0.000104421	-7.92024e-05	-0.000255428	0.000299984	6.78235e-05	-0.000214211	-0.000243714	0.000310349	0.000404682	-0.000226461	0.000174835	-0.000164846	0.000622566	4.37887e-05	-0.000147681	0.000172357	0.000214199	-0.000289139	0.000106073	-0.000104094	-0.000276699	-0.000261889	-0.000269947	-0.000136814	0.000254967	-7.64815e-05	-3.31819e-05	-8.17641e-05	-0.000113905	-0.000205074
	1.00959	-0.46133	0.99095	0.08664	1.24699	0.16761	1.35892	0.76418									7619	-0.000131376	-0.000121863	0.000123082	-6.68643e-05	-0.00028109	0.000234495	4.50719e-05	-0.000259051	-0.000198631	0.000379857	0.000355177	-0.000272798	0.000189107	-0.000223762	0.000668365	-3.39217e-05	-0.000200628	0.000166738	0.000169333	-0.000284354	7.95872e-06	-3.63711e-08	-0.000339979	-0.000291756	-0.000357994	-0.000141768	0.000235553	-6.67573e-05	-1.45855e-05	-0.000106204	-0.000135932	-0.0002245
	1.01053	-0.45013	0.99192	0.09208	1.24797	0.17733	1.36088	0.79837									7619.1	-0.000274029	-0.000100435	0.000158091	-8.93401e-05	-0.000296205	0.000125058	6.80574e-07	-0.000264207	-0.000160282	0.000426188	0.00029126	-0.000308929	0.00019936	-0.00027078	0.000663452	-0.000110491	-0.000252374	0.000133901	0.000101669	-0.000268111	-0.00010606	9.97329e-05	-0.000374081	-0.000307594	-0.000429001	-0.000147545	0.000207458	-3.71538e-05	-1.90496e-05	-9.68215e-05	-0.000137562	-0.000251662
	1.01152	-0.43515	0.99296	0.08484	1.24898	0.17295	1.36284	0.85746									7619.2	-0.000384955	-7.06716e-05	0.000190501	-0.000132197	-0.000307185	-3.42253e-06	-6.32035e-05	-0.000242834	-0.00013863	0.000443544	0.000218266	-0.000330349	0.000195178	-0.000291032	0.000610325	-0.000175446	-0.000298528	7.5976e-05	1.74629e-05	-0.000250476	-0.000216662	0.000185611	-0.000381764	-0.000300856	-0.000471508	-0.000158697	0.000164493	4.44389e-06	-4.45329e-05	-5.03395e-05	-0.00011938	-0.000271894
	1.01252	-0.43204	0.99393	0.08975	1.24991	0.19326	1.36481	0.88383									7619.3	-0.000441109	-4.10357e-05	0.000202549	-0.000175527	-0.00031946	-0.000122154	-0.000140016	-0.000211738	-0.000135497	0.000430687	0.000141649	-0.000334337	0.000167784	-0.000276302	0.000518468	-0.000217196	-0.000334024	-2.69338e-06	-7.40087e-05	-0.000238257	-0.000303233	0.000250676	-0.000370848	-0.000269802	-0.000478688	-0.000177014	0.000105316	5.02459e-05	-8.47433e-05	2.82579e-05	-8.42726e-05	-0.000269503
	1.01351	-0.41975	0.99489	0.09247	1.25096	0.17895	1.36676	0.93935									7619.4	-0.000429619	-1.88026e-05	0.000185603	-0.000201328	-0.000334419	-0.000207727	-0.000219747	-0.000187864	-0.000145785	0.000393363	6.98874e-05	-0.000321774	0.000113591	-0.00022858	0.000403579	-0.000225481	-0.000353664	-9.30471e-05	-0.000161462	-0.000230848	-0.000347915	0.000291115	-0.000347803	-0.000220461	-0.000449647	-0.000200245	3.67917e-05	9.26078e-05	-0.000131383	0.000127736	-3.77783e-05	-0.000235115
	1.0145	-0.42194	0.99587	0.09163	1.25194	0.19714	1.36872	1.00176									7619.5	-0.000351354	-8.02246e-06	0.000142706	-0.000199471	-0.000348754	-0.000248479	-0.000291821	-0.000184961	-0.000162049	0.000342517	1.56349e-05	-0.000295629	3.41272e-05	-0.000160195	0.000285286	-0.000194978	-0.000353957	-0.000180566	-0.000232837	-0.00022068	-0.000339496	0.00030547	-0.000316047	-0.000164148	-0.000388736	-0.000222698	-2.82622e-05	0.000124032	-0.000176159	0.000234125	1.1728e-05	-0.000168842
	1.01551	-0.41141	0.99692	0.09237	1.25288	0.20092	1.37071	1.006									7619.6	-0.000220898	-9.56707e-06	8.55525e-05	-0.000169392	-0.000356387	-0.000246604	-0.000347274	-0.000209931	-0.000178079	0.000288704	-6.98344e-06	-0.00025789	-6.40985e-05	-8.9561e-05	0.000182506	-0.000128463	-0.000334868	-0.000247233	-0.000278363	-0.000199419	-0.000276433	0.000294423	-0.000278419	-0.000112837	-0.000304104	-0.000237324	-7.6726e-05	0.00013886	-0.00021185	0.000333284	5.38064e-05	-7.85412e-05
	1.01652	-0.40601	0.99792	0.09286	1.25387	0.21339	1.37264	1.08908									7619.7	-6.30318e-05	-2.17288e-05	2.87978e-05	-0.000117233	-0.000350995	-0.000215363	-0.000379226	-0.000260745	-0.000189631	0.000236852	1.1095e-05	-0.000208405	-0.000168454	-3.46429e-05	0.000108405	-3.78744e-05	-0.000299451	-0.000275635	-0.000294644	-0.000164657	-0.000168431	0.000261657	-0.000239593	-7.5321e-05	-0.000206949	-0.000238437	-9.985e-05	0.000135866	-0.000232908	0.000411864	7.85751e-05	2.34028e-05
	1.01751	-0.39799	0.99889	0.09141	1.25489	0.22074	1.37466	1.11412									7619.8	9.34532e-05	-4.08421e-05	-1.52707e-05	-5.13767e-05	-0.000326958	-0.000173453	-0.000382991	-0.000327436	-0.000194201	0.000185405	6.66579e-05	-0.000147006	-0.000260838	-7.11553e-06	6.79075e-05	5.77563e-05	-0.000252103	-0.000254694	-0.000286935	-0.000120746	-3.49752e-05	0.000213849	-0.000205933	-5.70584e-05	-0.000110801	-0.000224006	-9.5199e-05	0.000119703	-0.000235656	0.000459016	8.0374e-05	0.000121984
	1.0185	-0.39449	0.99987	0.09926	1.25589	0.2235	1.3766	1.15215									7619.9	0.000222789	-6.24291e-05	-3.99491e-05	2.05047e-05	-0.000279755	-0.0001394	-0.000356026	-0.00039528	-0.000191524	0.000129783	0.000141472	-7.65643e-05	-0.000322458	-8.95302e-06	5.80965e-05	0.000137643	-0.00019769	-0.000184746	-0.000267189	-7.41371e-05	9.99853e-05	0.000158554	-0.000182864	-6.21891e-05	-2.95617e-05	-0.000196558	-6.69256e-05	9.95546e-05	-0.000218198	0.000469411	6.04631e-05	0.000201338
	1.01947	-0.38269	1.00093	0.0939	1.25684	0.22978	1.37855	1.23152									7620	0.000308253	-8.29859e-05	-4.51889e-05	9.19146e-05	-0.000208577	-0.000127061	-0.000297731	-0.000448371	-0.000183565	6.66477e-05	0.000206208	-3.9051e-06	-0.000340095	-3.23343e-05	6.9408e-05	0.000185706	-0.000142329	-7.87003e-05	-0.000249011	-2.85966e-05	0.00021394	0.00010178	-0.000171352	-9.35757e-05	2.57581e-05	-0.000163005	-2.46776e-05	8.55754e-05	-0.000181505	0.000444768	2.75875e-05	0.000248135
	1.02052	-0.38439	1.00188	0.09749	1.25783	0.24176	1.38053	1.26928									7620.1	0.00034705	-0.000101653	-3.69683e-05	0.000156788	-0.0001204	-0.000141735	-0.00020983	-0.000473166	-0.000172288	-3.67059e-06	0.000230079	6.1614e-05	-0.000310146	-6.35174e-05	8.67517e-05	0.000195231	-9.35513e-05	4.1881e-05	-0.000242776	1.68166e-05	0.000289546	4.75125e-05	-0.000166012	-0.000150805	5.0433e-05	-0.00013352	1.93335e-05	8.51916e-05	-0.000131701	0.000391964	-4.82285e-06	0.000255731
	1.02145	-0.37259	1.00288	0.09979	1.25883	0.23643	1.38244	1.36322									7620.2	0.000351102	-0.000120542	-2.51848e-05	0.000208662	-3.10412e-05	-0.00017805	-9.72391e-05	-0.000461663	-0.000157247	-7.63143e-05	0.00019252	0.000109689	-0.000239695	-8.91021e-05	9.12779e-05	0.000169617	-5.83007e-05	0.000153392	-0.000252817	6.72444e-05	0.000316328	-6.65473e-07	-0.000156427	-0.000228473	4.71436e-05	-0.000118641	5.3341e-05	0.000100911	-8.06462e-05	0.000319139	-2.45791e-05	0.000226578
	1.02244	-0.36086	1.00394	0.08855	1.25981	0.25063	1.38442	1.37528									7620.3	0.000340396	-0.000143239	-2.02637e-05	0.000240905	3.95816e-05	-0.000221694	3.13701e-05	-0.000413267	-0.000136159	-0.00014225	9.12506e-05	0.000130224	-0.000145489	-0.000100759	6.43956e-05	0.000119785	-4.03677e-05	0.000236455	-0.000276685	0.000129761	0.000292157	-3.79379e-05	-0.000131241	-0.000315543	2.44349e-05	-0.000124365	6.8085e-05	0.000130216	-4.29611e-05	0.000233346	-2.63038e-05	0.000171236
	1.02348	-0.35309	1.00487	0.10604	1.26082	0.25313	1.38636	1.45558									7620.4	0.000331967	-0.000171885	-2.91576e-05	0.000248781	7.60208e-05	-0.000254759	0.000163258	-0.000334127	-0.000107635	-0.000190252	-5.68973e-05	0.000116254	-5.09011e-05	-9.64455e-05	-5.10593e-06	6.00972e-05	-3.93182e-05	0.000280682	-0.000306511	0.000209516	0.000224685	-5.88361e-05	-8.336e-05	-0.000396535	-5.67776e-06	-0.000147581	5.93644e-05	0.000167447	-3.13416e-05	0.000142045	-1.2642e-05	0.000103218
	1.02446	-0.35966	1.00587	0.10417	1.2618	0.26288	1.38833	1.51361									7620.5	0.000331977	-0.000204268	-5.24277e-05	0.000232041	7.48331e-05	-0.00026179	0.000281936	-0.000234311	-7.33999e-05	-0.000210313	-0.000221556	6.93023e-05	2.00327e-05	-7.91538e-05	-0.000113414	4.24489e-06	-5.17429e-05	0.000286782	-0.000332109	0.000305061	0.000130682	-5.98828e-05	-1.38251e-05	-0.000455326	-3.05134e-05	-0.000175659	3.06628e-05	0.000206639	-5.27781e-05	5.61837e-05	9.16244e-06	3.22758e-05
	1.02541	-0.33691	1.00684	0.11162	1.26277	0.27585	1.39025	1.62637									7620.6	0.000334671	-0.000233567	-8.36005e-05	0.000195717	4.62843e-05	-0.000234345	0.000370166	-0.000125165	-3.88379e-05	-0.000197823	-0.000368499	3.13026e-06	5.05296e-05	-5.43644e-05	-0.000239734	-3.78553e-05	-7.4227e-05	0.00026449	-0.000344325	0.000405697	3.18937e-05	-4.20076e-05	6.77916e-05	-0.000479844	-4.02331e-05	-0.000190947	-7.34353e-06	0.000243349	-0.000106076	-9.38744e-06	3.17879e-05	-3.85589e-05
	1.02643	-0.33744	1.00788	0.10455	1.26379	0.28094	1.39221	1.653									7620.7	0.000326366	-0.000251335	-0.000111092	0.000148329	9.12194e-06	-0.000173538	0.000415914	-1.8263e-05	-1.17983e-05	-0.000156986	-0.000470878	-5.89314e-05	3.64756e-05	-2.7744e-05	-0.000353584	-6.17841e-05	-0.000105878	0.000227039	-0.00033692	0.000493634	-5.12735e-05	-1.12556e-05	0.000147135	-0.000465012	-3.04483e-05	-0.000177076	-4.1385e-05	0.000274113	-0.000180742	-3.95153e-05	5.05127e-05	-0.000109984
	1.02739	-0.32147	1.00887	0.10855	1.26478	0.27115	1.39413	1.75689									7620.8	0.000291501	-0.000251146	-0.000122256	9.8942e-05	-1.80269e-05	-9.01884e-05	0.00041688	7.52461e-05	6.88801e-07	-0.000101045	-0.000517956	-9.30892e-05	-1.39151e-05	-4.77755e-06	-0.000427254	-6.87601e-05	-0.000148287	0.000185276	-0.000306705	0.000550663	-0.000105513	2.2454e-05	0.00021094	-0.00041383	-2.71376e-06	-0.000124667	-6.1507e-05	0.000294722	-0.00025863	-2.43639e-05	6.39838e-05	-0.000180604
	1.02844	-0.3249	1.00987	0.10293	1.26575	0.29379	1.39609	1.81664									7620.9	0.000219523	-0.000230973	-0.000107776	5.51863e-05	-2.36733e-05	-2.17962e-06	0.000379672	0.000146335	-2.86834e-06	-4.85019e-05	-0.000517166	-8.52204e-05	-8.4628e-05	8.27163e-06	-0.000446124	-6.39716e-05	-0.00020303	0.000144373	-0.000253461	0.000565542	-0.000127841	4.82546e-05	0.000251451	-0.000337506	3.6277e-05	-3.61423e-05	-6.53813e-05	0.000299825	-0.000318741	3.57872e-05	7.34941e-05	-0.000243498
	1.02936	-0.30367	1.0109	0.09707	1.26672	0.30273	1.39808	1.85878									7621	0.000110862	-0.000194203	-6.39448e-05	2.28451e-05	-6.05957e-06	7.04711e-05	0.000315212	0.000190098	-1.55067e-05	-1.68036e-05	-0.000488345	-3.57761e-05	-0.000157311	3.73147e-06	-0.000412274	-5.43434e-05	-0.000268583	0.00010428	-0.000180973	0.000538328	-0.000125391	5.7972e-05	0.000267938	-0.000253171	7.62587e-05	7.21718e-05	-5.95088e-05	0.000284593	-0.000343374	0.000129374	8.08305e-05	-0.000287315
	1.03041	-0.30264	1.01183	0.11134	1.26774	0.31647	1.39998	1.96809									7621.1	-2.13443e-05	-0.000149215	7.77501e-06	5.82353e-06	2.8315e-05	0.000111954	0.000234401	0.000206467	-2.38766e-05	-1.64438e-05	-0.000453457	4.21267e-05	-0.0002157	-2.67392e-05	-0.000340972	-4.73432e-05	-0.000338237	6.27586e-05	-9.85776e-05	0.000480374	-0.000111817	4.90879e-05	0.00026643	-0.000177661	0.000105795	0.000174138	-5.63964e-05	0.000246639	-0.000323143	0.00023711	8.5778e-05	-0.000300069
	1.03139	-0.28915	1.01286	0.11261	1.26873	0.3158	1.40193	2.02507									7621.2	-0.00015505	-0.000107467	0.000101882	5.31207e-06	6.81425e-05	0.000116913	0.000146393	0.000199769	-1.469e-05	-4.82173e-05	-0.000427612	0.000128293	-0.000248479	-8.90174e-05	-0.000252931	-5.08367e-05	-0.000399933	1.88754e-05	-2.11804e-05	0.000410181	-0.000101291	2.58052e-05	0.000257999	-0.000120881	0.000114774	0.000243763	-6.8357e-05	0.000186306	-0.000259327	0.000337591	8.48505e-05	-0.000273791
	1.03236	-0.27728	1.01386	0.1047	1.26972	0.32912	1.40384	2.13558									7621.3	-0.000266485	-8.07967e-05	0.000209195	1.87808e-05	0.000100943	9.36484e-05	5.98439e-05	0.000178401	1.90869e-05	-0.00010372	-0.000415325	0.000201136	-0.000250729	-0.000182029	-0.000167066	-7.25979e-05	-0.000438568	-2.45482e-05	3.38575e-05	0.000346547	-0.000102262	-2.37873e-06	0.000254549	-8.41415e-05	9.64524e-05	0.000265406	-0.000100971	0.00010617	-0.000163068	0.000411778	7.21696e-05	-0.000208651
	1.03335	-0.27081	1.01482	0.11268	1.27072	0.33399	1.40573	2.2384									7621.4	-0.000337913	-7.86253e-05	0.000316895	4.05564e-05	0.000116191	6.16669e-05	-1.50753e-05	0.000154106	7.65774e-05	-0.000168173	-0.00041163	0.0002421	-0.000224112	-0.000295583	-9.71106e-05	-0.000117775	-0.000440844	-6.06608e-05	5.26367e-05	0.000302233	-0.000114302	-2.40619e-05	0.000263361	-6.339e-05	4.95358e-05	0.000238531	-0.000149994	1.12965e-05	-5.12572e-05	0.000446087	4.20637e-05	-0.000113819
	1.03437	-0.27219	1.01587	0.11625	1.27168	0.35473	1.40766	2.30849									7621.5	-0.000363436	-0.000105285	0.000409436	6.44853e-05	0.00010771	4.39323e-05	-6.73111e-05	0.000139287	0.000151446	-0.000224782	-0.00040591	0.000239113	-0.000176074	-0.000412654	-5.1393e-05	-0.000184693	-0.000400897	-8.08627e-05	3.10689e-05	0.00028083	-0.000130134	-2.93887e-05	0.000283593	-5.37256e-05	-1.98733e-05	0.000175442	-0.000203578	-9.05464e-05	5.91269e-05	0.000434778	-8.18105e-06	-4.32969e-06
	1.03531	-0.25001	1.01684	0.10915	1.27266	0.3554	1.40962	2.38945									7621.6	-0.000349983	-0.000157939	0.000470915	8.66896e-05	7.4985e-05	5.74558e-05	-8.85566e-05	0.000142977	0.000235008	-0.000258754	-0.000386933	0.00018901	-0.000118403	-0.000514598	-3.31487e-05	-0.000262392	-0.000323225	-7.87091e-05	-2.17245e-05	0.000277359	-0.000141221	-1.17855e-05	0.000306079	-5.30313e-05	-9.82031e-05	9.46497e-05	-0.000248203	-0.000190129	0.000154647	0.000380964	-7.63019e-05	0.000103075
	1.03632	-0.24835	1.01786	0.11611	1.27364	0.37314	1.41154	2.47755									7621.7	-0.000312281	-0.000226016	0.000488325	0.000105402	2.36055e-05	0.000106822	-7.68542e-05	0.000167589	0.000317838	-0.000260227	-0.000347478	9.85068e-05	-6.53655e-05	-0.000586713	-3.99623e-05	-0.000333203	-0.000221092	-5.36641e-05	-8.5481e-05	0.000281331	-0.000142836	3.16018e-05	0.000315897	-6.31073e-05	-0.000167778	1.44507e-05	-0.00027413	-0.000279047	0.000225622	0.000295277	-0.000153358	0.000193167
	1.03731	-0.23171	1.01886	0.11649	1.27464	0.369	1.41342	2.60476									7621.8	-0.000265183	-0.000292925	0.00045464	0.00011825	-3.45122e-05	0.000183182	-3.77773e-05	0.000207904	0.000390048	-0.000227303	-0.000286908	-1.73093e-05	-3.1195e-05	-0.000622385	-6.28443e-05	-0.000379982	-0.000112371	-1.26939e-05	-0.000136187	0.000280128	-0.000135686	9.87744e-05	0.000297058	-8.75196e-05	-0.000212819	-5.09368e-05	-0.000277185	-0.000351392	0.000264961	0.00019265	-0.000222788	0.000255497
	1.03831	-0.22486	1.01984	0.11667	1.27558	0.39408	1.41541	2.66174									7621.9	-0.000219068	-0.000340332	0.000370764	0.000120893	-8.20016e-05	0.000268172	1.68278e-05	0.000253331	0.000441419	-0.00016839	-0.000211148	-0.000139771	-2.67245e-05	-0.000624302	-8.64099e-05	-0.000393785	-1.54682e-05	3.13434e-05	-0.000155789	0.000261374	-0.000124286	0.000180661	0.000238296	-0.000127812	-0.000225146	-9.34924e-05	-0.000257607	-0.000403901	0.000267973	8.83746e-05	-0.000262778	0.000287493
	1.03928	-0.21634	1.02085	0.11727	1.2766	0.39599	1.41729	2.78841									7622	-0.000180745	-0.000353718	0.000245834	0.000109081	-0.000100025	0.000339993	7.12273e-05	0.000292934	0.000462333	-0.000100649	-0.000130401	-0.000252805	-5.56769e-05	-0.000601412	-9.14851e-05	-0.000377316	5.38869e-05	6.37366e-05	-0.000139281	0.000214808	-0.000113671	0.000260531	0.000138298	-0.000180844	-0.00020666	-0.000112065	-0.000218852	-0.000435447	0.000233783	-5.64108e-06	-0.000253596	0.000295166
	1.04028	-0.20285	1.02183	0.12702	1.27757	0.41443	1.41926	2.86791									7622.1	-0.000156996	-0.00032645	9.56888e-05	8.20993e-05	-7.49237e-05	0.000378926	0.000108758	0.000319938	0.00044532	-4.41345e-05	-5.59185e-05	-0.00034711	-0.000112309	-0.000562395	-6.10328e-05	-0.000342762	8.48504e-05	7.26052e-05	-9.46058e-05	0.000134652	-0.000106451	0.000317609	7.91633e-06	-0.000238991	-0.000167792	-0.000110481	-0.00016709	-0.000447385	0.000167344	-8.27902e-05	-0.000187161	0.00029027
	1.04121	-0.196	1.02286	0.12388	1.27856	0.41288	1.42111	2.99988									7622.2	-0.00015556	-0.00026035	-5.97863e-05	4.45485e-05	-4.3201e-06	0.00037179	0.000115702	0.000332665	0.000386701	-1.47379e-05	2.75084e-06	-0.000420477	-0.000182978	-0.00050962	1.18631e-05	-0.000306557	7.26551e-05	5.26531e-05	-3.53401e-05	2.21113e-05	-0.000102403	0.000333333	-0.000132582	-0.000292488	-0.000123305	-9.37718e-05	-0.000109908	-0.000444731	7.99675e-05	-0.000140816	-7.28741e-05	0.000284978
	1.04223	-0.18808	1.02386	0.12197	1.27955	0.43337	1.42309	3.09197									7622.3	-0.000181029	-0.000163503	-0.000199287	5.36374e-06	0.000100195	0.000315989	8.54896e-05	0.000332298	0.000288593	-1.8342e-05	3.99933e-05	-0.000474548	-0.000251969	-0.000438212	0.00011867	-0.000284002	1.98896e-05	7.06911e-06	2.77136e-05	-0.000112938	-0.000100614	0.000296944	-0.000260865	-0.000331735	-8.72125e-05	-6.57235e-05	-5.43014e-05	-0.000435888	-1.27335e-05	-0.000180294	6.46638e-05	0.000286622
	1.04323	-0.18077	1.02479	0.12974	1.28052	0.4381	1.42498	3.20341									7622.4	-0.000229159	-4.77663e-05	-0.000302975	-2.55663e-05	0.000215813	0.000221344	2.08381e-05	0.000320133	0.000160753	-4.82187e-05	5.54362e-05	-0.000510336	-0.000307666	-0.000341501	0.000238247	-0.000284977	-6.26755e-05	-5.30988e-05	9.01297e-05	-0.000251951	-0.000101434	0.000208623	-0.000361091	-0.000348848	-6.76852e-05	-2.90663e-05	-5.32177e-06	-0.0004293	-9.4153e-05	-0.000204897	0.000194728	0.000294924
	1.04423	-0.16915	1.02583	0.14016	1.28153	0.45573	1.42691	3.33869									7622.5	-0.00028596	7.26218e-05	-0.000356339	-4.2056e-05	0.000316069	0.000107567	-6.75721e-05	0.000296703	2.08367e-05	-8.80476e-05	5.33977e-05	-0.000525761	-0.000344173	-0.000218989	0.000347311	-0.00031133	-0.000157851	-0.000112466	0.000152502	-0.000369812	-0.000105632	7.99626e-05	-0.000428474	-0.0003398	-6.36684e-05	1.31511e-05	3.45123e-05	-0.00042868	-0.000149189	-0.000222087	0.00029021	0.000302543
	1.04525	-0.15837	1.02683	0.13052	1.28249	0.46721	1.42875	3.50114									7622.6	-0.000333077	0.000182286	-0.000354364	-4.5202e-05	0.000379561	-1.51162e-06	-0.000164817	0.000262954	-0.000108602	-0.00011977	4.06188e-05	-0.000516211	-0.000358368	-8.08711e-05	0.000431627	-0.000356459	-0.000246747	-0.000157134	0.000217253	-0.000439731	-0.000111195	-6.83296e-05	-0.000467988	-0.00030732	-6.56455e-05	5.64948e-05	6.54549e-05	-0.000429742	-0.000166178	-0.000241722	0.000334097	0.000298767
	1.04618	-0.14675	1.02782	0.13437	1.28348	0.48084	1.43069	3.59521									7622.7	-0.000355238	0.000266435	-0.000303964	-4.34899e-05	0.000396021	-8.38198e-05	-0.000255097	0.000221557	-0.00020619	-0.000130991	2.35354e-05	-0.000476764	-0.000346696	5.45201e-05	0.000490485	-0.00040763	-0.000313767	-0.000179832	0.000285871	-0.000439996	-0.000110834	-0.000211322	-0.000489206	-0.000261956	-6.12228e-05	9.5577e-05	9.00578e-05	-0.00042111	-0.000139156	-0.000272803	0.000322029	0.000275042
	1.04721	-0.13439	1.02886	0.13568	1.28442	0.49953	1.43258	3.74587									7622.8	-0.000345498	0.000313037	-0.000223047	-4.90287e-05	0.000368287	-0.00012348	-0.000323254	0.000176498	-0.000258065	-0.00011734	6.47851e-06	-0.000404297	-0.00030494	0.000168743	0.000532488	-0.000450226	-0.000349344	-0.00018092	0.000357289	-0.000360215	-9.31894e-05	-0.000325566	-0.000500525	-0.000219012	-4.25545e-05	0.000126321	0.000111633	-0.000389588	-7.02058e-05	-0.00032026	0.000261637	0.000229589
	1.04821	-0.12676	1.02982	0.13186	1.28544	0.5026	1.43448	3.87771									7622.9	-0.00030689	0.000315503	-0.000135252	-7.18031e-05	0.000310417	-0.000113553	-0.000356168	0.000131132	-0.000261377	-8.05163e-05	-8.77526e-06	-0.000298799	-0.000230639	0.000250754	0.000567079	-0.000471845	-0.000350097	-0.000164727	0.000426993	-0.00020562	-4.77368e-05	-0.000393502	-0.000505321	-0.00019193	-1.10226e-05	0.000148469	0.000132041	-0.000326981	2.92013e-05	-0.000382883	0.000169896	0.000168498
	1.04914	-0.10796	1.03079	0.14426	1.28636	0.51723	1.43633	4.04718									7623	-0.000251067	0.000274728	-6.11413e-05	-0.000114531	0.00024294	-5.6483e-05	-0.000345426	8.64132e-05	-0.00022396	-2.56086e-05	-2.30659e-05	-0.000164521	-0.000126012	0.000298783	0.000597829	-0.000465161	-0.000316908	-0.000134597	0.000486904	1.56957e-06	2.91597e-05	-0.000406331	-0.000500827	-0.000185507	2.372e-05	0.000166552	0.000149427	-0.000235647	0.000139227	-0.000452869	6.93811e-05	0.000102225
	1.05014	-0.09405	1.03184	0.13186	1.28736	0.53259	1.43822	4.17889									7623.1	-0.000194692	0.000198834	-1.04924e-05	-0.00016974	0.000186765	3.72586e-05	-0.00028969	4.10848e-05	-0.000161292	3.98677e-05	-4.02036e-05	-1.12533e-05	9.09116e-07	0.000316739	0.000620353	-0.000429574	-0.000252595	-9.1374e-05	0.000526894	0.000225228	0.000129999	-0.00036553	-0.000479657	-0.000193172	4.95802e-05	0.000188727	0.000157079	-0.000130149	0.00023598	-0.000517726	-1.71567e-05	3.95788e-05
	1.05112	-0.07356	1.03282	0.14656	1.28837	0.53436	1.44006	4.35299									7623.2	-0.00015435	0.000100881	1.88326e-05	-0.000220442	0.000156979	0.000151205	-0.00019512	-5.61382e-06	-9.2044e-05	0.000105727	-6.63397e-05	0.000145581	0.000138708	0.000309438	0.000624609	-0.00037095	-0.000161689	-3.60086e-05	0.00053769	0.000422872	0.000236324	-0.000282044	-0.000433909	-0.000199962	5.86846e-05	0.000223089	0.000145185	-3.24131e-05	0.000298408	-0.000564636	-7.40146e-05	-1.63457e-05
	1.05212	-0.07274	1.0338	0.14868	1.28932	0.56347	1.44192	4.52935									7623.3	-0.000141267	-4.25413e-06	3.52684e-05	-0.000245712	0.000158029	0.000265829	-7.41381e-05	-5.03248e-05	-3.33655e-05	0.000160042	-0.000107003	0.000287312	0.000277378	0.000280961	0.000600511	-0.000298487	-5.24802e-05	2.70382e-05	0.000513122	0.000555089	0.000324634	-0.00017283	-0.000360222	-0.000189536	5.11329e-05	0.00027235	0.000105509	3.77087e-05	0.000315079	-0.000585117	-9.80705e-05	-6.76914e-05
	1.05311	-0.0513	1.03485	0.13539	1.29031	0.58032	1.44378	4.7077									7623.4	-0.000157551	-0.000103522	4.66884e-05	-0.000230148	0.000182791	0.000362395	5.68804e-05	-8.42195e-05	2.41855e-06	0.000191904	-0.000162818	0.000396618	0.000411132	0.000236603	0.000544774	-0.000219893	6.1335e-05	8.87435e-05	0.000451309	0.000594282	0.000375869	-5.61851e-05	-0.000262809	-0.000151817	3.50233e-05	0.000330423	3.67234e-05	7.05151e-05	0.000287438	-0.000577071	-9.79959e-05	-0.000117771
	1.0541	-0.05321	1.03576	0.14461	1.29125	0.59788	1.44565	4.86485									7623.5	-0.000196513	-0.000189264	5.75287e-05	-0.000172302	0.000216647	0.000426222	0.000180267	-9.63663e-05	9.39008e-06	0.000194456	-0.000226628	0.000462179	0.000536423	0.000184553	0.000464758	-0.000138377	0.00016196	0.000137685	0.00035652	0.000531605	0.000382825	5.19038e-05	-0.000152895	-8.79275e-05	2.31927e-05	0.000383933	-5.22374e-05	6.89363e-05	0.000227735	-0.000543491	-8.73491e-05	-0.000166241
	1.05512	-0.03035	1.03679	0.1521	1.2922	0.61416	1.44753	5.05287									7623.6	-0.000247733	-0.000260232	7.01215e-05	-8.63611e-05	0.000243946	0.000448698	0.000279229	-8.04098e-05	-1.10695e-05	0.000167196	-0.000284449	0.000480427	0.000647634	0.000133885	0.00037596	-5.41218e-05	0.00023196	0.000164012	0.000241484	0.000380036	0.000350419	0.000139559	-4.52157e-05	-1.00474e-05	2.72244e-05	0.000417949	-0.000142617	4.50813e-05	0.000153364	-0.000488805	-7.72715e-05	-0.000207033
	1.0561	-0.02477	1.03781	0.14712	1.29315	0.6296	1.44939	5.24274									7623.7	-0.000302802	-0.000318246	8.64979e-05	3.7019e-06	0.000253637	0.000428632	0.000339949	-3.95133e-05	-5.03517e-05	0.000116608	-0.000320337	0.000453575	0.00073553	9.02867e-05	0.000294788	3.15282e-05	0.000259703	0.000162818	0.000127002	0.000171521	0.000289565	0.000199931	4.6751e-05	6.41529e-05	5.1083e-05	0.000422602	-0.000210754	1.32437e-05	8.12199e-05	-0.000414618	-7.34096e-05	-0.000230977
	1.05708	-0.0069	1.03881	0.15207	1.29421	0.63486	1.45119	5.46336									7623.8	-0.000356823	-0.000363012	0.000107663	7.28385e-05	0.000242925	0.000373035	0.000354389	1.44083e-05	-9.4794e-05	5.37481e-05	-0.000322248	0.000386401	0.000790387	5.36887e-05	0.000231944	0.000113522	0.000243118	0.000135036	3.67641e-05	-5.10543e-05	0.000210798	0.00023104	0.000115084	0.000119856	8.80803e-05	0.000397075	-0.000235935	-1.67137e-05	2.4045e-05	-0.000318349	-7.64585e-05	-0.000231089
	1.05805	-0.00163	1.03974	0.16242	1.29516	0.65899	1.45309	5.64356									7623.9	-0.000405767	-0.000389547	0.000130798	0.000101915	0.000217827	0.000296743	0.000322753	6.64813e-05	-0.000129658	-1.05919e-05	-0.000285421	0.000285025	0.000806887	1.96002e-05	0.00019003	0.000184037	0.000190581	8.51695e-05	-1.07604e-05	-0.000244804	0.000122046	0.000233965	0.000159775	0.000151656	0.000123239	0.000348898	-0.000207325	-4.20263e-05	-1.11198e-05	-0.000197345	-8.39399e-05	-0.000206712
	1.05904	0.0238	1.04075	0.1603	1.29612	0.68086	1.45493	5.84814									7624	-0.000443846	-0.000389843	0.000146855	8.18489e-05	0.000189335	0.000219757	0.000254147	0.000105283	-0.000143248	-6.9979e-05	-0.000212496	0.000157793	0.000786717	-1.72224e-05	0.000165088	0.000235247	0.000118712	1.77939e-05	-8.98362e-06	-0.000377231	2.97754e-05	0.000211508	0.000187931	0.000164135	0.000139725	0.000289041	-0.000126884	-6.48997e-05	-2.32526e-05	-5.59188e-05	-9.26457e-05	-0.000164706
	1.06	0.03076	1.04169	0.16362	1.29706	0.68499	1.45667	6.06995									7624.1	-0.000463614	-0.000357064	0.000141202	1.56167e-05	0.000166872	0.000161905	0.000164932	0.000126062	-0.000129748	-0.000122918	-0.000112431	1.59466e-05	0.000737611	-5.93449e-05	0.000150313	0.000261697	4.72786e-05	-6.35557e-05	3.4916e-05	-0.000432281	-5.91394e-05	0.000169027	0.000210174	0.000166229	0.000125933	0.000226262	-8.08409e-06	-8.7984e-05	-1.73386e-05	9.08975e-05	-0.000101566	-0.000117875
	1.06102	0.05005	1.04273	0.16192	1.29809	0.70915	1.45852	6.30898									7624.2	-0.000458318	-0.000289608	9.88497e-05	-8.18787e-05	0.000153515	0.000136296	7.46648e-05	0.000130194	-8.98949e-05	-0.000169698	1.13395e-07	-0.000127039	0.000670017	-0.000105122	0.00014012	0.00026121	-7.22524e-06	-0.000154342	0.000103403	-0.000410997	-0.000136162	0.000115947	0.000236437	0.000164142	8.03083e-05	0.000164451	0.000128433	-0.000111075	-4.03757e-06	0.000220826	-0.000113293	-8.13033e-05
	1.06198	0.06464	1.04373	0.17083	1.29903	0.73512	1.46039	6.52841									7624.3	-0.000425162	-0.000193515	1.23265e-05	-0.000187154	0.000146153	0.000143941	4.10204e-07	0.000122175	-2.94992e-05	-0.000208177	0.000106068	-0.000256996	0.000593461	-0.000149384	0.000132266	0.000234376	-3.68127e-05	-0.00024676	0.000175197	-0.000328398	-0.000190835	6.50874e-05	0.000272544	0.000157938	1.16364e-05	0.000103753	0.00026088	-0.000130875	1.73972e-06	0.000312981	-0.000132059	-6.80716e-05
	1.063	0.09184	1.04475	0.15942	1.29997	0.74056	1.46217	6.75816									7624.4	-0.000368276	-8.25872e-05	-0.00011285	-0.000274992	0.000139783	0.00017233	-4.78331e-05	0.000106032	4.25656e-05	-0.000232543	0.000185728	-0.000361101	0.000514049	-0.000186159	0.000127263	0.00018356	-4.36102e-05	-0.000330107	0.000231938	-0.000208146	-0.00021235	2.8957e-05	0.00031737	0.000143047	-6.58152e-05	4.32976e-05	0.00037183	-0.000142958	-1.62289e-05	0.000355477	-0.000159926	-8.56628e-05
	1.06397	0.09251	1.04573	0.17136	1.30095	0.77754	1.464	6.99627									7624.5	-0.000299287	2.40147e-05	-0.000258538	-0.000325888	0.000132415	0.000199803	-6.81744e-05	8.33001e-05	0.000115321	-0.000236532	0.000224428	-0.000430326	0.000433235	-0.000211993	0.000126228	0.000112215	-3.66213e-05	-0.000393847	0.000262063	-7.64127e-05	-0.00019316	1.56378e-05	0.000361456	0.000114294	-0.000139297	-1.68259e-05	0.000450873	-0.000143905	-7.08205e-05	0.000347767	-0.000194501	-0.000133303
	1.06493	0.11148	1.04669	0.18453	1.30197	0.78115	1.46577	7.23835									7624.6	-0.00023357	0.000105918	-0.000399286	-0.000330376	0.000127078	0.000204247	-6.43173e-05	5.37793e-05	0.000176082	-0.000218108	0.000217295	-0.000461771	0.000348388	-0.00022718	0.000128462	2.44028e-05	-2.57257e-05	-0.000430972	0.000261195	4.36608e-05	-0.000133149	2.69472e-05	0.0003893	6.93148e-05	-0.000202371	-7.45015e-05	0.00049348	-0.000132544	-0.000165356	0.000298717	-0.000229433	-0.000201315
	1.06592	0.12819	1.0477	0.17789	1.30288	0.81333	1.4676	7.48321									7624.7	-0.000183889	0.000146453	-0.000509707	-0.000289391	0.000129893	0.000171951	-4.14624e-05	1.82492e-05	0.000211878	-0.000181779	0.000170169	-0.000459988	0.000255706	-0.000233866	0.000130707	-7.51743e-05	-1.69544e-05	-0.000439312	0.000230753	0.000136245	-4.23424e-05	5.86441e-05	0.000385201	9.71247e-06	-0.000255257	-0.000124691	0.000497333	-0.000110027	-0.000288819	0.000222869	-0.000256445	-0.00027417
	1.06694	0.15069	1.04873	0.17489	1.30386	0.8283	1.46938	7.7677									7624.8	-0.000155829	0.000137837	-0.000571702	-0.000211483	0.000145882	0.00010231	-3.60588e-06	-1.87028e-05	0.000212466	-0.000137337	9.58912e-05	-0.000436417	0.000153632	-0.00023323	0.000129561	-0.000179784	-1.13474e-05	-0.00042106	0.00017608	0.0001946	5.96022e-05	0.000101085	0.00033911	-6.01587e-05	-0.000301012	-0.000159456	0.000459928	-7.84229e-05	-0.000416802	0.000136349	-0.000267526	-0.000336335
	1.06785	0.17061	1.0497	0.18132	1.30482	0.85427	1.47121	8.05112									7624.9	-0.000147202	8.46002e-05	-0.00057969	-0.000108973	0.000175107	6.49913e-06	4.5571e-05	-4.78538e-05	0.000174121	-9.61795e-05	8.80145e-06	-0.000406465	4.42413e-05	-0.000224514	0.000124853	-0.000278983	-6.79168e-06	-0.000381667	0.000104811	0.000219333	0.000148172	0.000139529	0.00024956	-0.000135724	-0.000340699	-0.0001701	0.000380474	-3.87572e-05	-0.000519393	5.36941e-05	-0.000256948	-0.000377167
	1.06884	0.18411	1.05069	0.18096	1.30582	0.86345	1.47296	8.30883									7625	-0.000150355	2.13931e-06	-0.000542206	4.08013e-06	0.000211136	-9.80379e-05	9.95e-05	-5.84063e-05	0.000102491	-6.76147e-05	-7.85719e-05	-0.000384546	-6.734e-05	-0.000205772	0.00012062	-0.000359411	-7.07248e-07	-0.000328298	2.61381e-05	0.000214776	0.000201931	0.000155786	0.000124468	-0.000213715	-0.000371293	-0.000151137	0.000264426	9.7862e-06	-0.000572805	-1.3771e-05	-0.00022306	-0.000392326
	1.06982	0.20329	1.05168	0.18397	1.30672	0.89878	1.47477	8.58112									7625.1	-0.000156383	-8.97793e-05	-0.000478843	0.000112193	0.000242664	-0.000193379	0.000147444	-4.42723e-05	1.21553e-05	-5.75914e-05	-0.000155882	-0.000378435	-0.000173434	-0.000174917	0.000123397	-0.000408491	8.09098e-06	-0.000267655	-5.00752e-05	0.000186232	0.000209418	0.000133236	-1.88002e-05	-0.000291413	-0.000387225	-0.000104381	0.000125766	6.88217e-05	-0.000567952	-5.87524e-05	-0.000169238	-0.000382697
	1.07081	0.22678	1.05271	0.18867	1.30768	0.92287	1.47652	8.88243									7625.2	-0.000160019	-0.00017405	-0.000413519	0.000199462	0.000257538	-0.000265012	0.000177033	-9.36161e-06	-7.78604e-05	-6.96898e-05	-0.000214472	-0.000385712	-0.000263344	-0.00013097	0.000139279	-0.000418585	1.87409e-05	-0.000203661	-0.000115355	0.000139229	0.00017095	6.38148e-05	-0.000155583	-0.000365389	-0.000383816	-4.04745e-05	-1.52575e-05	0.000138706	-0.000510955	-7.91864e-05	-0.000103507	-0.000352663
	1.07181	0.22915	1.05369	0.19488	1.3086	0.94576	1.47825	9.17844									7625.3	-0.000162199	-0.000239952	-0.000366688	0.000253146	0.000247629	-0.000304256	0.000178469	3.23288e-05	-0.000150533	-0.000105479	-0.000247596	-0.000395003	-0.000323812	-7.57523e-05	0.000170287	-0.000389655	2.84345e-05	-0.000136287	-0.00016478	7.95457e-05	9.58754e-05	-4.67861e-05	-0.000260363	-0.000431641	-0.000360191	2.41702e-05	-0.000137698	0.000216935	-0.000417145	-7.95239e-05	-3.67572e-05	-0.000308101
	1.07278	0.26804	1.05469	0.19612	1.30961	0.97374	1.48003	9.48624									7625.4	-0.000168582	-0.000283233	-0.00034977	0.000268901	0.000211835	-0.000309241	0.000147684	6.22247e-05	-0.000196132	-0.000162702	-0.000251661	-0.000392111	-0.000342574	-1.55555e-05	0.000211014	-0.00032972	3.28461e-05	-6.31919e-05	-0.000197855	1.30419e-05	-1.2908e-06	-0.000179126	-0.000315312	-0.00048659	-0.000320415	7.37538e-05	-0.000226045	0.000297476	-0.000303855	-6.9983e-05	2.03199e-05	-0.000254432
	1.07374	0.27331	1.05567	0.1923	1.31057	0.99568	1.48173	9.83181									7625.5	-0.000185592	-0.00030423	-0.000363683	0.000254031	0.000154804	-0.000284186	8.7879e-05	6.45898e-05	-0.000214449	-0.000233338	-0.000228115	-0.000366837	-0.000314548	3.85505e-05	0.000248163	-0.000253151	2.70359e-05	1.62189e-05	-0.000217437	-5.38101e-05	-0.000103866	-0.000305913	-0.0003155	-0.000527634	-0.000273214	9.85308e-05	-0.00027378	0.000370757	-0.000186134	-6.28578e-05	6.01326e-05	-0.000195414
	1.07471	0.30287	1.05664	0.20219	1.31157	1.01087	1.4835	10.1169									7625.6	-0.000216164	-0.000305914	-0.000401192	0.000225458	8.26801e-05	-0.000237567	9.57947e-06	3.15944e-05	-0.000213033	-0.000304541	-0.000184081	-0.000315773	-0.000247351	7.35437e-05	0.000264523	-0.000176837	6.96565e-06	9.74325e-05	-0.000226836	-0.000112779	-0.000195523	-0.000401035	-0.000267816	-0.000552383	-0.00023064	9.56862e-05	-0.000282957	0.000424841	-7.62488e-05	-6.74903e-05	7.89825e-05	-0.000132384
	1.07572	0.32198	1.05765	0.2065	1.31248	1.03966	1.48528	10.4429									7625.7	-0.000257101	-0.000292589	-0.000451717	0.000202253	-1.67587e-07	-0.000180387	-7.14934e-05	-3.52407e-05	-0.000201687	-0.000362703	-0.000130359	-0.000240783	-0.000161242	7.94075e-05	0.000245793	-0.000115111	-2.84348e-05	0.000171214	-0.000227136	-0.000154087	-0.000262927	-0.000447597	-0.000185856	-0.000556538	-0.00020498	6.63995e-05	-0.000261655	0.000448466	1.50001e-05	-8.60986e-05	7.56183e-05	-6.46225e-05
	1.07665	0.34731	1.05868	0.19665	1.31341	1.07205	1.48698	10.8089									7625.8	-0.000299687	-0.000269405	-0.000505672	0.000196591	-9.10423e-05	-0.000124664	-0.00013883	-0.000125726	-0.00018643	-0.000397796	-7.83794e-05	-0.000146864	-8.14681e-05	5.26948e-05	0.000186406	-7.59048e-05	-7.51611e-05	0.000227361	-0.00021743	-0.000169168	-0.000298059	-0.000442408	-8.50409e-05	-0.000533365	-0.000203815	1.33821e-05	-0.000222383	0.000434979	7.85118e-05	-0.000112306	4.94765e-05	8.01327e-06
	1.07766	0.3613	1.0597	0.2017	1.31438	1.10264	1.48878	11.1229									7625.9	-0.000333157	-0.000242628	-0.000555194	0.00020859	-0.000186214	-8.10027e-05	-0.000180074	-0.000222555	-0.000167018	-0.000405323	-3.79878e-05	-4.21027e-05	-2.73231e-05	-2.331e-06	9.10563e-05	-6.01115e-05	-0.000124157	0.000258786	-0.000197823	-0.000155303	-0.000299211	-0.000396304	1.94641e-05	-0.000477453	-0.000226204	-5.8747e-05	-0.000181768	0.000384894	0.000109867	-0.000133657	6.09434e-07	8.13139e-05
	1.07859	0.39165	1.06067	0.21438	1.31537	1.11017	1.49045	11.4932									7626	-0.000348861	-0.000219693	-0.000591867	0.000227406	-0.000278422	-5.56992e-05	-0.000189886	-0.000304648	-0.000138714	-0.000386357	-1.59526e-05	6.07004e-05	-4.7396e-06	-7.37475e-05	-2.76294e-05	-6.32694e-05	-0.000165151	0.000263811	-0.000171773	-0.000119654	-0.000270455	-0.000330288	0.000112609	-0.000389693	-0.000262962	-0.00014126	-0.000159279	0.000305442	0.000111949	-0.000137127	-6.84214e-05	0.000145074
	1.07962	0.41012	1.06163	0.21643	1.31628	1.15846	1.49216	11.895									7626.1	-0.000343235	-0.000208092	-0.000605593	0.0002368	-0.000357146	-4.91357e-05	-0.000169528	-0.00035346	-9.60839e-05	-0.000347191	-1.43808e-05	0.00014337	-5.7126e-06	-0.000144007	-0.000152413	-7.79825e-05	-0.00019237	0.000246394	-0.000145042	-7.93337e-05	-0.000219974	-0.000268162	0.000179731	-0.000278944	-0.000300202	-0.000219926	-0.000173163	0.000207584	9.36403e-05	-0.000114302	-0.000150872	0.000185871
	1.08058	0.44672	1.06261	0.21841	1.31727	1.18064	1.49384	12.2399									7626.2	-0.000318556	-0.000213537	-0.000587261	0.00022196	-0.000412049	-5.64383e-05	-0.00012499	-0.000359911	-3.657e-05	-0.000298364	-2.94701e-05	0.000185659	-1.32941e-05	-0.000195444	-0.000264882	-9.71125e-05	-0.000207867	0.000214618	-0.000122615	-5.58032e-05	-0.000156796	-0.000228396	0.000208683	-0.000160119	-0.000323723	-0.000278307	-0.000233956	0.000102332	6.54644e-05	-6.36643e-05	-0.000236503	0.000192324
	1.08153	0.45551	1.06362	0.22184	1.31822	1.21583	1.49554	12.6124									7626.3	-0.000281065	-0.000238184	-0.000533336	0.000174967	-0.000437188	-6.99052e-05	-6.61323e-05	-0.000327313	3.72426e-05	-0.000251655	-5.22795e-05	0.000172648	-9.5766e-06	-0.000217464	-0.000349508	-0.000116835	-0.000219926	0.000178298	-0.000106921	-6.61201e-05	-8.65438e-05	-0.000219298	0.00019289	-5.03366e-05	-0.000322718	-0.000306233	-0.000338503	-1.81005e-06	3.568e-05	9.32497e-06	-0.000314104	0.000158496
	1.08254	0.48734	1.06461	0.23021	1.31916	1.2354	1.49727	12.9765									7626.4	-0.00023749	-0.000279197	-0.000448613	9.74412e-05	-0.000433214	-8.20141e-05	-6.20795e-06	-0.000268287	0.000117732	-0.000215543	-7.21195e-05	0.000102372	1.64454e-05	-0.000211213	-0.000397417	-0.000137126	-0.000238086	0.000145984	-9.85891e-05	-0.000116557	-9.15495e-06	-0.000238908	0.000134017	3.52155e-05	-0.000292135	-0.000306567	-0.000468108	-9.90026e-05	8.7793e-06	9.25514e-05	-0.00037436	8.40884e-05
	1.08349	0.5102	1.06563	0.22201	1.32011	1.27517	1.49893	13.3958									7626.5	-0.000192826	-0.000328631	-0.000345498	-3.99371e-07	-0.000406459	-8.8571e-05	4.02085e-05	-0.000198364	0.000195535	-0.000192391	-8.12393e-05	-1.09696e-05	6.4949e-05	-0.000188721	-0.000408497	-0.000159325	-0.000268286	0.000121882	-9.80644e-05	-0.000202136	7.93025e-05	-0.00027751	4.32928e-05	8.59978e-05	-0.00023362	-0.000293207	-0.000592263	-0.000184459	-1.39273e-05	0.000168138	-0.000412082	-2.603e-05
	1.08445	0.53991	1.06662	0.22975	1.32107	1.30774	1.50069	13.7615									7626.6	-0.000151212	-0.000375807	-0.000240295	-0.000103854	-0.000365487	-9.1293e-05	6.04916e-05	-0.000130546	0.000263921	-0.000179685	-7.88037e-05	-0.000140198	0.000126827	-0.000166517	-0.000391362	-0.000183084	-0.000310461	0.000104946	-0.000105571	-0.000310823	0.000181631	-0.000321013	-5.97783e-05	9.74708e-05	-0.000154902	-0.000282166	-0.000677047	-0.000253393	-3.29688e-05	0.000214915	-0.000427063	-0.0001609
	1.08543	0.56584	1.0676	0.23233	1.32199	1.33947	1.50232	14.1825									7626.7	-0.000117704	-0.00041103	-0.000147637	-0.000198495	-0.000317367	-9.79185e-05	4.68352e-05	-7.27602e-05	0.000320298	-0.000173762	-7.21739e-05	-0.000253339	0.000188489	-0.000157296	-0.00036111	-0.000204867	-0.000358822	9.1238e-05	-0.000119018	-0.000428445	0.000294741	-0.000355258	-0.000151825	7.23533e-05	-6.75687e-05	-0.00028326	-0.000695906	-0.000301454	-5.01226e-05	0.00021296	-0.000422921	-0.0003026
	1.08641	0.59569	1.06859	0.24013	1.32294	1.37253	1.50404	14.6139									7626.8	-9.764e-05	-0.000427901	-7.50642e-05	-0.000273107	-0.000266445	-0.000118677	-1.61433e-06	-2.78836e-05	0.000364288	-0.000172385	-7.45627e-05	-0.000323635	0.000236775	-0.000164518	-0.000335238	-0.00021845	-0.000403329	7.70387e-05	-0.000131999	-0.000541737	0.000408381	-0.000370553	-0.000211984	2.11436e-05	1.59634e-05	-0.000297352	-0.000638877	-0.000325248	-6.90002e-05	0.000149718	-0.000404287	-0.000428621
	1.08738	0.62094	1.06961	0.23353	1.32388	1.4003	1.50571	14.9913									7626.9	-9.39661e-05	-0.00042353	-2.08091e-05	-0.000320782	-0.000215821	-0.000160365	-7.78098e-05	4.57093e-06	0.000395058	-0.000174206	-0.000100045	-0.000337978	0.00026188	-0.000181894	-0.000328107	-0.00021698	-0.000430944	5.9655e-05	-0.000134779	-0.000639816	0.000507153	-0.000364305	-0.000227876	-4.02903e-05	8.54662e-05	-0.000318827	-0.000515998	-0.000322592	-9.52685e-05	2.54448e-05	-0.000374702	-0.000517845
	1.08835	0.65546	1.07056	0.24939	1.32486	1.42972	1.50741	15.3946									7627	-0.000105583	-0.000398407	2.3e-05	-0.00033935	-0.000168778	-0.000221556	-0.000168037	2.6437e-05	0.00040969	-0.000176034	-0.000158091	-0.000300624	0.000258112	-0.000196893	-0.000344922	-0.000196146	-0.000427867	3.61044e-05	-0.000119455	-0.000714799	0.000573223	-0.00034039	-0.000199274	-9.62146e-05	0.000134976	-0.000339859	-0.000353317	-0.000293941	-0.000134873	-0.000144989	-0.000337142	-0.00055694
	1.08929	0.68326	1.07157	0.25087	1.32576	1.4808	1.50907	15.807									7627.1	-0.000128223	-0.000357287	6.33571e-05	-0.000331217	-0.000127797	-0.000292296	-0.000255589	3.94739e-05	0.000403544	-0.000170709	-0.000249393	-0.00023039	0.000224833	-0.000196661	-0.000378283	-0.000157388	-0.000384077	2.39074e-06	-8.61099e-05	-0.000761105	0.000589216	-0.000306324	-0.000138697	-0.000136535	0.000162856	-0.000353072	-0.00018368	-0.000244415	-0.000190839	-0.000335372	-0.000295941	-0.000544027
	1.09027	0.72137	1.07258	0.24377	1.32672	1.50048	1.51077	16.2179									7627.2	-0.000156528	-0.000310015	0.000100561	-0.000301895	-9.19592e-05	-0.00035845	-0.000326005	4.44799e-05	0.000372917	-0.000148223	-0.000364008	-0.000152773	0.000168367	-0.000173664	-0.000410446	-0.000108824	-0.000298332	-4.46903e-05	-4.45855e-05	-0.000774367	0.000542519	-0.000270115	-6.81299e-05	-0.00015873	0.00017039	-0.000352115	-3.64156e-05	-0.000183691	-0.000260556	-0.000515191	-0.000257979	-0.000488541
	1.09124	0.74875	1.07356	0.25356	1.32766	1.54608	1.51237	16.6791									7627.3	-0.000185461	-0.000270279	0.000127156	-0.000258029	-5.6369e-05	-0.000407725	-0.000371045	4.07019e-05	0.000318248	-0.000100572	-0.000482991	-9.09147e-05	0.000102024	-0.000128009	-0.0004209	-6.25149e-05	-0.000180777	-0.000104287	-9.84904e-06	-0.000752338	0.000430267	-0.000237946	-1.1876e-05	-0.000165548	0.000160801	-0.000332147	7.01954e-05	-0.000122966	-0.000335317	-0.000657447	-0.00023207	-0.000407627
	1.09217	0.78319	1.07453	0.26101	1.32855	1.583	1.51405	17.1145									7627.4	-0.000210733	-0.000251658	0.000131851	-0.000207104	-1.55697e-05	-0.000433271	-0.000388604	2.52696e-05	0.000245114	-2.81209e-05	-0.00058395	-5.92118e-05	4.25697e-05	-6.58876e-05	-0.00039525	-2.9389e-05	-5.20028e-05	-0.00016949	5.84881e-06	-0.000697686	0.000262906	-0.0002134	1.19542e-05	-0.000160883	0.000139513	-0.000291275	0.000131003	-7.13372e-05	-0.000403017	-0.000744481	-0.000226393	-0.000320902
	1.09317	0.80541	1.07554	0.26663	1.32949	1.62041	1.51563	17.5981									7627.5	-0.000229126	-0.000262322	0.000105785	-0.000158398	3.20344e-05	-0.000432987	-0.000379486	-6.84289e-06	0.000162062	5.66045e-05	-0.000648562	-6.16094e-05	5.2739e-06	3.72694e-06	-0.000331107	-1.46265e-05	6.18918e-05	-0.000228188	-1.09761e-06	-0.000619536	6.44244e-05	-0.000198084	-2.372e-06	-0.000146669	0.000114833	-0.000231831	0.000150596	-3.40809e-05	-0.000452609	-0.000770387	-0.000245106	-0.000246134
	1.09413	0.85105	1.07654	0.26356	1.33046	1.65708	1.51732	18.042									7627.6	-0.000239283	-0.000300852	4.74186e-05	-0.00012251	8.27379e-05	-0.000406545	-0.000344591	-6.09522e-05	7.67648e-05	0.000131613	-0.000668079	-9.37565e-05	4.26136e-07	7.1898e-05	-0.00023874	-1.5582e-05	0.000137485	-0.000266256	-2.47028e-05	-0.000531102	-0.000132138	-0.000191917	-4.67795e-05	-0.000122334	9.73711e-05	-0.00016062	0.000137853	-1.29612e-05	-0.000477522	-0.000739918	-0.00028614	-0.000196877
	1.09508	0.88444	1.07753	0.27189	1.33139	1.69343	1.51894	18.4913									7627.7	-0.000241722	-0.000355608	-3.61819e-05	-0.000108952	0.000129509	-0.000353612	-0.000284768	-0.000138816	-6.66174e-06	0.000174457	-0.000644293	-0.000146343	3.23325e-05	0.000131104	-0.00013659	-2.25592e-05	0.000161925	-0.000271532	-5.32322e-05	-0.000444359	-0.000293086	-0.00019198	-0.000103368	-8.65233e-05	9.70507e-05	-8.81135e-05	0.000102561	-7.13578e-06	-0.000476949	-0.00066505	-0.000341072	-0.000180947
	1.09604	0.92273	1.07852	0.28012	1.33229	1.73882	1.52057	18.9444									7627.8	-0.000236971	-0.000408742	-0.000131809	-0.000123673	0.000165526	-0.000274874	-0.000202626	-0.000235197	-8.71358e-05	0.000171849	-0.000586999	-0.000207611	0.0001	0.000175464	-4.38301e-05	-2.27092e-05	0.000136217	-0.000237371	-7.48432e-05	-0.000365384	-0.000392962	-0.000191965	-0.000152263	-3.94122e-05	0.000118848	-2.61357e-05	5.48748e-05	-1.35614e-05	-0.000455929	-0.000561689	-0.000396734	-0.000198546
	1.09702	0.95685	1.07954	0.27059	1.33322	1.78008	1.52223	19.4379									7627.9	-0.000223613	-0.000442941	-0.00022492	-0.000167949	0.000187386	-0.0001738	-0.00010354	-0.000337222	-0.000163313	0.000124106	-0.000510225	-0.000264854	0.00019749	0.000201039	2.62807e-05	-6.53055e-06	7.26612e-05	-0.000165117	-8.15393e-05	-0.00029317	-0.000420153	-0.00018465	-0.000179256	1.5624e-05	0.000159964	1.59733e-05	6.19175e-06	-2.69772e-05	-0.000424446	-0.000448444	-0.000438367	-0.000240841
	1.09793	1.00394	1.08051	0.27913	1.33413	1.82781	1.52384	19.9091									7628	-0.000199051	-0.000447241	-0.000304091	-0.000238124	0.000196478	-5.6834e-05	5.58571e-06	-0.000427258	-0.000230468	4.34312e-05	-0.000428615	-0.000306174	0.000313468	0.00020699	6.91255e-05	2.63261e-05	-1.13174e-05	-6.51014e-05	-7.06021e-05	-0.000222393	-0.00037796	-0.000166018	-0.000179151	7.12207e-05	0.000210111	3.50653e-05	-3.02957e-05	-4.02885e-05	-0.000394653	-0.00034601	-0.000453915	-0.000291205
	1.09896	1.02486	1.08147	0.28549	1.33505	1.87097	1.5255	20.3894									7628.1	-0.00016269	-0.000419045	-0.000362669	-0.000325142	0.000197439	6.76996e-05	0.000117536	-0.000488848	-0.000280477	-5.23826e-05	-0.000355103	-0.000322958	0.000432251	0.000196194	8.71978e-05	6.6056e-05	-9.96044e-05	4.47807e-05	-4.45202e-05	-0.000148177	-0.000281728	-0.00013726	-0.000153973	0.000116217	0.000255269	3.51063e-05	-4.16289e-05	-4.61015e-05	-0.000376837	-0.000273466	-0.000437681	-0.000330155
	1.09987	1.06986	1.08244	0.29779	1.336	1.90393	1.52716	20.819									7628.2	-0.000118203	-0.000362513	-0.000397984	-0.000414142	0.000194667	0.000190482	0.000223236	-0.000513254	-0.000304912	-0.00014706	-0.000300161	-0.000312349	0.000537178	0.000174047	8.66284e-05	9.71213e-05	-0.000180909	0.000142728	-1.0202e-05	-6.92918e-05	-0.00015415	-0.000103485	-0.000109577	0.000137734	0.000282855	2.42699e-05	-2.00705e-05	-3.93137e-05	-0.000376972	-0.000241692	-0.000391634	-0.000341658
	1.10082	1.11734	1.08349	0.28779	1.33687	1.97225	1.52877	21.2998									7628.3	-7.27725e-05	-0.000285506	-0.000410157	-0.00048683	0.000189337	0.000301658	0.000310122	-0.000503263	-0.000298295	-0.000230334	-0.000270617	-0.000278502	0.000615373	0.000145818	7.38189e-05	0.000105431	-0.000249338	0.000208547	2.2867e-05	1.13603e-05	-1.90639e-05	-7.06971e-05	-5.37227e-05	0.000125948	0.000285093	9.40401e-06	3.25843e-05	-1.95794e-05	-0.000396544	-0.000249022	-0.000323141	-0.000317837
	1.1018	1.16464	1.08445	0.30259	1.33783	1.99603	1.53037	21.7813									7628.4	-3.48994e-05	-0.000197543	-0.00040181	-0.000527366	0.000179084	0.000390931	0.000364561	-0.00047212	-0.000259077	-0.000298294	-0.000266996	-0.000231481	0.000661168	0.000113983	5.35833e-05	8.43235e-05	-0.000303067	0.000229923	4.49265e-05	8.74395e-05	0.000104406	-4.32675e-05	4.61234e-06	7.99739e-05	0.000259604	-8.28647e-06	0.000105458	7.91201e-06	-0.000432224	-0.000283213	-0.000239968	-0.000260415
	1.10276	1.1988	1.08538	0.31626	1.33874	2.06011	1.53202	22.2288									7628.5	-1.2564e-05	-0.000108701	-0.000378599	-0.000528936	0.000160425	0.000448124	0.00037759	-0.000438082	-0.000189735	-0.000351409	-0.000281132	-0.000183543	0.000675429	7.66141e-05	2.92386e-05	3.64711e-05	-0.000342169	0.000206688	4.74863e-05	0.000150017	0.000205081	-2.3137e-05	5.6533e-05	1.16032e-05	0.000208817	-3.26007e-05	0.000183256	3.40055e-05	-0.000474602	-0.000328222	-0.000146279	-0.000179346
	1.10367	1.25553	1.08642	0.30443	1.33968	2.09836	1.53367	22.7069									7628.6	-1.13072e-05	-2.80603e-05	-0.000348699	-0.000496959	0.000131677	0.000465176	0.00034948	-0.000417685	-9.82481e-05	-0.000392636	-0.000296992	-0.000144138	0.000661274	2.76535e-05	3.84992e-06	-2.85286e-05	-0.000367137	0.000149788	2.44616e-05	0.000189507	0.00027971	-1.01188e-05	9.57773e-05	-5.64847e-05	0.000139353	-6.73569e-05	0.000251177	4.94213e-05	-0.000509235	-0.000370874	-4.27241e-05	-8.95032e-05
	1.10464	1.30015	1.0874	0.3175	1.34059	2.15121	1.53527	23.2039									7628.7	-3.18574e-05	3.77721e-05	-0.000319901	-0.000446327	9.43564e-05	0.000438749	0.000289328	-0.000420601	5.01848e-07	-0.000425974	-0.00029547	-0.000116264	0.000620527	-4.04057e-05	-1.93807e-05	-9.81276e-05	-0.000378698	7.56992e-05	-2.62925e-05	0.000198765	0.00033046	-2.0263e-06	0.000120827	-9.93744e-05	6.0982e-05	-0.000111402	0.000297443	4.95473e-05	-0.000521592	-0.000403336	6.9926e-05	-5.275e-06
	1.10559	1.36013	1.08836	0.33195	1.34148	2.19378	1.53686	23.6794									7628.8	-6.8852e-05	8.48584e-05	-0.000295874	-0.00039341	5.28279e-05	0.000371755	0.000210135	-0.000446587	8.67892e-05	-0.00045489	-0.000260836	-9.67631e-05	0.000554304	-0.000132289	-3.90012e-05	-0.000159906	-0.000378279	1.079e-06	-0.000101957	0.000175007	0.000360783	5.25498e-06	0.000134516	-0.000101617	-1.60582e-05	-0.000157181	0.000314842	3.71493e-05	-0.000502516	-0.000421195	0.000185934	6.50038e-05
	1.10654	1.39175	1.08937	0.33502	1.34242	2.2479	1.53855	24.1338									7628.9	-0.000112365	0.000111427	-0.000274922	-0.000347522	1.26275e-05	0.000274088	0.000123626	-0.000484822	0.000142097	-0.000481182	-0.000185992	-8.05929e-05	0.000466076	-0.00024631	-5.77607e-05	-0.000203572	-0.000368753	-5.99564e-05	-0.000195706	0.000119765	0.000371348	1.69943e-05	0.000141336	-6.38608e-05	-8.51015e-05	-0.000193993	0.000303191	2.12153e-05	-0.000450472	-0.000420401	0.00029176	0.000120793
	1.1075	1.45131	1.09041	0.33159	1.34332	2.30438	1.54015	24.6533									7629	-0.000151321	0.000117626	-0.000252517	-0.000307436	-2.16967e-05	0.000163282	3.84693e-05	-0.000516885	0.000156023	-0.000504811	-7.52213e-05	-6.54656e-05	0.00036341	-0.00037313	-8.25456e-05	-0.000222316	-0.00035472	-9.77756e-05	-0.000299231	3.90154e-05	0.000359205	3.80165e-05	0.000144224	3.32282e-07	-0.000145021	-0.000214192	0.000270265	1.363e-05	-0.000371104	-0.000396202	0.000368373	0.000166323
	1.10844	1.4908	1.0914	0.33742	1.34427	2.34935	1.54175	25.1374									7629.1	-0.000176394	0.000105616	-0.000225604	-0.000264903	-4.77845e-05	6.29487e-05	-3.8387e-05	-0.000522886	0.000129889	-0.000523509	5.59782e-05	-5.4068e-05	0.000257129	-0.000497241	-0.000121429	-0.000213793	-0.000341518	-0.000109265	-0.000404625	-5.54633e-05	0.000321425	7.02572e-05	0.000142613	7.3807e-05	-0.000197941	-0.000217845	0.000227854	2.56119e-05	-0.000276514	-0.000344614	0.000398077	0.000205311
	1.10936	1.56117	1.09237	0.34738	1.34514	2.40754	1.54339	25.5751									7629.2	-0.000182016	7.9478e-05	-0.000195613	-0.000211846	-6.53657e-05	-3.13355e-06	-9.98902e-05	-0.00048764	7.46878e-05	-0.000530944	0.000183988	-5.43489e-05	0.000158491	-0.000600377	-0.000179629	-0.000180684	-0.000332982	-9.75218e-05	-0.000504154	-0.000145455	0.000260509	0.000110073	0.000132457	0.000143917	-0.000245537	-0.00021261	0.000185102	6.33624e-05	-0.000184004	-0.000265281	0.000371695	0.000236361
	1.11029	1.61334	1.09337	0.35028	1.34603	2.47275	1.54503	26.0238									7629.3	-0.00016781	4.48829e-05	-0.000168669	-0.000145883	-7.57712e-05	-1.94639e-05	-0.00013865	-0.000404199	5.02046e-06	-0.000515554	0.000282342	-7.79781e-05	7.56336e-05	-0.000666208	-0.000256379	-0.000130006	-0.000329015	-6.82655e-05	-0.000588974	-0.000209361	0.000187513	0.000147819	0.000107885	0.000205127	-0.000287464	-0.000209291	0.000145119	0.000123196	-0.000112186	-0.000163818	0.000292872	0.000251518
	1.11123	1.67354	1.09438	0.35657	1.34697	2.51923	1.54669	26.491									7629.4	-0.000138002	9.1113e-06	-0.000153237	-7.15612e-05	-8.11168e-05	1.4662e-05	-0.0001491	-0.000274903	-6.69161e-05	-0.000463687	0.000327665	-0.000135198	1.15948e-05	-0.000684934	-0.000344459	-7.10997e-05	-0.000324875	-2.5887e-05	-0.000648673	-0.000229331	0.000120205	0.000171071	6.47633e-05	0.000256194	-0.000321541	-0.000215789	0.000107192	0.000189811	-7.50879e-05	-5.20227e-05	0.000179045	0.000238857
	1.11215	1.72607	1.09531	0.37077	1.34787	2.57794	1.54833	26.9471									7629.5	-9.83466e-05	-1.90694e-05	-0.000156446	1.79297e-06	-8.25519e-05	8.46244e-05	-0.000130731	-0.000111427	-0.000134953	-0.000366642	0.000305009	-0.000227	-3.43885e-05	-0.000655209	-0.000432726	-1.35946e-05	-0.000313256	2.77193e-05	-0.000671636	-0.000198758	7.60971e-05	0.000169015	5.46429e-06	0.000295187	-0.000343846	-0.000232943	7.09764e-05	0.000240364	-7.75251e-05	5.43368e-05	5.89086e-05	0.000187577
	1.11309	1.79435	1.0963	0.37593	1.34878	2.63348	1.55	27.3982									7629.6	-5.29004e-05	-3.1178e-05	-0.000180956	6.34961e-05	-7.88348e-05	0.000166446	-8.94612e-05	6.58363e-05	-0.000199692	-0.000227032	0.000212369	-0.000340095	-6.35321e-05	-0.000583241	-0.00050958	3.34918e-05	-0.00028776	9.14246e-05	-0.000646307	-0.000125347	6.39127e-05	0.000135095	-5.86696e-05	0.000316564	-0.000349209	-0.000254808	3.82845e-05	0.000252721	-0.000113835	0.000139239	-3.45021e-05	9.31176e-05
	1.11401	1.84964	1.0973	0.37476	1.34968	2.70218	1.55163	27.843									7629.7	-2.75711e-06	-2.23644e-05	-0.00022439	0.000104325	-6.7145e-05	0.000235942	-3.58521e-05	0.000230264	-0.000265885	-6.05402e-05	6.34792e-05	-0.000449123	-7.56537e-05	-0.000481498	-0.000564291	6.20525e-05	-0.00024551	0.000162339	-0.00056477	-2.79174e-05	7.9169e-05	6.78741e-05	-0.000110307	0.000312256	-0.000333558	-0.000272829	1.20379e-05	0.000214339	-0.000169622	0.000190112	-7.41046e-05	-3.92425e-05
	1.11496	1.92389	1.09826	0.38907	1.35058	2.74468	1.55323	28.3135									7629.8	5.2955e-05	6.07716e-06	-0.000281167	0.000117891	-4.51808e-05	0.000277134	1.80673e-05	0.000354397	-0.000336945	0.000107452	-0.000113724	-0.000525355	-7.12978e-05	-0.000367431	-0.000586185	6.65887e-05	-0.000187333	0.000234401	-0.000427451	7.04885e-05	0.000107028	-2.85166e-05	-0.00013423	0.000275611	-0.000297372	-0.00027997	-5.13201e-06	0.00012837	-0.000225689	0.000200612	-4.88173e-05	-0.000192939
	1.11587	1.98737	1.09926	0.39246	1.35149	2.8172	1.55497	28.6803									7629.9	0.000114985	4.69952e-05	-0.000343832	0.000101095	-1.24067e-05	0.000286697	6.12449e-05	0.000417105	-0.000409547	0.000248896	-0.000284855	-0.000547475	-5.55757e-05	-0.000260498	-0.000565393	4.77062e-05	-0.00011541	0.000298919	-0.000245374	0.000149025	0.000130341	-0.000144071	-0.000126594	0.000205577	-0.000247648	-0.000271811	-1.07823e-05	1.43645e-05	-0.00026345	0.000171708	3.11571e-05	-0.000341906
	1.11681	2.05248	1.1003	0.39133	1.35233	2.87804	1.55659	29.1467									7630	0.000182601	8.99395e-05	-0.000402342	5.42936e-05	2.94244e-05	0.000272536	8.47118e-05	0.000409369	-0.000471915	0.000341494	-0.000420625	-0.000509292	-3.89998e-05	-0.000177811	-0.000496907	1.4617e-05	-3.1306e-05	0.000346566	-3.88351e-05	0.000192993	0.000137758	-0.000263844	-9.91153e-05	0.000108869	-0.000196692	-0.000246045	-1.71428e-06	-9.77944e-05	-0.000270509	0.000110277	0.000136652	-0.000456462
	1.11772	2.12182	1.10125	0.40454	1.3533	2.93593	1.55826	29.5522									7630.1	0.000253634	0.000124103	-0.000443785	-1.83763e-05	7.53802e-05	0.000247724	8.21778e-05	0.000335965	-0.000507374	0.000375555	-0.000505801	-0.000420764	-3.44619e-05	-0.000130504	-0.000384934	-1.6723e-05	6.25273e-05	0.000369849	0.000165742	0.000195588	0.000128006	-0.000371075	-7.40684e-05	-8.27238e-07	-0.000158101	-0.000202705	2.59584e-05	-0.0001792	-0.000244159	2.59089e-05	0.000228951	-0.000512065
	1.11862	2.20339	1.10224	0.41747	1.35413	2.99782	1.55994	29.9538									7630.2	0.000324796	0.000140685	-0.000455621	-0.000108249	0.000116953	0.000223804	5.14263e-05	0.000213133	-0.00050204	0.000355859	-0.000540887	-0.000302721	-5.28235e-05	-0.000121953	-0.000243904	-3.01076e-05	0.00015882	0.000365699	0.000339596	0.00015832	0.000108874	-0.000451661	-7.2381e-05	-0.000106012	-0.000141746	-0.000144972	7.45791e-05	-0.000213036	-0.000190833	-7.19672e-05	0.000272789	-0.000497662
	1.11956	2.26588	1.10322	0.42135	1.35505	3.06547	1.5616	30.3942									7630.3	0.000390972	0.000134861	-0.00043115	-0.000202117	0.000143875	0.000207194	-3.7178e-06	6.36401e-05	-0.000452519	0.00029729	-0.000537294	-0.000179693	-9.9044e-05	-0.000148236	-9.56624e-05	-1.66317e-05	0.000243606	0.000337269	0.00045701	9.05507e-05	9.17617e-05	-0.000497227	-0.000102325	-0.000189181	-0.000150163	-7.95999e-05	0.000141077	-0.000199546	-0.000121711	-0.000175204	0.000248273	-0.000420236
	1.12049	2.35207	1.10424	0.42669	1.35589	3.1404	1.5633	30.8072									7630.4	0.00044403	0.000106894	-0.000372382	-0.000284347	0.000147962	0.000199234	-7.29237e-05	-8.9498e-05	-0.000368318	0.000217715	-0.00051057	-7.4596e-05	-0.000169845	-0.000200305	3.50158e-05	2.06318e-05	0.000299722	0.000293401	0.000502334	8.3017e-06	8.48834e-05	-0.000505036	-0.000155559	-0.00023614	-0.000177926	-1.7067e-05	0.000214315	-0.0001535	-4.77699e-05	-0.000276393	0.000157302	-0.000303501
	1.1214	2.42453	1.10517	0.44156	1.35681	3.19695	1.56494	31.2157									7630.5	0.000473365	6.1284e-05	-0.000288765	-0.000340181	0.000126618	0.000197452	-0.000141884	-0.000228559	-0.000267276	0.00013252	-0.000475648	-4.90387e-06	-0.000253483	-0.00026631	0.000125325	6.67965e-05	0.000314274	0.000245618	0.000475709	-6.81315e-05	8.90051e-05	-0.000476372	-0.000211826	-0.000239141	-0.000213748	2.87536e-05	0.000276857	-9.69533e-05	2.1908e-05	-0.000367308	2.15227e-05	-0.000180283
	1.1223	2.51365	1.10618	0.44591	1.35769	3.26496	1.56665	31.6024									7630.6	0.000469611	4.4039e-06	-0.000194368	-0.000358313	8.3739e-05	0.000196376	-0.000197203	-0.000343473	-0.000167624	5.23358e-05	-0.000444291	2.07175e-05	-0.000331766	-0.000333056	0.000160311	0.000100638	0.000284573	0.000203945	0.000393646	-0.000118825	9.77365e-05	-0.000415893	-0.000248557	-0.000199792	-0.000244312	4.32825e-05	0.0003112	-5.04439e-05	7.87207e-05	-0.000436978	-0.000127014	-8.09293e-05
	1.12325	2.58144	1.10718	0.44686	1.3585	3.35557	1.56842	31.9372									7630.7	0.000429487	-5.72064e-05	-0.000105186	-0.000332442	2.80162e-05	0.000188616	-0.000230998	-0.000430809	-8.18625e-05	-1.68878e-05	-0.0004229	4.388e-06	-0.000384342	-0.000387073	0.000138647	0.000103215	0.000218961	0.000173123	0.000283191	-0.000130547	0.000101141	-0.000332236	-0.000249764	-0.000129822	-0.000258509	1.69499e-05	0.00030693	-2.60474e-05	0.000113866	-0.000471204	-0.000257064	-2.33037e-05
	1.12415	2.67611	1.10812	0.4629	1.35943	3.40537	1.57009	32.3233									7630.8	0.000358068	-0.000116921	-3.58336e-05	-0.000262278	-3.06083e-05	0.000167156	-0.000242349	-0.000491337	-1.52105e-05	-7.30903e-05	-0.000411081	-4.1734e-05	-0.000394785	-0.000416529	7.43877e-05	6.52355e-05	0.000134254	0.000150867	0.000172764	-0.00010152	8.98534e-05	-0.000237698	-0.000210512	-4.83825e-05	-0.000250159	-4.9058e-05	0.000264769	-2.53757e-05	0.000120506	-0.000455936	-0.000346112	-8.98854e-06
	1.12503	2.75687	1.10915	0.47063	1.36034	3.48797	1.57182	32.6752									7630.9	0.000267364	-0.000168112	4.40905e-06	-0.00015434	-8.55336e-05	0.000128773	-0.000235387	-0.000527286	3.25859e-05	-0.000117716	-0.000402744	-9.89873e-05	-0.000356598	-0.000414473	-7.39854e-06	-9.87657e-06	5.21712e-05	0.000129549	8.47571e-05	-4.19388e-05	5.86857e-05	-0.000145546	-0.000136872	2.326e-05	-0.000218068	-0.000141385	0.000195808	-4.23147e-05	9.7305e-05	-0.000383853	-0.000383706	-2.58781e-05
	1.12594	2.86338	1.11013	0.47148	1.36124	3.54848	1.57361	32.9828									7631	0.000172378	-0.000205348	1.42713e-05	-2.28748e-05	-0.00013645	7.71939e-05	-0.000216084	-0.000539331	6.48112e-05	-0.000155388	-0.000389727	-0.000147675	-0.000276783	-0.000381827	-7.92326e-05	-0.000107749	-5.13543e-06	0.000101028	3.23596e-05	2.97132e-05	1.00629e-05	-6.67035e-05	-4.33609e-05	6.77656e-05	-0.00016455	-0.000239139	0.00011678	-6.72195e-05	5.04017e-05	-0.000260196	-0.000371229	-5.50118e-05
	1.12685	2.93922	1.11112	0.47431	1.3621	3.64386	1.5753	33.3119									7631.1	8.65249e-05	-0.000225474	2.15567e-07	0.000110564	-0.000187918	2.37401e-05	-0.000189785	-0.000525116	8.57084e-05	-0.000192707	-0.000366212	-0.000172645	-0.00017517	-0.000327376	-0.000120894	-0.000208844	-1.97846e-05	6.17083e-05	1.91133e-05	9.33074e-05	-4.41853e-05	-7.96741e-06	5.02697e-05	7.66194e-05	-9.44447e-05	-0.000321907	4.40028e-05	-8.98162e-05	-8.33735e-06	-0.00010391	-0.000319491	-7.91814e-05
	1.1277	3.05767	1.11205	0.49706	1.36295	3.6907	1.57709	33.5672									7631.2	1.83332e-05	-0.000227817	-2.61898e-05	0.000221313	-0.00024483	-1.60325e-05	-0.000160333	-0.000481625	9.87698e-05	-0.000235866	-0.00033157	-0.000166457	-7.82613e-05	-0.000263673	-0.000126794	-0.000295926	1.83365e-05	1.45526e-05	3.96973e-05	0.000134172	-8.51838e-05	2.83051e-05	0.000122738	5.22077e-05	-1.58688e-05	-0.000376527	-1.11882e-05	-0.000100793	-6.62961e-05	5.7338e-05	-0.000245894	-9.00246e-05
	1.12864	3.14308	1.11306	0.50992	1.36383	3.78011	1.57885	33.8923									7631.3	-2.95785e-05	-0.000214075	-5.13717e-05	0.000288897	-0.000308165	-2.87862e-05	-0.000130032	-0.000410009	0.000106351	-0.000287518	-0.000289875	-0.000128991	-9.38598e-06	-0.000201397	-0.000107287	-0.00036005	0.000108878	-3.25641e-05	8.2471e-05	0.000147454	-9.36087e-05	4.38451e-05	0.000156683	5.5531e-06	5.78188e-05	-0.000399602	-4.40678e-05	-9.33118e-05	-0.000115324	0.000195729	-0.000171274	-9.03765e-05
	1.12953	3.24881	1.11405	0.51105	1.36473	3.84444	1.58063	34.1451									7631.4	-5.89599e-05	-0.000188199	-6.25208e-05	0.000303099	-0.000372682	-9.19946e-06	-9.93975e-05	-0.000318687	0.000110969	-0.000344446	-0.000246479	-6.48206e-05	1.91906e-05	-0.000146199	-8.25759e-05	-0.000402382	0.000239071	-7.03265e-05	0.000133623	0.000137754	-5.70743e-05	4.38196e-05	0.000144753	-4.97145e-05	0.000107382	-0.000395454	-5.5015e-05	-6.46039e-05	-0.000154256	0.000290587	-0.000115151	-9.06929e-05
	1.13043	3.33999	1.11497	0.52733	1.36558	3.92671	1.58246	34.4094									7631.5	-7.25558e-05	-0.000156411	-5.03512e-05	0.000266586	-0.000426777	3.78042e-05	-6.75228e-05	-0.000222378	0.000116844	-0.000397394	-0.000204741	1.81185e-05	8.09252e-06	-9.92355e-05	-7.29655e-05	-0.000431223	0.000384517	-9.0718e-05	0.000181017	0.000114291	2.52252e-05	3.61576e-05	9.22136e-05	-0.00010262	0.000111099	-0.000371904	-4.70895e-05	-1.68536e-05	-0.000187846	0.000331695	-9.03704e-05	-0.000101556
	1.13127	3.45808	1.11598	0.53761	1.3664	4.00972	1.58422	34.6791									7631.6	-7.04837e-05	-0.000126543	-1.18591e-05	0.000194111	-0.000455095	9.80192e-05	-3.37355e-05	-0.000137574	0.000129746	-0.0004332	-0.000165809	0.000107385	-3.31271e-05	-5.93667e-05	-9.01943e-05	-0.000455814	0.000515204	-8.79079e-05	0.000216907	8.4008e-05	0.000142072	3.00911e-05	1.36799e-05	-0.000145849	5.2589e-05	-0.000336174	-2.54484e-05	4.35188e-05	-0.000223056	0.000318801	-9.98108e-05	-0.000126262
	1.1322	3.55512	1.11701	0.52624	1.36728	4.09083	1.5861	34.8724									7631.7	-4.91339e-05	-0.000105928	4.8035e-05	0.000107748	-0.00044349	0.000150658	7.8846e-07	-7.71545e-05	0.000154434	-0.000438573	-0.00013102	0.000185729	-9.19587e-05	-2.48988e-05	-0.000133273	-0.000480243	0.000604952	-5.81044e-05	0.000239253	4.73439e-05	0.000273461	3.28367e-05	-7.26549e-05	-0.000173663	-7.06582e-05	-0.000292284	1.48329e-06	0.000107981	-0.000265176	0.000258519	-0.000136386	-0.000157996
	1.1331	3.66774	1.11793	0.55029	1.36813	4.16865	1.58791	35.0925									7631.8	-4.00849e-06	-9.86144e-05	0.000117235	2.89691e-05	-0.000384329	0.000173741	3.25378e-05	-4.64817e-05	0.000190823	-0.000404441	-0.000103645	0.000235178	-0.000156699	5.7775e-06	-0.000189985	-0.000500976	0.000639218	-1.68246e-07	0.000251021	-1.47974e-07	0.000395965	4.55103e-05	-0.000148668	-0.000180818	-0.000243303	-0.000240525	2.18069e-05	0.000168093	-0.000315566	0.000160792	-0.000185852	-0.00018299
	1.13393	3.77283	1.11891	0.56707	1.369	4.24415	1.58976	35.2898									7631.9	6.57146e-05	-0.000103537	0.000180335	-2.81742e-05	-0.00027999	0.000152437	5.61964e-05	-4.24367e-05	0.000231628	-0.000329109	-8.80644e-05	0.000243163	-0.000217052	3.42365e-05	-0.00024218	-0.00050933	0.000617582	8.22112e-05	0.000257351	-6.16817e-05	0.000488096	6.17753e-05	-0.000197901	-0.000164404	-0.000434656	-0.000178957	2.21869e-05	0.000216583	-0.000370998	3.75321e-05	-0.000231969	-0.000186804
	1.13482	3.90975	1.11986	0.57753	1.36985	4.33511	1.59163	35.4637									7632	0.000154179	-0.000114879	0.00022449	-5.86629e-05	-0.000142997	8.64694e-05	6.65339e-05	-5.61825e-05	0.000263826	-0.000219244	-8.7465e-05	0.000205916	-0.000264026	6.21639e-05	-0.000271676	-0.000496652	0.000551336	0.000178116	0.000262271	-0.000133067	0.000534241	7.06231e-05	-0.000208559	-0.000126814	-0.000606134	-0.00010606	-8.89305e-06	0.000247516	-0.000424308	-9.61594e-05	-0.000262696	-0.000160481
	1.13569	4.0199	1.12088	0.57417	1.3707	4.42738	1.59351	35.6									7632.1	0.000248902	-0.000124284	0.000244041	-6.37528e-05	7.49305e-06	-8.22122e-06	6.14441e-05	-7.78177e-05	0.000273978	-8.88921e-05	-0.000102009	0.000128188	-0.000291601	9.12562e-05	-0.000265203	-0.000458527	0.000458898	0.000269034	0.00026695	-0.000201152	0.000527643	6.13199e-05	-0.000178418	-7.67881e-05	-0.000721322	-2.28036e-05	-7.77595e-05	0.000256284	-0.000465539	-0.000221261	-0.000274297	-0.000105041
	1.13653	4.15562	1.1218	0.5983	1.37157	4.50209	1.5954	35.7661									7632.2	0.000334203	-0.000123828	0.000241187	-4.83277e-05	0.00015108	-0.000104709	4.40225e-05	-9.94518e-05	0.000255027	4.33824e-05	-0.000128198	2.13019e-05	-0.000299673	0.000122854	-0.000217997	-0.000396455	0.000360809	0.000331888	0.000269473	-0.000248552	0.000472355	2.8476e-05	-0.000117404	-2.72499e-05	-0.000755343	6.70531e-05	-0.000182872	0.000239346	-0.000483035	-0.000317758	-0.000270736	-3.27357e-05
	1.13739	4.2765	1.1228	0.60692	1.37242	4.6004	1.59728	35.8844									7632.3	0.000396722	-0.000109297	0.000222843	-2.02319e-05	0.000270529	-0.000174483	2.19187e-05	-0.000115356	0.000210975	0.000158869	-0.000159586	-9.92342e-05	-0.000294772	0.000157614	-0.000135272	-0.000317284	0.000274484	0.000345092	0.000265522	-0.000261466	0.000382137	-2.45168e-05	-4.4088e-05	8.33341e-06	-0.000699996	0.000158079	-0.00031425	0.000193914	-0.000465772	-0.000370976	-0.000259465	3.59634e-05
	1.13827	4.41201	1.12372	0.62483	1.37324	4.67851	1.5992	35.9988									7632.4	0.000429581	-8.23441e-05	0.000196262	1.03405e-05	0.000353923	-0.000197315	4.21796e-06	-0.000120878	0.000156645	0.000242843	-0.000188951	-0.000216279	-0.000286064	0.000195325	-3.09389e-05	-0.000230851	0.000208932	0.000295415	0.0002499	-0.000235308	0.000275636	-8.58618e-05	2.28514e-05	1.91181e-05	-0.000564423	0.000244073	-0.000455949	0.000119121	-0.000408124	-0.000377202	-0.00024729	7.84751e-05
	1.13916	4.52795	1.1248	0.62257	1.37413	4.77329	1.60117	36.0677									7632.5	0.000432773	-4.93032e-05	0.000166054	3.27217e-05	0.000395112	-0.000168249	-2.96537e-06	-0.00011182	0.000112198	0.000287167	-0.000210807	-0.000313425	-0.000279356	0.00023434	7.57023e-05	-0.000147321	0.000161691	0.000182652	0.000218504	-0.000175148	0.000170238	-0.000140279	7.28153e-05	-2.60394e-07	-0.0003735	0.000317407	-0.000590215	1.89297e-05	-0.000315344	-0.000344179	-0.000238822	7.70109e-05
	1.13996	4.68031	1.12569	0.65263	1.37499	4.8527	1.60307	36.1487									7632.6	0.000410631	-1.77037e-05	0.000133691	3.80073e-05	0.000393069	-9.92269e-05	1.97579e-07	-8.43576e-05	9.45466e-05	0.00029164	-0.000222673	-0.000377077	-0.000274244	0.000270433	0.000164335	-7.61707e-05	0.000120622	2.0196e-05	0.000170201	-9.17776e-05	7.76341e-05	-0.000175869	0.00010548	-4.7406e-05	-0.000163899	0.000367771	-0.000700682	-9.53924e-05	-0.000205251	-0.000286322	-0.000237269	2.41357e-05
	1.14086	4.79854	1.12673	0.65373	1.37582	4.95493	1.60503	36.2145									7632.7	0.000368761	5.81784e-06	9.9134e-05	2.07455e-05	0.000350582	-1.45871e-05	7.8334e-06	-3.56101e-05	0.000109437	0.000263743	-0.000224839	-0.000398766	-0.000265932	0.00029648	0.000219054	-2.6091e-05	7.0373e-05	-0.00016839	0.000107889	2.96018e-06	2.02589e-06	-0.000188729	0.000126158	-0.000112314	2.42883e-05	0.00038323	-0.000774234	-0.000206162	-0.000102996	-0.000219189	-0.00024527	-7.47611e-05
	1.14166	4.96221	1.12766	0.66273	1.37666	5.0437	1.60701	36.2386									7632.8	0.000312529	1.54812e-05	6.34765e-05	-1.91193e-05	0.000272865	5.79738e-05	1.24457e-05	3.39636e-05	0.000148398	0.000215922	-0.000219564	-0.000377443	-0.000249545	0.000304599	0.000233892	-3.68047e-06	2.42974e-08	-0.000355149	3.79372e-05	9.83928e-05	-6.01968e-05	-0.000183498	0.000138922	-0.000180369	0.000159755	0.000355079	-0.000803737	-0.000295004	-3.11741e-05	-0.000157121	-0.000263948	-0.000202976
	1.14256	5.08867	1.12871	0.67361	1.37751	5.13085	1.60899	36.259									7632.9	0.000247312	6.42608e-06	3.12871e-05	-7.37969e-05	0.000166925	9.76414e-05	9.17549e-06	0.000116892	0.000192403	0.000161237	-0.000210401	-0.000320083	-0.000224167	0.000290097	0.000214843	-1.0603e-05	-9.19825e-05	-0.000513588	-3.1435e-05	0.00018491	-0.000119275	-0.00017093	0.000142937	-0.000236499	0.000230641	0.000284097	-0.000791624	-0.000350566	-2.03605e-06	-0.000112876	-0.000291595	-0.000337155
	1.14337	5.25043	1.12963	0.69894	1.37835	5.22616	1.61101	36.2146									7633	0.000178673	-2.41401e-05	1.04961e-05	-0.000127467	4.21592e-05	9.80432e-05	-2.04959e-06	0.000197384	0.000220088	0.000109307	-0.00020096	-0.000239812	-0.000194661	0.000254671	0.000175591	-4.0271e-05	-0.000196962	-0.000622859	-9.13497e-05	0.000253408	-0.000187804	-0.000163507	0.000134038	-0.000268658	0.000247326	0.000183389	-0.000750158	-0.000372483	-1.6594e-05	-9.56736e-05	-0.000324455	-0.000452623
	1.14417	5.39724	1.13065	0.70053	1.37916	5.32408	1.61306	36.171									7633.1	0.000111123	-7.56504e-05	8.4393e-06	-0.000161262	-8.87597e-05	6.84102e-05	-1.68077e-05	0.000254805	0.000216231	6.42408e-05	-0.000192541	-0.000152704	-0.000170461	0.000206482	0.000129455	-7.63999e-05	-0.000298144	-0.000670137	-0.000133115	0.000295819	-0.000274588	-0.000170314	0.000109352	-0.000269488	0.000235484	7.47219e-05	-0.000695647	-0.000369445	-6.89815e-05	-0.00010768	-0.000358387	-0.000527158
	1.14504	5.5614	1.13161	0.7088	1.38001	5.40992	1.61509	36.1247									7633.2	4.69485e-05	-0.000143681	2.66254e-05	-0.000161532	-0.000210057	2.71198e-05	-2.84849e-05	0.000270744	0.000176554	2.50011e-05	-0.000181997	-7.41572e-05	-0.000160875	0.000156564	8.37002e-05	-9.64032e-05	-0.000375103	-0.000652491	-0.00015028	0.000307546	-0.000380183	-0.000194404	7.06402e-05	-0.000236331	0.000223355	-1.96827e-05	-0.000640496	-0.000354311	-0.000151288	-0.000142639	-0.0003894	-0.000543567
	1.14587	5.70256	1.13253	0.73833	1.38087	5.517	1.61716	36.0167									7633.3	-1.32157e-05	-0.000220205	5.92782e-05	-0.000125937	-0.00030467	-8.77709e-06	-3.13476e-05	0.000236197	0.000107243	-1.27187e-05	-0.000161895	-1.49877e-05	-0.000168566	0.000114198	3.95829e-05	-7.99053e-05	-0.000410423	-0.000578431	-0.000141674	0.000291031	-0.000496068	-0.000234185	2.37225e-05	-0.000171159	0.000229918	-8.45025e-05	-0.000589463	-0.000338862	-0.000256334	-0.000188912	-0.000413518	-0.000492853
	1.14664	5.88473	1.13352	0.7555	1.38172	5.61117	1.61924	35.9704									7633.4	-6.91564e-05	-0.000293841	9.73372e-05	-6.40292e-05	-0.00035828	-3.1671e-05	-2.2545e-05	0.000155096	2.03281e-05	-5.44223e-05	-0.000123181	2.13326e-05	-0.000186242	8.44043e-05	-4.22866e-06	-1.82602e-05	-0.000396861	-0.000467066	-0.000112862	0.000257566	-0.000607651	-0.000286549	-2.49677e-05	-8.16333e-05	0.000258847	-0.000114331	-0.000541347	-0.000329069	-0.000378136	-0.000234917	-0.000427003	-0.000377266
	1.14751	6.0349	1.13453	0.75398	1.38251	5.71853	1.62133	35.8198									7633.5	-0.000121099	-0.000350282	0.000134001	6.72615e-06	-0.000364872	-4.44834e-05	-1.99782e-06	4.28436e-05	-7.21441e-05	-0.000105041	-5.88029e-05	3.78044e-05	-0.000200207	6.84327e-05	-4.87918e-05	8.08472e-05	-0.000341028	-0.000343622	-7.45552e-05	0.000224421	-0.000699948	-0.000349197	-7.15435e-05	1.77365e-05	0.000299103	-0.000112686	-0.000492579	-0.000323068	-0.000510668	-0.000273075	-0.000426791	-0.000211142
	1.14832	6.20394	1.13545	0.78026	1.38341	5.79119	1.6234	35.7323									7633.6	-0.000170308	-0.000374794	0.000167327	6.68008e-05	-0.000329679	-5.52021e-05	2.88135e-05	-7.85285e-05	-0.000161749	-0.000167062	3.28851e-05	3.92275e-05	-0.000198575	6.57521e-05	-9.35232e-05	0.000196391	-0.000261253	-0.000232722	-3.96737e-05	0.000207628	-0.000762689	-0.000420753	-0.000115119	0.000107133	0.000330283	-8.85207e-05	-0.000440017	-0.00031355	-0.000646062	-0.00030086	-0.000410535	-1.92066e-05
	1.14912	6.36877	1.13644	0.79044	1.3842	5.92119	1.62556	35.5582									7633.7	-0.000217984	-0.000357466	0.000199313	0.000100316	-0.000266377	-7.0038e-05	6.74464e-05	-0.000186614	-0.000243477	-0.000238806	0.000145501	2.70415e-05	-0.000178213	7.49559e-05	-0.000135046	0.000301595	-0.000181386	-0.000151922	-2.15084e-05	0.000214731	-0.000792405	-0.000498001	-0.000155814	0.000166818	0.000330258	-5.25419e-05	-0.000381987	-0.000292672	-0.000773287	-0.000320251	-0.000376816	0.000167494
	1.1499	6.56712	1.13743	0.80806	1.38504	6.00537	1.62767	35.4065									7633.8	-0.000262587	-0.000298339	0.000233119	9.92709e-05	-0.000190858	-9.01566e-05	0.000110615	-0.000264874	-0.000313486	-0.000314194	0.000263841	-2.25874e-06	-0.00014562	9.32076e-05	-0.000166661	0.000371229	-0.000123621	-0.000107697	-3.25788e-05	0.000241605	-0.000791787	-0.00057189	-0.000192674	0.000183987	0.000283107	-1.55406e-05	-0.000317721	-0.000255947	-0.000878642	-0.000336666	-0.000326807	0.000317852
	1.15076	6.72407	1.1384	0.81206	1.38586	6.10835	1.62974	35.2925									7633.9	-0.000299112	-0.000209057	0.000269913	6.50858e-05	-0.000115767	-0.000112765	0.000154501	-0.000307519	-0.000368151	-0.000385044	0.000366113	-5.37509e-05	-0.000111375	0.000116123	-0.000180542	0.000387115	-0.000102653	-9.53782e-05	-8.18427e-05	0.000273932	-0.000767612	-0.000626643	-0.000223763	0.000157541	0.000185048	1.15674e-05	-0.000246329	-0.000203851	-0.000948771	-0.000357287	-0.000266433	0.000407555
	1.15156	6.90586	1.13932	0.8483	1.38665	6.21531	1.6319	35.1347									7634	-0.000322889	-0.000110011	0.000306509	6.94577e-06	-4.78654e-05	-0.000134043	0.000194779	-0.000321045	-0.00040492	-0.000445095	0.000429309	-0.000128611	-8.27893e-05	0.000138567	-0.000172436	0.000342715	-0.00012257	-0.000103046	-0.000170446	0.00029189	-0.000728546	-0.000644596	-0.000247798	9.88376e-05	4.63981e-05	1.86449e-05	-0.000166671	-0.000142446	-0.00097481	-0.000389147	-0.000206648	0.000423911
	1.15235	7.09866	1.14032	0.8471	1.38751	6.31087	1.63401	34.954									7634.1	-0.000335313	-2.36232e-05	0.000334738	-6.21517e-05	1.12024e-05	-0.0001512	0.000226364	-0.000320519	-0.00042301	-0.000492665	0.00043615	-0.000221089	-6.05814e-05	0.000155342	-0.000145139	0.000245859	-0.000176901	-0.00011787	-0.000289291	0.000276586	-0.000683599	-0.000614266	-0.000264498	2.83268e-05	-0.00011085	-7.39758e-08	-7.82182e-05	-8.39658e-05	-0.000955217	-0.000437013	-0.000161191	0.000367009
	1.1531	7.30044	1.14133	0.85625	1.3883	6.4291	1.63618	34.7538									7634.2	-0.000345637	3.41085e-05	0.000342685	-0.000129647	6.12555e-05	-0.000162739	0.000243943	-0.000321224	-0.000423285	-0.00052949	0.000380638	-0.000319557	-4.14368e-05	0.00016179	-0.000107232	0.000117396	-0.000251273	-0.000132081	-0.000420653	0.000216772	-0.000640857	-0.00053675	-0.000272717	-3.0868e-05	-0.000259161	-4.20461e-05	1.77089e-05	-4.55828e-05	-0.000895932	-0.00050078	-0.000143224	0.00024767
	1.15393	7.47594	1.14227	0.87688	1.38919	6.51293	1.63828	34.5992									7634.3	-0.00036618	5.98614e-05	0.000317558	-0.000185719	9.99212e-05	-0.000167551	0.000243392	-0.000330242	-0.000408183	-0.000556739	0.000269338	-0.000409685	-2.31705e-05	0.000154994	-6.76124e-05	-1.44172e-05	-0.000327761	-0.000145424	-0.000542842	0.000113417	-0.000606225	-0.000426752	-0.000268254	-6.04202e-05	-0.000373296	-9.6205e-05	0.000116841	-4.40055e-05	-0.000807941	-0.000573558	-0.000162152	8.37099e-05
	1.15471	7.67422	1.14317	0.91468	1.38994	6.63413	1.64044	34.4129									7634.4	-0.000404028	6.33447e-05	0.000250211	-0.000222949	0.000122194	-0.000164141	0.000223355	-0.000344034	-0.00038204	-0.000571691	0.000118678	-0.0004776	-7.32551e-06	0.000135473	-3.04524e-05	-0.000121947	-0.000389895	-0.000162622	-0.000635143	-2.00879e-05	-0.000582483	-0.000307302	-0.000244486	-5.25853e-05	-0.000437239	-0.00014771	0.000211915	-8.74639e-05	-0.000703055	-0.000641828	-0.000220734	-0.000103835
	1.1555	7.8754	1.14419	0.90662	1.39076	6.74371	1.64256	34.2934									7634.5	-0.00045483	6.11741e-05	0.000140674	-0.000235431	0.000123335	-0.00015076	0.000186234	-0.000353412	-0.000351151	-0.000567163	-4.87835e-05	-0.000512419	2.96715e-06	0.000108325	5.21551e-06	-0.000186314	-0.000426872	-0.00018767	-0.000681177	-0.000161803	-0.000568582	-0.000200896	-0.000196629	-1.15294e-05	-0.00044772	-0.000185267	0.000294247	-0.000170002	-0.000589768	-0.000687734	-0.000313372	-0.000293437
	1.15627	8.08788	1.14515	0.93149	1.3916	6.84036	1.64474	34.0664									7634.6	-0.000502896	6.77593e-05	2.08011e-06	-0.000219355	0.000102781	-0.000126197	0.000137793	-0.000350749	-0.000322655	-0.000534089	-0.000207679	-0.000508172	7.08228e-06	8.2535e-05	4.17196e-05	-0.000202896	-0.000435282	-0.000219148	-0.000670816	-0.000286938	-0.000559475	-0.000121966	-0.000126376	5.03377e-05	-0.000412501	-0.000206491	0.000355957	-0.000272176	-0.000472018	-0.000693452	-0.000427198	-0.000464871
	1.15711	8.25236	1.14606	0.95615	1.39241	6.95916	1.64681	33.9347									7634.7	-0.00052815	8.83214e-05	-0.000140663	-0.000174572	6.67434e-05	-9.09343e-05	8.53049e-05	-0.000333797	-0.00030207	-0.000467257	-0.0003337	-0.000464971	8.08997e-06	6.77881e-05	7.84482e-05	-0.000181672	-0.000417698	-0.000250307	-0.000601822	-0.000372855	-0.000547643	-7.37876e-05	-4.36705e-05	0.000118135	-0.000344411	-0.000217684	0.00039117	-0.000368528	-0.000352249	-0.000647104	-0.000545856	-0.00060078
	1.15783	8.47685	1.14709	0.97212	1.39327	7.06252	1.64898	33.7718									7634.8	-0.000515759	0.000116917	-0.000258388	-0.000105784	2.77407e-05	-4.85993e-05	3.44876e-05	-0.000305095	-0.000290971	-0.000371408	-0.000408295	-0.000389263	9.22877e-06	6.95486e-05	0.000110126	-0.00014233	-0.000378987	-0.000273919	-0.000481612	-0.000402795	-0.000526341	-4.96583e-05	3.52072e-05	0.000178863	-0.000255102	-0.00022863	0.000395904	-0.000438036	-0.000236666	-0.000547942	-0.000653916	-0.000687943
	1.15861	8.69043	1.1481	0.96894	1.39403	7.18638	1.65107	33.6291									7634.9	-0.000462287	0.000139094	-0.000327788	-2.23424e-05	4.7029e-07	-6.54292e-06	-1.36799e-05	-0.000269547	-0.000286445	-0.000262377	-0.00042235	-0.000292689	9.51258e-06	8.51474e-05	0.000128484	-0.000106215	-0.000322276	-0.00028738	-0.000327477	-0.0003694	-0.000492487	-3.69649e-05	9.24703e-05	0.000223461	-0.000152152	-0.000245972	0.00036822	-0.000472111	-0.000138119	-0.00040844	-0.000739724	-0.000717989
	1.15941	8.90507	1.14895	1.01899	1.39488	7.27183	1.65317	33.4615									7635	-0.000375379	0.000137418	-0.000338871	6.37905e-05	-3.99345e-06	2.59032e-05	-6.37186e-05	-0.000232355	-0.000281667	-0.000161147	-0.000377082	-0.00018955	3.59584e-06	0.000104001	0.00012593	-8.79933e-05	-0.000247313	-0.000293528	-0.000163436	-0.000277593	-0.000446574	-2.22441e-05	0.000114671	0.00024752	-4.0032e-05	-0.000268799	0.000309983	-0.000476142	-7.34676e-05	-0.000252646	-0.000796021	-0.000688661
	1.16016	9.11052	1.14997	1.02436	1.39565	7.40886	1.65532	33.2887									7635.1	-0.000268628	9.79212e-05	-0.000296616	0.00014103	1.79704e-05	4.07951e-05	-0.000122673	-0.000197374	-0.00026708	-8.48245e-05	-0.00028239	-9.33691e-05	-1.40062e-05	0.000111866	9.90376e-05	-9.08655e-05	-0.00015289	-0.000297443	-1.42516e-05	-0.000144599	-0.000389458	4.14051e-06	9.73078e-05	0.000250904	7.70887e-05	-0.000289608	0.000228412	-0.000464157	-5.66534e-05	-0.000110877	-0.000818796	-0.000605943
	1.16092	9.34452	1.15093	1.04174	1.39645	7.51476	1.65741	33.2									7635.2	-0.000155888	1.53912e-05	-0.000217384	0.000200671	6.2323e-05	3.42029e-05	-0.000195124	-0.000165926	-0.000233146	-4.06136e-05	-0.000154665	-1.32089e-05	-4.49081e-05	9.57158e-05	5.09297e-05	-0.000108256	-4.16159e-05	-0.000302998	0.000100543	3.98162e-06	-0.000319033	4.44948e-05	4.66402e-05	0.000236337	0.000193171	-0.000300469	0.000134697	-0.000450443	-9.20878e-05	-1.16042e-05	-0.00080528	-0.000484926
	1.16171	9.55556	1.15189	1.05449	1.39728	7.6236	1.65954	33.0257									7635.3	-4.78469e-05	-0.000104321	-0.00012269	0.000238368	0.000119876	7.1825e-06	-0.000278725	-0.000136865	-0.000174477	-2.52079e-05	-1.49032e-05	4.86956e-05	-8.59989e-05	4.73124e-05	-7.95761e-06	-0.000130544	7.66308e-05	-0.000311634	0.000170269	0.000141318	-0.000230166	9.31197e-05	-2.26654e-05	0.000207771	0.00030005	-0.000299205	4.0131e-05	-0.000443436	-0.000171843	2.71142e-05	-0.000752956	-0.000347472
	1.16244	9.78337	1.15282	1.09392	1.39805	7.74081	1.66165	32.8894									7635.4	4.87108e-05	-0.000245841	-3.27219e-05	0.000254036	0.000180061	-3.4344e-05	-0.000362378	-0.000108554	-9.37456e-05	-2.81108e-05	0.000114116	9.60837e-05	-0.000130532	-3.4492e-05	-6.20271e-05	-0.00015139	0.000184996	-0.00032256	0.000193103	0.000246681	-0.000118426	0.000139179	-9.38675e-05	0.000168839	0.000389234	-0.000291149	-4.74647e-05	-0.000444367	-0.000277279	2.99985e-06	-0.000660816	-0.000217015
	1.16321	9.98879	1.15376	1.10974	1.39888	7.85064	1.66371	32.8002									7635.5	0.000129842	-0.000388502	3.86132e-05	0.000249912	0.000234723	-8.0875e-05	-0.000428528	-8.17557e-05	-3.28989e-06	-3.5964e-05	0.000212686	0.000134927	-0.000169148	-0.000142911	-9.55757e-05	-0.000169116	0.000263806	-0.000332874	0.0001727	0.000308559	1.497e-05	0.000171005	-0.000154977	0.000121556	0.000455245	-0.000286238	-0.000125012	-0.000448814	-0.000383576	-7.03334e-05	-0.000531427	-0.000112076
	1.16397	10.2377	1.15476	1.12154	1.39965	7.97368	1.66578	32.7317									7635.6	0.000192947	-0.000511605	8.59649e-05	0.000228017	0.000280596	-0.000122303	-0.00045905	-6.06825e-05	7.73894e-05	-3.64012e-05	0.000269945	0.000169283	-0.000191003	-0.000263885	-9.84576e-05	-0.000183818	0.000297288	-0.000338275	0.000114127	0.000322428	0.000159898	0.000180026	-0.00020235	6.62313e-05	0.000498399	-0.000293053	-0.000192732	-0.000448573	-0.000465298	-0.000167689	-0.00037254	-4.06304e-05
	1.1647	10.4645	1.1557	1.14853	1.40049	8.07902	1.66783	32.6375									7635.7	0.000235571	-0.000599183	0.000111361	0.000188997	0.000319013	-0.000151924	-0.000442062	-5.09164e-05	0.000127849	-2.13295e-05	0.000286957	0.000198998	-0.000186398	-0.000377951	-6.95963e-05	-0.000194184	0.000280465	-0.000335298	2.23486e-05	0.000287126	0.000297179	0.000164001	-0.000239493	3.37676e-06	0.000524519	-0.000312828	-0.000250807	-0.000433934	-0.000502294	-0.000259019	-0.000199415	1.34945e-06
	1.16544	10.6964	1.15662	1.18138	1.40126	8.20728	1.66991	32.5609									7635.8	0.000254513	-0.00064232	0.0001202	0.000133315	0.000353107	-0.000168963	-0.000376791	-5.5717e-05	0.000133994	1.07784e-05	0.000274468	0.000220594	-0.000150772	-0.000463814	-1.67204e-05	-0.0001966	0.000222106	-0.000323562	-9.58474e-05	0.000204218	0.00040226	0.000128431	-0.000271714	-6.39668e-05	0.00054161	-0.00033775	-0.000296467	-0.000397082	-0.000485296	-0.000316767	-3.6349e-05	2.54098e-05
	1.16622	10.9178	1.15765	1.17679	1.40206	8.33075	1.67196	32.5011									7635.9	0.000246203	-0.000638916	0.000117227	6.36619e-05	0.000384703	-0.000177525	-0.000274356	-7.31637e-05	9.34052e-05	5.42409e-05	0.000246458	0.000230932	-8.78018e-05	-0.000504048	4.73246e-05	-0.000186859	0.000141048	-0.000306003	-0.000228373	8.02468e-05	0.000452567	8.43482e-05	-0.000299738	-0.000130004	0.000555525	-0.000354779	-0.000323859	-0.000335746	-0.00041876	-0.000322359	8.71234e-05	4.30883e-05
	1.16693	11.1884	1.15856	1.20692	1.40287	8.42697	1.67398	32.4459									7636	0.000209168	-0.000593205	0.000105175	-1.35178e-05	0.0004123	-0.00018285	-0.00015355	-9.59264e-05	1.67032e-05	9.76749e-05	0.000213291	0.000230863	-9.57123e-06	-0.000491557	0.000108897	-0.000163001	5.85837e-05	-0.000287272	-0.00035603	-7.1623e-05	0.000435935	4.3259e-05	-0.00031733	-0.000188046	0.000566429	-0.000351319	-0.000326862	-0.000255265	-0.000319012	-0.000270463	0.000145797	6.11572e-05
	1.16769	11.4014	1.15952	1.24151	1.40368	8.56171	1.67601	32.3946									7636.1	0.000146847	-0.000515827	8.60431e-05	-8.8204e-05	0.00042992	-0.000187494	-3.32908e-05	-0.000113798	-7.60473e-05	0.000127705	0.000178036	0.000225702	6.60539e-05	-0.000433017	0.000155774	-0.000126725	-7.85205e-06	-0.000271872	-0.000455309	-0.000232981	0.000355949	1.22653e-05	-0.000315613	-0.000232241	0.000567454	-0.00031922	-0.000302818	-0.000167527	-0.000208394	-0.000169971	0.000128897	8.21159e-05
	1.16845	11.652	1.16047	1.25596	1.40445	8.67358	1.67806	32.3432									7636.2	6.80058e-05	-0.000423046	6.31702e-05	-0.000148513	0.000427599	-0.000189855	7.40766e-05	-0.00011762	-0.00016277	0.000133563	0.000137415	0.000221296	0.000119375	-0.000346286	0.000177343	-8.22214e-05	-4.6888e-05	-0.000262603	-0.000506203	-0.00038394	0.000231254	-7.92672e-06	-0.000290762	-0.000257875	0.000546336	-0.000256838	-0.000254799	-8.65405e-05	-0.000107658	-4.09418e-05	4.4494e-05	0.000107142
	1.16915	11.8919	1.16145	1.26934	1.40525	8.80386	1.68004	32.359									7636.3	-1.55306e-05	-0.000334681	4.2126e-05	-0.000183484	0.00039518	-0.000185894	0.000164349	-0.000102993	-0.000226543	0.000110569	8.58883e-05	0.00021807	0.000133342	-0.00025305	0.000164855	-3.35485e-05	-5.25548e-05	-0.000259046	-0.000501088	-0.000507113	8.95005e-05	-2.16739e-05	-0.000249154	-0.000260948	0.000489831	-0.000169769	-0.000191099	-2.28655e-05	-2.90612e-05	9.19161e-05	-8.41119e-05	0.0001375
	1.16991	12.1499	1.16234	1.3135	1.40608	8.91729	1.68207	32.3621									7636.4	-9.16254e-05	-0.000271222	2.91153e-05	-0.000185677	0.000327914	-0.00017285	0.000237534	-7.24686e-05	-0.000258901	6.15574e-05	1.97221e-05	0.000208458	9.82347e-05	-0.000170762	0.000113732	1.75394e-05	-2.41461e-05	-0.000256965	-0.000448877	-0.00059027	-4.08088e-05	-3.58227e-05	-0.000206413	-0.000238124	0.000389464	-6.98806e-05	-0.000122243	1.97762e-05	2.76779e-05	0.000206393	-0.000226774	0.000173432
	1.17062	12.3692	1.16329	1.33445	1.40686	9.04764	1.68403	32.3718									7636.5	-0.000149626	-0.00024993	2.75283e-05	-0.00015246	0.000229907	-0.000152073	0.000292773	-3.51169e-05	-0.000259227	-3.73386e-06	-6.05604e-05	0.000181005	1.54054e-05	-0.000107795	2.73871e-05	7.22226e-05	3.20493e-05	-0.000250323	-0.000371666	-0.000628124	-0.000137679	-5.79795e-05	-0.000181113	-0.000187726	0.000246074	2.75957e-05	-5.74186e-05	4.41805e-05	7.4353e-05	0.000286816	-0.000354971	0.000212496
	1.17137	12.6313	1.16426	1.34798	1.40766	9.1668	1.68603	32.3893									7636.6	-0.000181519	-0.000279912	3.47998e-05	-8.6231e-05	0.000113643	-0.000128443	0.000326528	-3.1453e-06	-0.000232169	-7.12554e-05	-0.000148852	0.000127977	-0.000101743	-6.34756e-05	-8.09653e-05	0.000132986	0.000101506	-0.000235179	-0.000295527	-0.000623332	-0.000190198	-9.51328e-05	-0.000187267	-0.000112084	7.13059e-05	0.00010821	-2.90791e-06	5.60117e-05	0.000127083	0.000323936	-0.000447837	0.00024937
	1.17207	12.8744	1.1652	1.37437	1.40845	9.27952	1.688	32.4301									7636.7	-0.000182645	-0.000357879	4.14957e-05	5.53802e-06	-3.57014e-06	-0.000107198	0.000334488	1.35546e-05	-0.000185043	-0.000127073	-0.000233599	5.06683e-05	-0.00023087	-3.20122e-05	-0.000191224	0.000199603	0.000163775	-0.000212297	-0.000239929	-0.000585052	-0.000198441	-0.000150982	-0.000229346	-1.98734e-05	-0.000113823	0.000162454	3.68245e-05	5.81786e-05	0.000195991	0.000313753	-0.000494703	0.000276994
	1.17283	13.1414	1.16615	1.41983	1.40922	9.41037	1.68994	32.5178									7636.8	-0.00015178	-0.000467202	3.34159e-05	0.00011023	-0.000104863	-9.1852e-05	0.000314431	1.24566e-05	-0.000126212	-0.00016268	-0.000300872	-4.0479e-05	-0.000347049	-7.70472e-06	-0.000282827	0.000265255	0.000198423	-0.000186539	-0.000211124	-0.000525098	-0.000169033	-0.000222383	-0.000300688	7.43935e-05	-0.000282605	0.000188654	5.80056e-05	4.61584e-05	0.00027776	0.000257975	-0.000494129	0.000287737
	1.17355	13.366	1.1671	1.42895	1.41001	9.52687	1.69183	32.5662									7636.9	-9.0632e-05	-0.000581493	-3.23183e-06	0.000210723	-0.000178673	-8.49989e-05	0.000267445	-4.75708e-07	-6.42585e-05	-0.000178625	-0.000339516	-0.000130794	-0.000429897	1.18997e-05	-0.000341029	0.000316297	0.000191902	-0.000163842	-0.00020279	-0.000454405	-0.00011035	-0.00029749	-0.000385034	0.000154227	-0.000408595	0.000192995	5.88351e-05	8.03629e-06	0.000354757	0.000164654	-0.000450762	0.000274696
	1.17428	13.6355	1.16808	1.44527	1.4108	9.6538	1.69382	32.632									7637	-3.37575e-06	-0.000671573	-7.49377e-05	0.000287496	-0.00022057	-8.96949e-05	0.000197485	-1.45638e-05	-7.44009e-06	-0.000183226	-0.000344767	-0.000208419	-0.000468958	2.68672e-05	-0.000360453	0.000336452	0.000142116	-0.00014787	-0.000202415	-0.000381272	-3.11109e-05	-0.00035775	-0.000460982	0.000205416	-0.00047276	0.00018585	4.18449e-05	-6.96774e-05	0.000400041	4.67676e-05	-0.00037205	0.000233899
	1.17504	13.8755	1.16902	1.48041	1.41157	9.77482	1.69576	32.7312									7637.1	0.000102849	-0.00071304	-0.000175865	0.000322744	-0.000231559	-0.000108501	0.000110769	-1.97278e-05	3.71884e-05	-0.000186156	-0.00031865	-0.000268439	-0.000465056	3.83396e-05	-0.000345471	0.000313445	5.85595e-05	-0.000138409	-0.000198912	-0.000310445	5.76564e-05	-0.000383943	-0.000508479	0.000218807	-0.000468853	0.000176365	1.41273e-05	-0.000193602	0.000385652	-8.037e-05	-0.000265956	0.000166451
	1.17571	14.1466	1.16992	1.51701	1.41237	9.90704	1.69766	32.8606									7637.2	0.000217101	-0.00069168	-0.000288125	0.000306188	-0.000214736	-0.000141118	1.5322e-05	-9.7459e-06	6.48272e-05	-0.000191523	-0.000268628	-0.000310901	-0.000427146	5.05741e-05	-0.00030752	0.000244937	-4.15528e-05	-0.000132164	-0.000187577	-0.000242398	0.000140529	-0.000364225	-0.00051544	0.000192188	-0.000404728	0.000168584	-1.53747e-05	-0.000357	0.000292006	-0.000200962	-0.000140028	7.94245e-05
	1.17645	14.3816	1.17092	1.5245	1.41315	10.0402	1.69954	32.9891									7637.3	0.000325595	-0.000605904	-0.000387609	0.000239412	-0.00017301	-0.000183697	-7.92091e-05	1.69654e-05	7.34322e-05	-0.000195923	-0.000205193	-0.000335413	-0.000367431	6.84909e-05	-0.000260203	0.000140893	-0.000138455	-0.000125061	-0.000170535	-0.000173794	0.000199263	-0.000300032	-0.000481832	0.00013104	-0.000299817	0.000160951	-3.93169e-05	-0.000538712	0.000115788	-0.000300036	-1.8563e-06	-1.46025e-05
	1.17717	14.6568	1.17188	1.54902	1.41397	10.1373	1.70143	33.1391									7637.4	0.000414926	-0.00046664	-0.000452034	0.000135547	-0.000109894	-0.000230573	-0.000161268	5.81431e-05	6.37041e-05	-0.000192529	-0.000138547	-0.000338765	-0.000298113	9.2835e-05	-0.00021475	2.12343e-05	-0.00021385	-0.000114729	-0.000153453	-0.000100444	0.000218698	-0.000206007	-0.000419359	4.70585e-05	-0.000180278	0.00014902	-5.43613e-05	-0.000708144	-0.000126869	-0.000365344	0.000139452	-9.92412e-05
	1.17787	14.911	1.17277	1.59777	1.41471	10.2876	1.7033	33.3244									7637.5	0.000475459	-0.000294763	-0.000467016	1.52976e-05	-3.21333e-05	-0.000276333	-0.000218527	0.000109494	3.90081e-05	-0.00017706	-7.62314e-05	-0.000318329	-0.000230028	0.000119078	-0.000178351	-9.03503e-05	-0.000253432	-0.000101443	-0.000141435	-2.21166e-05	0.000193529	-0.000104165	-0.000346558	-4.51424e-05	-7.26319e-05	0.000129455	-6.23308e-05	-0.000833608	-0.000402784	-0.000389722	0.000271995	-0.00015739
	1.17862	15.1654	1.17369	1.62808	1.41551	10.4028	1.70516	33.4704									7637.6	0.000502673	-0.000116457	-0.000428267	-9.81158e-05	4.94231e-05	-0.000316169	-0.00024162	0.000166578	4.81725e-06	-0.000150792	-2.35229e-05	-0.000277366	-0.00017135	0.000142367	-0.000154824	-0.000174016	-0.000249044	-8.66072e-05	-0.000136532	5.39013e-05	0.000131232	-1.60495e-05	-0.000281762	-0.000131341	2.83993e-06	0.0001026	-6.93564e-05	-0.000890758	-0.000667991	-0.000372857	0.000381906	-0.00017579
	1.17936	15.4081	1.17474	1.63076	1.41631	10.5378	1.70699	33.7011									7637.7	0.000496591	4.25844e-05	-0.000340991	-0.000184146	0.000122047	-0.000345382	-0.000227764	0.000225552	-3.27449e-05	-0.000119254	1.43827e-05	-0.000226626	-0.00012602	0.000162831	-0.000144908	-0.000219878	-0.000201138	-7.04691e-05	-0.000136947	0.000113562	4.89645e-05	4.34208e-05	-0.000238282	-0.000199765	3.6157e-05	7.21801e-05	-8.25401e-05	-0.000868944	-0.000876144	-0.00032137	0.000456493	-0.000149218
	1.18002	15.6924	1.17558	1.68177	1.41711	10.6608	1.70883	33.9239									7637.8	0.000460558	0.000163476	-0.000218562	-0.000230081	0.000174514	-0.000360234	-0.000181612	0.000282385	-6.84686e-05	-8.82971e-05	3.14342e-05	-0.00018037	-9.35243e-05	0.000184792	-0.000145615	-0.000230084	-0.000120221	-5.17396e-05	-0.000137681	0.000141617	-3.33518e-05	6.90242e-05	-0.000223448	-0.00024175	2.82502e-05	4.24207e-05	-0.000105953	-0.000773705	-0.000987917	-0.000247222	0.000487485	-8.13233e-05
	1.18076	15.9333	1.17651	1.7201	1.41789	10.7813	1.71062	34.197									7637.9	0.000400255	0.000239109	-8.08896e-05	-0.000234915	0.000199275	-0.000359374	-0.000113561	0.000331899	-9.87729e-05	-6.06919e-05	2.22014e-05	-0.000149772	-7.11779e-05	0.000210944	-0.000150902	-0.00021625	-2.51402e-05	-2.97744e-05	-0.000133068	0.000129448	-9.93321e-05	6.54552e-05	-0.000238861	-0.000251894	-1.04317e-05	1.43296e-05	-0.000138546	-0.000624537	-0.000980565	-0.000165646	0.000472596	1.83666e-05
	1.18149	16.1831	1.17751	1.72557	1.41866	10.9172	1.7124	34.442									7638	0.000323471	0.000274545	4.90557e-05	-0.000209548	0.000192875	-0.000343086	-3.66179e-05	0.000368961	-0.000121569	-3.58957e-05	-1.62695e-05	-0.000138555	-5.75126e-05	0.000237511	-0.000154873	-0.00019402	6.21935e-05	-7.63513e-06	-0.00012005	8.05163e-05	-0.000139172	4.46779e-05	-0.000279777	-0.000228655	-6.26855e-05	-1.55989e-05	-0.000174955	-0.000448942	-0.000855745	-9.3233e-05	0.000415481	0.000138279
	1.18219	16.4305	1.17842	1.76023	1.41947	11.0251	1.71421	34.7363									7638.1	0.000239939	0.000282137	0.000150975	-0.000172308	0.00015525	-0.000310679	3.71924e-05	0.000391558	-0.000135805	-1.27029e-05	-8.39245e-05	-0.000142955	-5.40144e-05	0.000254482	-0.000155467	-0.000177069	0.000124097	6.98129e-06	-9.9771e-05	9.42195e-06	-0.00014989	2.11021e-05	-0.000335137	-0.000175059	-0.000109007	-5.20566e-05	-0.000208495	-0.000275077	-0.000641202	-4.50593e-05	0.00032476	0.00026613
	1.18291	16.724	1.17932	1.82261	1.42025	11.1687	1.71594	35.035									7638.2	0.000159975	0.000274714	0.000212772	-0.000141741	8.89379e-05	-0.000258939	9.96401e-05	0.000402621	-0.000140977	7.98414e-06	-0.000177494	-0.000154326	-6.43076e-05	0.00024996	-0.000155812	-0.000172806	0.000153508	4.46814e-06	-7.71614e-05	-6.46243e-05	-0.000134641	6.78276e-06	-0.00038988	-9.88741e-05	-0.000133294	-9.50399e-05	-0.000234898	-0.00012557	-0.000383295	-3.03097e-05	0.000212105	0.000387547
	1.18369	16.9437	1.18031	1.82389	1.42103	11.2872	1.71772	35.3444									7638.3	9.28578e-05	0.000260768	0.000232796	-0.000129937	-8.14929e-07	-0.000183169	0.000147032	0.000408642	-0.000137009	2.22929e-05	-0.000289941	-0.00016195	-9.14985e-05	0.000214809	-0.000162344	-0.000181391	0.000156069	-2.20538e-05	-5.99497e-05	-0.000124717	-0.000102056	8.44166e-06	-0.000428611	-1.2153e-05	-0.000127771	-0.000136525	-0.000254801	-1.43078e-05	-0.000133284	-4.89501e-05	8.87996e-05	0.000484824
	1.18439	17.2136	1.18122	1.85914	1.42179	11.4159	1.71943	35.7462									7638.4	4.62383e-05	0.000243157	0.000218018	-0.000139622	-0.000105492	-8.06262e-05	0.000178342	0.000416234	-0.000124864	2.4805e-05	-0.000411011	-0.000155615	-0.000134316	0.000145212	-0.000180759	-0.000197297	0.000146486	-7.30601e-05	-5.68611e-05	-0.00015976	-6.46488e-05	2.67617e-05	-0.000439043	7.09145e-05	-9.48245e-05	-0.00016298	-0.000272716	5.38004e-05	6.61886e-05	-9.2114e-05	-3.83693e-05	0.000538332
	1.18511	17.4601	1.18213	1.90725	1.42256	11.5514	1.72113	36.0949									7638.5	2.50104e-05	0.00022052	0.000179952	-0.000166205	-0.000213717	4.48532e-05	0.00019232	0.000429087	-0.00010741	1.11603e-05	-0.000529227	-0.000128095	-0.000183709	4.3707e-05	-0.000212212	-0.000211188	0.000141322	-0.000141232	-7.41339e-05	-0.000164804	-3.56234e-05	5.75286e-05	-0.000414499	0.000138352	-4.51276e-05	-0.000162492	-0.00029226	8.11071e-05	0.000189717	-0.000145674	-0.000168864	0.000530813
	1.18583	17.7427	1.18303	1.95455	1.42339	11.6758	1.72276	36.522									7638.6	2.86409e-05	0.000189601	0.000130203	-0.000202085	-0.000313257	0.000180166	0.000186616	0.000446848	-8.95647e-05	-2.03373e-05	-0.000633481	-7.70564e-05	-0.00022297	-8.03999e-05	-0.000251828	-0.000211607	0.000152041	-0.000212239	-0.000112391	-0.000140026	-2.52199e-05	9.39554e-05	-0.00035557	0.000184551	7.09087e-06	-0.000132111	-0.000311204	7.46383e-05	0.000231231	-0.000194787	-0.000305201	0.000452685
	1.18657	17.9579	1.18404	1.9524	1.42416	11.8184	1.72445	36.9577									7638.7	4.94671e-05	0.00014749	7.68912e-05	-0.000239135	-0.000394191	0.000305014	0.000159741	0.000465974	-7.69567e-05	-6.90295e-05	-0.000712876	-6.37254e-06	-0.000232755	-0.000211494	-0.000289672	-0.000188309	0.000181626	-0.000267939	-0.000166614	-8.98509e-05	-3.81631e-05	0.0001294	-0.000270931	0.00021106	5.01504e-05	-8.03189e-05	-0.000320579	4.3886e-05	0.00020031	-0.000228055	-0.000445903	0.000305742
	1.18729	18.2248	1.18492	2.00369	1.425	11.9181	1.72609	37.4081									7638.8	7.4476e-05	9.41897e-05	2.33218e-05	-0.000268435	-0.000451602	0.000398206	0.000113488	0.000481788	-7.38206e-05	-0.000132401	-0.000756433	7.32434e-05	-0.000198756	-0.000329622	-0.000313869	-0.000137619	0.000225698	-0.000291842	-0.000228593	-2.26523e-05	-7.28241e-05	0.000159821	-0.000176386	0.000223582	7.95982e-05	-2.27947e-05	-0.000308428	-4.74787e-07	0.000115722	-0.000240995	-0.000579664	0.000103449
	1.18802	18.4802	1.1858	2.06219	1.42568	12.0718	1.72777	37.8461									7638.9	8.99001e-05	3.50738e-05	-3.06918e-05	-0.000280338	-0.00048566	0.000444858	5.35328e-05	0.000490123	-8.15686e-05	-0.000205197	-0.000755852	0.000145776	-0.00011794	-0.000414551	-0.00031522	-6.64996e-05	0.000276226	-0.000274551	-0.00028922	4.98356e-05	-0.000121799	0.000185985	-9.08158e-05	0.000227435	9.82499e-05	2.51834e-05	-0.000265135	-4.78968e-05	-6.80061e-07	-0.000237517	-0.000685609	-0.000132417
	1.18872	18.7377	1.18681	2.08307	1.42651	12.1924	1.72931	38.3955									7639	8.59314e-05	-1.89496e-05	-8.62397e-05	-0.000267405	-0.000499058	0.000440557	-1.22479e-05	0.000487214	-9.87317e-05	-0.000278246	-0.000711257	0.000194844	-7.7806e-07	-0.000450924	-0.000290578	8.18113e-06	0.000325148	-0.00021629	-0.000339737	0.000114338	-0.000173416	0.000214376	-2.95916e-05	0.000224481	0.000111454	5.46109e-05	-0.000187152	-8.97843e-05	-0.000128314	-0.000227512	-0.000740188	-0.00037636
	1.1895	18.9581	1.18771	2.09978	1.42729	12.3153	1.73082	38.9591									7639.1	5.93047e-05	-5.4507e-05	-0.000143101	-0.000228625	-0.000493974	0.000391008	-7.66534e-05	0.000468912	-0.000122476	-0.000338456	-0.000634796	0.000210446	0.000130578	-0.000431752	-0.00024252	6.50205e-05	0.000365907	-0.000126265	-0.000373035	0.000158913	-0.000214286	0.000254326	1.25283e-06	0.000213665	0.000121519	6.45101e-05	-7.81258e-05	-0.000120665	-0.000250051	-0.000221682	-0.000726963	-0.000601491
	1.19023	19.2181	1.18857	2.17227	1.42808	12.4554	1.73243	39.4882									7639.2	1.29394e-05	-6.04556e-05	-0.000198505	-0.000171243	-0.000470482	0.000309069	-0.00013512	0.000431725	-0.000150661	-0.000370392	-0.000547023	0.000193681	0.000247177	-0.000358901	-0.000176302	8.50216e-05	0.000392323	-2.05744e-05	-0.000385442	0.000175341	-0.000232911	0.000311314	6.20514e-06	0.000194231	0.000125149	6.04127e-05	5.20698e-05	-0.000137789	-0.000352508	-0.000226826	-0.000644047	-0.000780214
	1.19095	19.4641	1.18949	2.20696	1.42886	12.5793	1.73389	40.1343									7639.3	-4.71643e-05	-3.27333e-05	-0.000247107	-0.000108368	-0.000427024	0.000211312	-0.000185401	0.00037622	-0.000182123	-0.000359797	-0.000467336	0.000156016	0.000320289	-0.00024158	-9.69162e-05	5.73211e-05	0.000396763	8.05988e-05	-0.000377559	0.000160228	-0.000222852	0.000380794	-4.4271e-06	0.000168287	0.000114741	5.10197e-05	0.000189076	-0.000140065	-0.000425365	-0.000243241	-0.000505612	-0.000887229
	1.1917	19.7047	1.19046	2.23235	1.42953	12.7206	1.73543	40.7544									7639.4	-0.000115941	2.17596e-05	-0.000282055	-5.35378e-05	-0.000362551	0.000114142	-0.000225847	0.000309975	-0.000214481	-0.000298423	-0.000405222	0.000113023	0.000329257	-9.45168e-05	-7.98978e-06	-1.76541e-05	0.000371071	0.000157051	-0.000353308	0.000115399	-0.000183462	0.000447639	-2.17182e-05	0.000140596	8.30453e-05	4.42906e-05	0.000315341	-0.000127897	-0.000461132	-0.000265134	-0.000337532	-0.000905396
	1.19243	19.9151	1.19135	2.27778	1.43042	12.8362	1.73688	41.4369									7639.5	-0.000190865	8.51665e-05	-0.000296441	-1.5337e-05	-0.000279258	2.96471e-05	-0.000254219	0.000246587	-0.000241561	-0.000187707	-0.000357599	7.64378e-05	0.000267785	6.34905e-05	8.73767e-05	-0.000128027	0.000310556	0.000194152	-0.000318586	4.75832e-05	-0.000118297	0.00049226	-4.21401e-05	0.000116389	2.95329e-05	4.42033e-05	0.000411925	-0.000104484	-0.000456738	-0.000284607	-0.00016983	-0.000830475
	1.1932	20.1749	1.19221	2.35349	1.43114	12.9825	1.73834	42.1377									7639.6	-0.000269731	0.00013504	-0.000284587	4.51681e-06	-0.000184508	-3.65624e-05	-0.00026757	0.000201114	-0.000253118	-3.92421e-05	-0.000312719	4.9128e-05	0.000145773	0.000211561	0.000184296	-0.000252981	0.000217837	0.000188275	-0.000280487	-3.31111e-05	-3.35972e-05	0.000499583	-6.57255e-05	9.89729e-05	-3.57158e-05	4.90966e-05	0.00046267	-7.69131e-05	-0.000415812	-0.000296636	-2.90699e-05	-0.000672733
	1.19392	20.4133	1.19318	2.36034	1.43193	13.1085	1.73979	42.845									7639.7	-0.000346895	0.000154318	-0.000243282	8.50971e-06	-9.0266e-05	-8.40726e-05	-0.000262597	0.000185163	-0.000237214	0.00012743	-0.000257728	2.49344e-05	-1.47152e-05	0.000330113	0.000273397	-0.00036721	0.000103959	0.000148121	-0.000246233	-0.000115693	6.20122e-05	0.000465206	-9.16161e-05	8.8201e-05	-9.448e-05	5.28814e-05	0.000459276	-5.46268e-05	-0.000348344	-0.000300884	6.70765e-05	-0.000456393
	1.19467	20.6384	1.19409	2.39899	1.43273	13.2271	1.74118	43.6207									7639.8	-0.000411742	0.000138616	-0.000173842	-8.12875e-07	-9.41228e-06	-0.00011485	-0.000237101	0.000203335	-0.000183643	0.000287747	-0.000185839	-7.49793e-06	-0.000186475	0.000404782	0.000340248	-0.000446299	-1.32045e-05	9.01534e-05	-0.000221198	-0.000190945	0.000157668	0.000395735	-0.000116326	8.04526e-05	-0.000127643	4.90822e-05	0.000403502	-4.56329e-05	-0.000267175	-0.000299903	0.000112496	-0.000217348
	1.19542	20.8534	1.19499	2.45127	1.43348	13.3658	1.7426	44.3814									7639.9	-0.000451212	9.69433e-05	-8.40908e-05	-2.21658e-05	4.96175e-05	-0.000131328	-0.000193115	0.000251443	-8.76017e-05	0.00041584	-0.000100111	-5.87402e-05	-0.000343856	0.00042921	0.000368776	-0.000472006	-0.000113215	3.06349e-05	-0.000206754	-0.00025383	0.000241545	0.000303974	-0.000135841	7.03731e-05	-0.000122566	3.42993e-05	0.000305053	-5.32977e-05	-0.000183511	-0.000296964	0.000112668	3.19815e-06
	1.19618	21.1158	1.19585	2.50683	1.4343	13.4808	1.74391	45.2453									7640	-0.000454914	4.62134e-05	1.17766e-05	-5.32514e-05	8.62626e-05	-0.000135786	-0.000139468	0.000317625	4.6186e-05	0.00048933	-1.24357e-05	-0.000132873	-0.000467543	0.000405607	0.0003472	-0.000436356	-0.000179286	-2.08613e-05	-0.00019923	-0.000304339	0.000303372	0.00020255	-0.000148253	5.35902e-05	-7.72802e-05	7.58029e-06	0.000177838	-7.57735e-05	-0.000104317	-0.000295372	8.16833e-05	0.000169332
	1.19696	21.2992	1.19686	2.52432	1.43508	13.6207	1.74526	46.0798									7640.1	-0.000420241	2.88566e-06	9.56646e-05	-8.79764e-05	0.000106428	-0.000130566	-9.06015e-05	0.000386668	0.000200227	0.000494263	6.22025e-05	-0.000224527	-0.000547136	0.000343454	0.000272735	-0.000343954	-0.00020387	-6.30878e-05	-0.000190863	-0.000345469	0.000337084	0.000100503	-0.000154087	2.90403e-05	-3.99182e-07	-3.24284e-05	3.72471e-05	-0.000107968	-3.32242e-05	-0.000297763	3.6987e-05	0.000261049
	1.19772	21.5273	1.1977	2.58928	1.43583	13.7315	1.74657	46.9682									7640.2	-0.000355148	-2.39909e-05	0.000149667	-0.000115924	0.00011747	-0.000118776	-6.10127e-05	0.000445564	0.000345218	0.000428687	0.000113446	-0.000319708	-0.000581728	0.000257121	0.000152408	-0.000211737	-0.000190452	-9.96899e-05	-0.000172772	-0.000379382	0.000341934	4.3176e-06	-0.000154585	-4.406e-07	9.2594e-05	-8.73748e-05	-0.000101333	-0.000144419	2.59206e-05	-0.000304349	-5.44122e-06	0.000278681
	1.19846	21.7269	1.19859	2.64732	1.43658	13.8812	1.74779	47.9197									7640.3	-0.000276659	-3.51558e-05	0.000161471	-0.000124508	0.000124015	-0.000104686	-5.85564e-05	0.000487538	0.000447074	0.000303525	0.000140476	-0.000399746	-0.000578915	0.000162708	2.49404e-07	-6.56924e-05	-0.000150437	-0.000133839	-0.000139067	-0.000404285	0.000321514	-7.97319e-05	-0.000149901	-2.97153e-05	0.000184553	-0.000155193	-0.000223499	-0.000181094	6.61079e-05	-0.000312102	-3.41133e-05	0.000239068
	1.19924	21.9783	1.19951	2.68258	1.43739	14.0047	1.74906	48.8618									7640.4	-0.00020509	-3.84856e-05	0.000129246	-0.000103046	0.000126894	-9.31965e-05	-8.10838e-05	0.000513111	0.000477985	0.000140575	0.00015143	-0.000446274	-0.000551926	7.50146e-05	-0.000166678	6.5132e-05	-9.70676e-05	-0.000164884	-9.01353e-05	-0.000414213	0.000281704	-0.000145196	-0.000138608	-5.44376e-05	0.000261178	-0.000226865	-0.000316687	-0.000215124	7.81243e-05	-0.000316693	-4.37276e-05	0.000167502
	1.20005	22.151	1.20047	2.70671	1.43817	14.1271	1.75028	49.8493									7640.5	-0.000156614	-4.40657e-05	6.31469e-05	-4.72292e-05	0.000124194	-8.82869e-05	-0.000118065	0.000528108	0.000427128	-3.16217e-05	0.000158409	-0.000444764	-0.000514502	5.60202e-06	-0.000331264	0.000155879	-4.03097e-05	-0.000188264	-3.30471e-05	-0.000402513	0.000228852	-0.000187112	-0.000118658	-7.38993e-05	0.000313807	-0.00028838	-0.000371321	-0.000242936	5.56967e-05	-0.000315149	-3.51872e-05	9.05399e-05
	1.20082	22.3569	1.20125	2.80004	1.43894	14.267	1.75146	50.8903									7640.6	-0.000137976	-6.00305e-05	-1.73368e-05	3.78755e-05	0.000113101	-9.11074e-05	-0.000156006	0.000539969	0.000306269	-0.000183293	0.000171237	-0.000386383	-0.000475624	-3.81638e-05	-0.000477673	0.000191627	1.4156e-05	-0.000197827	2.10051e-05	-0.000366533	0.000169248	-0.000203999	-8.91723e-05	-9.17571e-05	0.000340264	-0.000326981	-0.000382907	-0.000259005	1.58736e-06	-0.000305889	-1.35953e-05	3.14898e-05
	1.20161	22.5633	1.20219	2.84681	1.4397	14.391	1.75267	51.93									7640.7	-0.000145895	-8.99307e-05	-8.88138e-05	0.000137402	9.15968e-05	-9.90529e-05	-0.000185093	0.00055436	0.000147115	-0.00028971	0.000193193	-0.000270039	-0.000437234	-5.37435e-05	-0.000592043	0.000169795	6.24432e-05	-0.000189236	6.04568e-05	-0.000309746	0.000110251	-0.000198952	-5.18494e-05	-0.000114556	0.000343681	-0.000335867	-0.000354898	-0.000257375	-7.00996e-05	-0.000286848	1.4455e-05	7.55193e-06
	1.20236	22.7786	1.20314	2.87736	1.4405	14.5302	1.75383	52.9587									7640.8	-0.000170828	-0.000131359	-0.000130377	0.000229355	5.94246e-05	-0.000107045	-0.000203574	0.000573114	-8.8077e-06	-0.00033704	0.000220384	-0.000105081	-0.000395556	-4.45683e-05	-0.000664152	9.96121e-05	9.94882e-05	-0.000162404	7.67235e-05	-0.000240393	6.13838e-05	-0.00017917	-1.04069e-05	-0.000149673	0.000329449	-0.00031322	-0.000300098	-0.000234803	-0.000138089	-0.000255245	4.31542e-05	2.73614e-05
	1.20317	22.9362	1.204	2.93025	1.4413	14.6488	1.75495	54.0755									7640.9	-0.000201881	-0.000176082	-0.000129375	0.000290365	1.85146e-05	-0.000110543	-0.000217335	0.000593369	-0.000123303	-0.000325927	0.00024412	8.74441e-05	-0.000344614	-2.12846e-05	-0.000690026	-2.13556e-07	0.00011786	-0.000121349	6.6686e-05	-0.000168308	3.3085e-05	-0.000153438	3.18284e-05	-0.000203741	0.000301466	-0.000258925	-0.000238285	-0.000192581	-0.00018238	-0.000210067	6.93752e-05	8.9662e-05
	1.20398	23.1399	1.20478	3.02803	1.44205	14.7832	1.7555	54.7867									7641	-0.000229556	-0.000212277	-8.48095e-05	0.000303079	-2.67543e-05	-0.000108042	-0.000235323	0.000607811	-0.000172697	-0.000271236	0.000254251	0.000277079	-0.000280625	-4.22012e-07	-0.00067378	-0.000105543	0.000109982	-7.20035e-05	3.4329e-05	-0.000101737	3.33762e-05	-0.000128692	7.34586e-05	-0.000280521	0.000260136	-0.000174912	-0.000189987	-0.000135819	-0.000191492	-0.000154983	9.36336e-05	0.00018476
	1.20475	23.3308	1.20578	3.03788	1.44281	14.9227	1.75557	54.3574									7641.1	-0.000246058	-0.000228734	-6.94965e-06	0.000261871	-6.96981e-05	-0.000101263	-0.000263774	0.000605976	-0.000153489	-0.000197613	0.000242075	0.000429999	-0.000205859	9.61212e-07	-0.000626987	-0.000193366	7.38279e-05	-1.95109e-05	-8.99693e-06	-4.59133e-05	6.44361e-05	-0.000107801	0.000113273	-0.000377626	0.000203794	-6.88478e-05	-0.000168994	-7.15261e-05	-0.000164631	-9.89096e-05	0.000119321	0.000297762
	1.20555	23.5204	1.20666	3.10324	1.44366	15.0208	1.75593	52.6001									7641.2	-0.000245233	-0.00021983	8.64988e-05	0.000174024	-0.000101791	-9.34859e-05	-0.000302003	0.00057657	-8.12461e-05	-0.000131589	0.000202738	0.000517506	-0.00013003	-2.80758e-05	-0.000564856	-0.000249332	1.79386e-05	3.3096e-05	-4.72529e-05	-4.47625e-06	0.00012064	-8.97578e-05	0.000147118	-0.000484724	0.000132343	4.39507e-05	-0.000177435	-7.56106e-06	-0.000109079	-5.29949e-05	0.000150818	0.000410772
	1.20639	23.6741	1.20749	3.16915	1.4444	15.1776	1.7562	49.7224									7641.3	-0.000223485	-0.000188929	0.000175957	5.64058e-05	-0.000113549	-8.75044e-05	-0.000341345	0.000510768	1.54464e-05	-9.2398e-05	0.000137304	0.000523977	-6.79985e-05	-8.85242e-05	-0.000500678	-0.00027155	-3.95254e-05	8.3849e-05	-6.57794e-05	1.78668e-05	0.000189256	-7.18729e-05	0.000167017	-0.000585717	5.01696e-05	0.000143338	-0.0002057	4.75315e-05	-3.58954e-05	-2.55237e-05	0.000191636	0.000504386
	1.20717	23.8777	1.20836	3.23242	1.44518	15.2871	1.75616	47.2161									7641.4	-0.000181682	-0.000147484	0.000245713	-6.98621e-05	-9.68715e-05	-8.42866e-05	-0.00036768	0.000406018	0.000103306	-8.5621e-05	5.4059e-05	0.000450292	-3.48569e-05	-0.000171985	-0.000441741	-0.000268299	-7.75052e-05	0.000130252	-5.74861e-05	1.49449e-05	0.000254299	-5.23914e-05	0.000163024	-0.000663316	-3.31624e-05	0.000210472	-0.000236576	8.56419e-05	4.32894e-05	-1.83671e-05	0.000243133	0.000561383
	1.20798	24.0362	1.20934	3.24924	1.44595	15.4308	1.75584	45.0975									7641.5	-0.00012693	-0.000109784	0.000288234	-0.00018396	-4.86775e-05	-8.27219e-05	-0.000366226	0.000268763	0.000153218	-0.000103368	-3.22565e-05	0.000311136	-4.09638e-05	-0.000264362	-0.000389134	-0.000252286	-7.92069e-05	0.000169647	-2.46281e-05	-1.81398e-05	0.000301786	-3.19614e-05	0.000126681	-0.000703431	-0.000104303	0.000233831	-0.000251782	0.000101323	0.000117524	-2.72308e-05	0.00030358	0.000572347
	1.20881	24.1886	1.21016	3.33465	1.44678	15.5518	1.75538	43.1075									7641.6	-7.2327e-05	-8.68194e-05	0.00030483	-0.000268549	2.62152e-05	-8.00328e-05	-0.000326314	0.000114212	0.000147903	-0.000130637	-0.000104392	0.000128809	-8.83579e-05	-0.000350203	-0.000341174	-0.000234894	-3.62173e-05	0.000200952	2.46793e-05	-8.15348e-05	0.000323327	-1.35848e-05	5.56013e-05	-0.000698406	-0.000149355	0.000212256	-0.000238812	9.37534e-05	0.000176524	-4.44806e-05	0.000367296	0.000539339
	1.20969	24.3183	1.21097	3.41057	1.44757	15.6793	1.75489	41.2027									7641.7	-3.33963e-05	-8.23635e-05	0.000302183	-0.000312621	0.000114726	-7.26373e-05	-0.000244872	-3.71457e-05	8.62861e-05	-0.000153081	-0.0001486	-7.21725e-05	-0.000168708	-0.000415631	-0.000297777	-0.000221919	4.97442e-05	0.00022555	8.17922e-05	-0.000168738	0.000316298	-1.3416e-06	-4.25342e-05	-0.000648458	-0.000158417	0.000154561	-0.00019551	6.81575e-05	0.000211114	-6.2587e-05	0.000424574	0.000474666
	1.21046	24.517	1.21194	3.45239	1.44833	15.8141	1.75429	39.4682									7641.8	-2.18664e-05	-9.19353e-05	0.000287239	-0.000313616	0.000197963	-5.78659e-05	-0.000128441	-0.000164623	-1.67475e-05	-0.000161677	-0.000159209	-0.000267482	-0.000263814	-0.000449211	-0.000262409	-0.000211789	0.00016664	0.000246323	0.000140276	-0.000267081	0.000282007	1.3159e-06	-0.00014986	-0.000561365	-0.000129388	7.67844e-05	-0.000130624	3.58461e-05	0.000215424	-7.68319e-05	0.00046337	0.000395532
	1.21132	24.6306	1.21286	3.49334	1.44911	15.9379	1.75355	37.824									7641.9	-3.99355e-05	-0.000104683	0.000263565	-0.000277352	0.000256102	-3.63273e-05	7.17348e-06	-0.000251836	-0.000135185	-0.000153686	-0.000139218	-0.000433473	-0.000350121	-0.000442028	-0.000240004	-0.000197156	0.0002942	0.000265348	0.000194107	-0.000360114	0.000224688	-7.14636e-06	-0.000243396	-0.00045112	-6.92648e-05	-2.34877e-06	-6.0933e-05	1.09906e-05	0.000189521	-8.53496e-05	0.000472669	0.000317441
	1.21219	24.7662	1.2136	3.6033	1.44991	16.0731	1.75283	36.2226									7642	-7.88312e-05	-0.000108444	0.000230406	-0.000215811	0.000274315	-1.33793e-05	0.000140721	-0.000289956	-0.000240477	-0.000131705	-9.77657e-05	-0.000548865	-0.000406551	-0.000388858	-0.000232787	-0.000169526	0.00040829	0.000281726	0.0002343	-0.000430742	0.000152131	-2.55058e-05	-0.000303053	-0.000335599	7.33845e-06	-6.65008e-05	-6.72373e-06	4.32953e-06	0.000139755	-8.59321e-05	0.000446244	0.000249066
	1.21307	24.8826	1.21452	3.65488	1.45072	16.1799	1.75203	34.7109									7642.1	-0.000123258	-9.56661e-05	0.000184598	-0.000143922	0.000247058	2.04789e-06	0.000251267	-0.000279601	-0.000311146	-0.000102086	-4.66151e-05	-0.000599287	-0.00042206	-0.00029036	-0.000237613	-0.000124707	0.000486293	0.000290858	0.000249266	-0.000464042	7.59005e-05	-4.93277e-05	-0.00031841	-0.000233492	8.20045e-05	-0.000105402	1.39766e-05	1.70716e-05	7.66715e-05	-7.2474e-05	0.000384716	0.00019067
	1.21385	25.0729	1.21541	3.70317	1.4515	16.311	1.75114	33.2484									7642.2	-0.00015965	-6.63574e-05	0.000124645	-7.61242e-05	0.000178742	1.32973e-06	0.000323429	-0.000230169	-0.00033867	-7.28129e-05	3.14484e-06	-0.000582109	-0.000398903	-0.000155049	-0.000246316	-6.61555e-05	0.000512413	0.000286081	0.000230029	-0.000449641	8.88353e-06	-7.10572e-05	-0.00029097	-0.000161794	0.000137393	-0.000116615	-7.68466e-06	3.89858e-05	1.24281e-05	-3.50106e-05	0.000295029	0.000136953
	1.21478	25.1496	1.21623	3.77658	1.45225	16.4453	1.75025	31.83									7642.3	-0.00018306	-2.70871e-05	5.42895e-05	-2.33768e-05	8.08047e-05	-1.90601e-05	0.000351375	-0.000156029	-0.000326781	-5.10103e-05	4.32822e-05	-0.000507701	-0.000350372	-2.4749e-07	-0.000248661	-4.50785e-06	0.000481761	0.000262323	0.000176294	-0.000383888	-3.96327e-05	-8.07992e-05	-0.000231392	-0.000134283	0.00016118	-0.000105529	-6.60761e-05	5.24168e-05	-4.08656e-05	3.5729e-05	0.000188496	8.27979e-05
[truncated: 1,696 more rows]
[truncated: 53 more columns]

## Sheet: Figure 3
	Figure 3a							Figure 3b							Figure 3c							Figure 3d									Figure 3e
									pH 1		pH 13					pH 1		pH 13				polarization					ratio				polarization					ratio
	scan rate	pH 13	pH 10	pH 7	pH 1				potential	error	potential	error				Edge	error	Edge	error				In H2O		In D2O			I(H)/I(D)				In H2O		In D2O			I(H)/I(D)
[truncated: 21 more rows]

## Sheet: Figure 4
	Figure 4a											Figure 4b							Figure 4d						Figure 4e
[truncated: 16 more rows]

[truncated: 37 more sheets: Figure 5, Figure 6, Supplementary Figure 2, Supplementary Figure 3, Supplementary Figure 4, Supplementary Figure 5, Supplementary Figure 6, Supplementary Figure 8, Supplementary Figure 9, Supplementary Figure 10, Supplementary Figure 11, Supplementary Figure 12, Supplementary Figure 13, Supplementary Figure 14, Supplementary Figure 15, Supplementary Figure 16, Supplementary Figure 17, Supplementary Figure 18, Supplementary Figure 19, Supplementary Figure 20 …]
